# Supplementary material for: Long Non-coding RNAs Are Central Regulators of the IL-1β-Induced Inflammatory Response in Normal and Idiopathic Pulmonary Lung Fibroblasts
Source: Front Immunol. 2018 Dec 11;9:2906. doi: 10.3389/fimmu.2018.02906 (PMC6299252; doi:10.3389/fimmu.2018.02906)
Supplement: Table S1 — Overall profile of gene expression in human lung fibroblasts. [file Table_1.xlsx]

## Sheet: Supplemental Table 1 - Profile 
Gene ID	Gene Name	Chromosome/scaffold name	Gene start (bp)	Gene end (bp)	Strand	Gene type	Control_1	Control_2	Control_3	Control_4	IL1b_1	IL1b_2	IL1b_3	IL1b_4		Mean (Control)	Mean (IL1b)	Fold Change (log2)	Absolute Change		p-value	q-value	significance
ENSG00000186842	LINC00846	21	32572238	32575881	-1	3prime_overlapping_ncRNA	0	0	0	0.033968	0	0	0	0		0.008492	0	#NUM!	-0.008492		1	1	no
ENSG00000188242	PP7080	5	466124	473098	-1	3prime_overlapping_ncRNA	5.32248	7.0926	3.58496	4.71958	2.07666	2.58715	1.35428	2.46221		5.17991	2.12007	-1.28881	-3.05983		0.4734	0.989092	no
ENSG00000224818	AC096677.2	1	201464383	201465146	-1	3prime_overlapping_ncRNA	0	0	0.328573	0	0	0	0	0		0.0821433	0	#NUM!	-0.0821433		1	1	no
ENSG00000226920	AL160004.1	1	229440284	229441020	-1	3prime_overlapping_ncRNA	0	0	0	0	0	0	0	0		0	0	#DIV/0!	0		1	1	no
ENSG00000229348	HYI-AS1	1	43453927	43456995	1	3prime_overlapping_ncRNA	0.096287	0	0	0	0	0.035949	0	0.054908		0.0240717	0.0227142	-0.0837434	-0.0013575		1	1	no
ENSG00000234431	AC007283.1	2	201166965	201167546	1	3prime_overlapping_ncRNA	0	0	0	0	0	0	0	0		0	0	#DIV/0!	0		0.309	0.886266	no
ENSG00000240143	AL023653.1	X	129794994	129796963	1	3prime_overlapping_ncRNA	0	0	0	0	0	0	0	0		0	0	#DIV/0!	0		1	1	no
ENSG00000240801	AC132217.1	11	2129121	2129964	-1	3prime_overlapping_ncRNA	0	0	0	0	0	0	0	0		0	0	#DIV/0!	0		0.66785	0.999623	no
ENSG00000241409	AC064852.1	2	232760146	232767949	-1	3prime_overlapping_ncRNA	0	0	0	0	0	0	0	0		0	0	#DIV/0!	0		1	1	no
ENSG00000241772	AC092620.2	2	138569090	138574458	1	3prime_overlapping_ncRNA	0	0.277913	0	0	0	0	0	0		0.0694783	0	#NUM!	-0.0694783		1	1	no
ENSG00000242540	AC108025.2	2	5696220	5708095	1	3prime_overlapping_ncRNA	0.08573	0.235698	0.274479	0.059909	0.223097	0.099252	0.228982	0		0.163954	0.137833	-0.250372	-0.0261212		1	1	no
ENSG00000243389	AC012442.2	2	112589040	112614431	1	3prime_overlapping_ncRNA	0	0.047517	0	0.198633	0.293883	0.081072	0.078028	0.233933		0.0615375	0.171729	1.4806	0.110191		1	1	no
ENSG00000243888	AL355140.1	9	69428248	69428721	-1	3prime_overlapping_ncRNA	0	0	0	0	0	0	0	0		0	0	#DIV/0!	0		1	1	no
ENSG00000250686	AL049544.1	6	61630233	61681049	-1	3prime_overlapping_ncRNA	0	0	0	0	0	0	0	0		0	0	#DIV/0!	0		1	1	no
ENSG00000251621	AC009487.3	2	161424015	161428774	1	3prime_overlapping_ncRNA	0	0	0	0	0	0	0	0		0	0	#DIV/0!	0		1	1	no
ENSG00000255343	AC234917.1	8	143833270	143834063	-1	3prime_overlapping_ncRNA	0	0	0	0	0	0	0	0		0	0	#DIV/0!	0		1	1	no
ENSG00000256185	AC055720.2	12	26335864	26336950	-1	3prime_overlapping_ncRNA	0.997402	0.884448	0.535134	1.27035	1.32393	1.6142	0.964228	1.5795		0.921833	1.37047	0.572089	0.448633		1	1	no
ENSG00000259539	AC051619.6	15	45152664	45167526	-1	3prime_overlapping_ncRNA	0.549287	0.429357	0.15184	0.284214	0.174146	0.253918	0	0.209558		0.353675	0.159406	-1.14972	-0.194269		0.61915	0.999623	no
ENSG00000259976	AC093010.3	3	114314501	114329714	-1	3prime_overlapping_ncRNA	1.14182	1.41026	1.52514	1.62314	0.845973	0.737893	0.825883	0.681372		1.42509	0.77278	-0.882925	-0.652312		0.15525	0.661745	no
ENSG00000260108	AC026464.2	16	69463844	69466264	1	3prime_overlapping_ncRNA	0.00467	0.003942	0.003573	0.003942	0.003372	0.002903	0.00297	0.003594		0.00403175	0.00320975	-0.328945	-0.000822		1	1	no
ENSG00000260482	AC008870.1	16	23670011	23675499	1	3prime_overlapping_ncRNA	0	0	0	0	0	0	0	0		0	0	#DIV/0!	0		1	1	no
ENSG00000260566	AC127459.1	16	23061406	23064173	-1	3prime_overlapping_ncRNA	0.222314	0.553096	0.730759	0.209553	0.052045	0.739326	0.621535	0.273894		0.42893	0.4217	-0.0245269	-0.0072305		1	1	no
ENSG00000260772	AC012321.1	16	69703065	69704652	1	3prime_overlapping_ncRNA	1.44755	0.588537	0.080642	1.17115	1.9594	5e-06	1.06216	6e-06		0.821971	0.755391	-0.121864	-0.06658		0.7548	0.999623	no
ENSG00000263244	AC087190.4	16	9104848	9113181	1	3prime_overlapping_ncRNA	0.066699	0.070128	0.053954	0.084384	0.066743	0.049463	0.044678	4.19384		0.0687912	1.08868	3.98421	1.01989		1	1	no
ENSG00000267174	AC011472.2	19	11300777	11324441	-1	3prime_overlapping_ncRNA	0	0	0	0.109698	0	0	0	0		0.0274245	0	#NUM!	-0.0274245		1	1	no
ENSG00000267520	AC010733.2	2	60925909	60931610	1	3prime_overlapping_ncRNA	0.082482	0.050081	0.134775	0.598185	0.127041	1.07175	0.074013	0.100383		0.216381	0.343297	0.665885	0.126916		1	1	no
ENSG00000271725	AC103858.1	15	81303215	81309391	-1	3prime_overlapping_ncRNA	0.131887	0.179539	0	0.001804	0.123837	0.094326	0.314603	0.049906		0.0783075	0.145668	0.895462	0.0673605		1	1	no
ENSG00000272084	AL137127.1	1	19072110	19075511	-1	3prime_overlapping_ncRNA	0.085048	0.092819	0.101001	0.113256	0.063893	0.086679	0.093331	0.131498		0.098031	0.0938502	-0.0628775	-0.00418075		1	1	no
ENSG00000273333	AL662884.1	6	32184733	32185882	-1	3prime_overlapping_ncRNA	0	0	0	0	0	0	0	0		0	0	#DIV/0!	0		0.80175	0.999623	no
ENSG00000273420	AC008738.7	19	33207129	33207639	1	3prime_overlapping_ncRNA	11.9518	13.4756	21.0636	15.1841	9.90134	11.1131	12.195	10.2641		15.4188	10.8684	-0.50455	-4.55039		0.833	0.999623	no
ENSG00000275097	AC024940.5	12	31280422	31280895	-1	3prime_overlapping_ncRNA	0.014336	0.006921	0.030178	0.005273	0.028862	0.024861	0.054336	0.067104		0.014177	0.0437908	1.62707	0.0296138		1	1	no
ENSG00000281453	TGFB2-OT1	1	218442626	218443996	1	3prime_overlapping_ncRNA	0.102621	0.10112	0.064622	2.28077	0.084695	0.083987	0.043085	0.064806		0.637282	0.0691433	-3.20427	-0.568139		1	1	no
ENSG00000083622	AC000061.1	7	117604791	117647415	-1	antisense	0	0	0	0	0	0	0	0.026529		0	0.00663225	#DIV/0!	0.00663225		1	1	no
ENSG00000099869	IGF2-AS	11	2140501	2148666	1	antisense	0	0	0	0.01171	0.048428	0.028491	0.021137	0.132017		0.0029275	0.0575182	4.29628	0.0545908		1	1	no
ENSG00000116883	AL591845.1	1	36323734	36329221	1	antisense	0.409726	0.503123	0.631407	0.654572	0.322645	0.324658	0.266606	0.687491		0.549707	0.40035	-0.457401	-0.149357		0.8437	0.999623	no
ENSG00000117242	PINK1-AS	1	20642657	20652193	-1	antisense	3.59056	3.34032	3.76073	4.48816	4.00389	3.44247	4.072	4.09293		3.79494	3.90282	0.0404408	0.107883		0.77225	0.999623	no
ENSG00000120664	SPG20-AS1	13	36346431	36369601	1	antisense	0	0.121803	0	0.080457	0	0	0	0		0.050565	0	#NUM!	-0.050565		1	1	no
ENSG00000124835	AC105760.1	2	237048599	237056167	-1	antisense	0	0	0	0.009428	0	0	0	0		0.002357	0	#NUM!	-0.002357		1	1	no
ENSG00000131007	TTTY9B	Y	18581206	18590521	-1	antisense	0	0	0	0	0	0	0	0		0	0	#DIV/0!	0		1	1	no
ENSG00000131548	TTTY6B	Y	22144966	22146831	1	antisense	0	0	0	0	0	0	0	0		0	0	#DIV/0!	0		1	1	no
ENSG00000136275	C7orf69	7	47795291	47819847	1	antisense	0	0	0.090319	0	0	0.024081	0	0		0.0225797	0.00602025	-1.90713	-0.0165595		1	1	no
ENSG00000146666	LINC00525	7	47761476	47766772	1	antisense	0	0	0	0	0	0.079616	0	0.039983		0	0.0298997	#DIV/0!	0.0298997		1	1	no
ENSG00000162888	C1orf147	1	206491116	206497728	-1	antisense	0	0	0	0	0	0	0.014812	0.021151		0	0.00899075	#DIV/0!	0.00899075		1	1	no
ENSG00000162913	OBSCN-AS1	1	228203506	228213664	-1	antisense	0.149208	0.070429	0.130916	0.257204	0.066709	0.006772	0.007331	0.205308		0.151939	0.07153	-1.08687	-0.0804093		1	1	no
ENSG00000163915	IGF2BP2-AS1	3	185712528	185729787	1	antisense	0	0	0	0	0	0	0	0		0	0	#DIV/0!	0		1	1	no
ENSG00000164621	SMAD5-AS1	5	136129507	136134890	-1	antisense	0.325931	0.269376	0.236227	0.198126	0.138525	0.043011	0.110946	0.102501		0.257415	0.0987457	-1.38231	-0.158669		0.4428	0.977723	no
ENSG00000165511	C10orf25	10	44997698	45000888	-1	antisense	1.47068	1.3855	1.49401	1.61248	0.748831	0.860883	0.737946	1.26167		1.49067	0.902332	-0.724227	-0.588335		0.5665	0.999623	no
ENSG00000166917	MIR202HG	10	133246478	133247891	-1	antisense	0	0	0	0.010992	0	0	0	0		0.002748	0	#NUM!	-0.002748		1	1	no
ENSG00000167046	AL357033.1	20	62640719	62643304	-1	antisense	0	0.025341	0	0.063642	0	0	0	0.036286		0.0222458	0.0090715	-1.29412	-0.0131743		1	1	no
ENSG00000167912	AC090152.1	8	59119040	59121346	1	antisense	2.6006	0.920085	0.647545	1.24192	0.520803	0.070148	0.038223	0.224923		1.35254	0.213524	-2.6632	-1.13901		0.0893	0.503274	no
ENSG00000171671	SHANK2-AS3	11	70862790	70865115	1	antisense	0	0	0	0	0	0	0	0		0	0	#DIV/0!	0		1	1	no
ENSG00000173811	CCDC13-AS1	3	42732575	42746768	1	antisense	0	0	0	0.02358	0	0	0	0		0.005895	0	#NUM!	-0.005895		1	1	no
ENSG00000174171	AC020659.1	15	41892793	41898575	1	antisense	0	0	0	0	0	0.017465	0	0.032759		0	0.012556	#DIV/0!	0.012556		1	1	no
ENSG00000174403	C20orf166-AS1	20	62544343	62551526	-1	antisense	0	0	0.008737	0.052518	0	0	0	0		0.0153137	0	#NUM!	-0.0153137		1	1	no
ENSG00000174407	MIR1-1HG	20	62550453	62570764	1	antisense	0	0	0	0	0	0	0	0		0	0	#DIV/0!	0		1	1	no
ENSG00000174680	GRIK1-AS1	21	29748175	29764002	1	antisense	0.044295	0	0.036196	0.082494	0.161567	0.047903	0.042568	0.058425		0.0407462	0.0776157	0.929682	0.0368695		1	1	no
ENSG00000175147	TMEM51-AS1	1	15111815	15152464	-1	antisense	0.016342	0.013821	0.040253	0.205579	0.067709	0.054583	0.14202	0.167743		0.0689987	0.108014	0.646573	0.039015		1	1	no
ENSG00000175604	AC007601.1	16	12086746	12090302	-1	antisense	0	0	0	0	0	0	0	0		0	0	#DIV/0!	0		1	1	no
ENSG00000175967	FO393415.1	6	113904138	113921642	1	antisense	0.034302	0.051727	0.019255	0.021359	0.030633	0	0	0		0.0316608	0.00765825	-2.04761	-0.0240025		1	1	no
ENSG00000176349	AC104129.1	7	1838586	1849931	1	antisense	0	0	0	0	0	0.004372	0	0.015688		0	0.005015	#DIV/0!	0.005015		1	1	no
ENSG00000176868	AL358781.1	9	131497479	131500191	-1	antisense	0.079388	0.093538	0.072817	0.128108	0.033949	0.054162	0.023452	0.048323		0.0934627	0.0399715	-1.22542	-0.0534912		1	1	no
ENSG00000176984	AP000679.1	11	120168977	120171679	1	antisense	0	0	0	0.011609	0	0	0.025292	0		0.00290225	0.006323	1.12344	0.00342075		1	1	no
ENSG00000177112	MRVI1-AS1	11	10541272	10599932	1	antisense	0	0	0	0.107233	0	0	0	0.138335		0.0268082	0.0345838	0.367417	0.0077755		1	1	no
ENSG00000177133	LINC00982	1	3059615	3068437	-1	antisense	0.042497	0	0.015954	0	0.137786	0.097957	0.017478	0.127773		0.0146128	0.0952485	2.70447	0.0806358		1	1	no
ENSG00000177337	DLGAP1-AS1	18	3593732	3598352	1	antisense	2.00278	1.73126	2.11977	2.80989	2.42681	2.34559	3.12822	5.31246		2.16592	3.30327	0.608913	1.13735		0.3569	0.923558	no
ENSG00000177340	FLJ13224	12	31324316	31325829	1	antisense	0	0	0.014918	0.056646	0.007604	0	0	0.007739		0.017891	0.00383575	-2.22165	-0.0140553		1	1	no
ENSG00000177406	AC021054.1	12	630891	663706	1	antisense	2.2769	1.50392	2.47596	4.09594	1.02833	0.628761	0.687731	1.85224		2.58818	1.04927	-1.30256	-1.53891		0.00835	0.0995366	no
ENSG00000177410	ZFAS1	20	49278178	49295738	1	antisense	31.8934	34.965	37.0008	40.5876	33.1048	28.2607	31.1509	40.2334		36.1117	33.1875	-0.121829	-2.92425		0.8813	0.999623	no
ENSG00000177553	AL953897.1	1	11777077	11779619	-1	antisense	0	0	0	0	0	0	0	0		0	0	#DIV/0!	0		1	1	no
ENSG00000177640	CASC2	10	118046279	118210153	1	antisense	0.526659	0.526219	0.661333	0.539406	0.118311	0.182274	0.171473	0.30363		0.563404	0.193922	-1.53869	-0.369482		0.116	0.573513	no
ENSG00000177699	AC011944.1	15	78978889	78985926	1	antisense	0	0	0	0	0	0	0	0		0	0	#DIV/0!	0		1	1	no
ENSG00000177822	AC098864.1	4	181874438	182145249	-1	antisense	0.124267	0.397192	0.267242	0.140979	0.096723	0.067825	0.385352	0.076099		0.23242	0.1565	-0.570574	-0.0759202		0.7178	0.999623	no
ENSG00000177993	ZNRF3-AS1	22	29024999	29031476	-1	antisense	0.094976	0.067796	0.129758	0.044531	0.031833	0.027086	0.01453	0.048813		0.0842652	0.0305655	-1.46303	-0.0536997		1	1	no
ENSG00000178193	AL357314.1	1	75710003	75724011	-1	antisense	0	0	0	0	0.028568	0	0	0		0	0.007142	#DIV/0!	0.007142		1	1	no
ENSG00000178803	ADORA2A-AS1	22	24429206	24495074	-1	antisense	0	0	0	0	0.076423	0.11457	0.151569	0.450119		0	0.19817	#DIV/0!	0.19817		1	1	no
ENSG00000179141	MTUS2-AS1	13	29476515	29490105	-1	antisense	0	0	0.011338	0	0.027891	0	0	0.011923		0.0028345	0.0099535	1.81211	0.007119		1	1	no
ENSG00000179253	AL162457.1	20	61717506	61719748	-1	antisense	0.045121	0	0.011293	0.035835	0	0	0.005302	0		0.0230622	0.0013255	-4.12092	-0.0217367		1	1	no
ENSG00000179428	AC073072.1	7	22725395	22727620	-1	antisense	0	0	0	0	0	0	0	0.048545		0	0.0121362	#DIV/0!	0.0121362		1	1	no
ENSG00000179447	AL049647.1	20	19242302	19284596	-1	antisense	0	0	0	0	0	0	0	0		0	0	#DIV/0!	0		1	1	no
ENSG00000179743	FLJ37453	1	15834474	15848147	-1	antisense	0.653069	0.7966	0.454413	0.428208	0.455409	0.703586	0.202837	0.290052		0.583072	0.412971	-0.497635	-0.170101		0.864	0.999623	no
ENSG00000179840	PIK3CD-AS1	1	9652610	9654586	-1	antisense	0	0	0	0	0	0	0	0		0	0	#DIV/0!	0		1	1	no
ENSG00000180139	ACTA2-AS1	10	88932390	88940820	1	antisense	0.394681	0.403853	0.231863	0.264489	0.18589	0.22961	0.171306	0.113229		0.323721	0.175009	-0.887326	-0.148713		0.51545	0.999623	no
ENSG00000180458	AC022148.1	19	37545470	37549171	-1	antisense	0.216437	0.080833	0.451561	0.50376	0.156608	0.086732	0.314325	0.480512		0.313148	0.259544	-0.270863	-0.0536035		0.9845	0.999623	no
ENSG00000180539	C9orf139	9	137027464	137037957	1	antisense	0	0	0.004526	0.009683	0	0.003926	0	0.021418		0.00355225	0.006336	0.834839	0.00278375		1	1	no
ENSG00000180846	CSNK1G2-AS1	19	1952531	1954586	-1	antisense	0	0	0.01459	0	0	0	0	0		0.0036475	0	#NUM!	-0.0036475		1	1	no
ENSG00000181123	AC004832.1	22	30475364	30492804	1	antisense	0	0	0	0	0	0	0	0		0	0	#DIV/0!	0		1	1	no
ENSG00000181171	FER1L6-AS1	8	123984138	124040782	-1	antisense	0	0	0	0.020662	0	0	0	0		0.0051655	0	#NUM!	-0.0051655		1	1	no
ENSG00000181800	CELF2-AS1	10	11316834	11319884	-1	antisense	0	0	0	0	0	0	0	0		0	0	#DIV/0!	0		1	1	no
ENSG00000182352	C17orf77	17	74584679	74594209	1	antisense	0	0	0	0	0	0	0.008399	0		0	0.00209975	#DIV/0!	0.00209975		1	1	no
ENSG00000182376	AC138028.1	16	88742767	88745748	1	antisense	0	0	0.010569	0.012715	0	0	0	0.005557		0.005821	0.00138925	-2.06696	-0.00443175		1	1	no
ENSG00000182873	PRKCZ-AS1	1	2181794	2184389	-1	antisense	0.694344	1.33458	0.527051	0.469395	0.637565	0.6498	0.493939	0.283937		0.756342	0.51631	-0.5508	-0.240032		0.69385	0.999623	no
ENSG00000182912	TSPEAR-AS2	21	44517216	44525952	1	antisense	0	0.010146	0.107836	0.169513	0	0.008035	0.026269	0.039093		0.0718738	0.0183493	-1.96974	-0.0535245		1	1	no
ENSG00000183154	AC138356.1	8	37734761	37737426	-1	antisense	0.061719	0.070683	0.189482	0.306282	0.14457	0.102188	0.071033	0.11947		0.157042	0.109315	-0.522651	-0.0477262		1	1	no
ENSG00000183308	AC005037.1	2	200963263	201009102	1	antisense	0	0.087907	0	0	0.042121	0.172501	0.087457	0		0.0219767	0.0755197	1.78088	0.053543		1	1	no
ENSG00000183535	COL18A1-AS1	21	45419716	45425070	-1	antisense	0	0	0	0.028167	0	0	0	0		0.00704175	0	#NUM!	-0.00704175		1	1	no
ENSG00000183562	AC131971.1	11	2989863	2991344	1	antisense	0	0	0	0	0	0	0	0		0	0	#DIV/0!	0		1	1	no
ENSG00000183822	NCF4-AS1	22	36847372	36870441	-1	antisense	0	0	0	0	0	0	0	0		0	0	#DIV/0!	0		1	1	no
ENSG00000184068	AL021453.1	22	41831215	41834665	-1	antisense	0.047444	0.016443	0.045389	0.048332	0.010701	0.025581	0	0.031624		0.039402	0.0169765	-1.21473	-0.0224255		1	1	no
ENSG00000184441	AP001062.1	21	44331234	44335851	1	antisense	0.517132	0.561492	0.512028	0.968351	0.921004	0.908275	0.825147	1.37587		0.639751	1.00757	0.655305	0.367824		0.24885	0.812526	no
ENSG00000184566	AC132216.1	11	33880643	33881800	1	antisense	0	0	0	0	0	0	0	0		0	0	#DIV/0!	0		1	1	no
ENSG00000184608	FAM167A-AS1	8	11368402	11438658	1	antisense	0	0	0.039215	0.053408	0.016968	0	0.005626	0.022169		0.0231557	0.0111907	-1.04906	-0.011965		1	1	no
ENSG00000184809	B3GALT5-AS1	21	39597147	39612821	-1	antisense	0	0	0.016644	0.041159	0.016968	0	0	0		0.0144508	0.004242	-1.76833	-0.0102088		1	1	no
ENSG00000185065	AC000068.1	22	19447893	19450105	1	antisense	0.140485	0.195616	0.099033	0.171653	0.087917	0.046279	0.070795	0.011326		0.151697	0.0540793	-1.48804	-0.0976175		1	1	no
ENSG00000185203	WASIR1	X	156014623	156016837	-1	antisense	0	0	0	0	0	0	0	0		0	0	#DIV/0!	0		1	1	no
ENSG00000185203	WASIR1	X	156014623	156016837	-1	antisense	0	0	0	0	0	0	0	0		0	0	#DIV/0!	0		1	1	no
ENSG00000185837	HDHD5-AS1	22	17159384	17165445	1	antisense	0.164285	0	0	0	0.03545	0.031382	0	0.07711		0.0410712	0.0359855	-0.190713	-0.00508575		1	1	no
ENSG00000186019	AC021092.1	19	44105463	44113145	-1	antisense	1.80053	1.26463	2.84063	3.1202	2.10159	1.46253	1.96466	2.57232		2.2565	2.02528	-0.155966	-0.23122		0.9796	0.999623	no
ENSG00000186056	MATN1-AS1	1	30718504	30726827	1	antisense	0.239773	0.321108	0.244861	0.741402	0.252131	0.063403	0.213053	0.207531		0.386786	0.18403	-1.0716	-0.202757		0.50075	0.99818	no
ENSG00000186615	KTN1-AS1	14	55499278	55580110	-1	antisense	0.653345	0.710115	0.899232	1.09409	0.476837	0.165526	0.439826	0.55652		0.839194	0.409677	-1.03452	-0.429517		0.45055	0.980713	no
ENSG00000187229	AC100800.1	8	18720905	18734405	1	antisense	0.012553	0	0	0.0345	0	0	0	0.057737		0.0117632	0.0144342	0.295209	0.002671		1	1	no
ENSG00000187979	AC008079.1	22	18178038	18205915	-1	antisense	0	0.013219	0	0	0	0	0	0		0.00330475	0	#NUM!	-0.00330475		1	1	no
ENSG00000188280	AC007731.1	22	20338805	20354372	1	antisense	0	0.013141	0	0	0	0	0	0		0.00328525	0	#NUM!	-0.00328525		1	1	no
ENSG00000188365	AC092171.1	7	5419846	5423122	1	antisense	0	0	0.069366	0.136567	0.026801	0	0	0		0.0514833	0.00670025	-2.94182	-0.044783		1	1	no
ENSG00000188525	AC010969.1	2	10003158	10006030	-1	antisense	0	0	0	0	0	0	0	0.00965		0	0.0024125	#DIV/0!	0.0024125		1	1	no
ENSG00000188693	CYP51A1-AS1	7	92134604	92180725	1	antisense	0.01614	0.01241	0.015124	0.039518	0.01168	0	0	0.054776		0.020798	0.016614	-0.324045	-0.004184		1	1	no
ENSG00000189316	AC073349.1	7	64888527	64890100	-1	antisense	0	0	0	0	0	0	0.019538	0		0	0.0048845	#DIV/0!	0.0048845		1	1	no
ENSG00000196167	COLCA1	11	111290787	111305045	-1	antisense	0.004776	0.009104	0.018111	0.005947	0	0.007176	0.006547	0.002933		0.0094845	0.004164	-1.1876	-0.0053205		1	1	no
ENSG00000196566	AL138767.1	10	87610163	87660003	-1	antisense	0	0	0	0.022005	0	0	0	0		0.00550125	0	#NUM!	-0.00550125		1	1	no
ENSG00000196810	CTBP1-AS2	4	1249300	1288291	1	antisense	2.8592	3.4245	1.7813	2.34704	1.77725	1.29215	0.257888	1.97751		2.60301	1.3262	-0.972881	-1.27681		0.6249	0.999623	no
ENSG00000196893	AC090286.1	17	18951625	18954149	-1	antisense	0	0	0	0	0	0	0	0		0	0	#DIV/0!	0		1	1	no
ENSG00000196951	SCOC-AS1	4	140283724	140373381	-1	antisense	0.482715	0.767562	0.929367	1.0893	0.483931	0.321578	0.342279	0.30398		0.817237	0.362942	-1.17102	-0.454295		0.3303	0.9048	no
ENSG00000197099	AC068631.1	3	186579476	186772986	-1	antisense	0.079198	0.018085	0.024105	0.066785	0.017195	0.017354	0.026982	0.112037		0.0470433	0.043392	-0.116559	-0.00365125		1	1	no
ENSG00000197301	AC090673.1	12	65851340	65882167	-1	antisense	0.026452	0.010503	0.153831	0.126953	0.012468	0.010382	0.035488	0.124817		0.0794347	0.0457888	-0.794777	-0.033646		1	1	no
ENSG00000197585	AC068051.1	2	214250040	214684246	-1	antisense	0	0	0.039871	0	0	0	0	0		0.00996775	0	#NUM!	-0.00996775		1	1	no
ENSG00000197644	AC106870.1	2	29899597	29907199	1	antisense	0	0	0	0	0	0	0	0		0	0	#DIV/0!	0		1	1	no
ENSG00000197665	AC007952.1	17	19155727	19159111	-1	antisense	0.030261	0.044836	0.183732	0.289053	0.15413	0.036647	0.020189	0.198021		0.13697	0.102247	-0.42181	-0.0347237		1	1	no
ENSG00000197670	AL157838.1	20	53552770	53575863	1	antisense	0	0	0	0	0	0	0	0.03316		0	0.00829	#DIV/0!	0.00829		1	1	no
ENSG00000197815	AC122129.1	17	17858227	17860041	1	antisense	0	0	0	0	0	0	0	0		0	0	#DIV/0!	0		1	1	no
ENSG00000197934	CYYR1-AS1	21	26393635	26569252	1	antisense	0	0	0	0	0	0	0	0.006914		0	0.0017285	#DIV/0!	0.0017285		1	1	no
ENSG00000197989	SNHG12	1	28578538	28582983	-1	antisense	3.89399	4.62794	2.97218	3.56785	3.7209	4.48599	2.52058	4.15716		3.76549	3.72116	-0.0170862	-0.0443325		0.8486	0.999623	no
ENSG00000198358	AL354714.1	1	160932465	160949922	1	antisense	0	0	0	0.01131	0	0	0.004104	0		0.0028275	0.001026	-1.4625	-0.0018015		1	1	no
ENSG00000198491	AC007920.1	3	187197090	187207629	-1	antisense	0	0	0	0.026862	0	0	0	0		0.0067155	0	#NUM!	-0.0067155		1	1	no
ENSG00000198671	AC135895.1	12	65017468	65054124	1	antisense	0	0	0	0	0	0	0	0		0	0	#DIV/0!	0		1	1	no
ENSG00000198711	SSBP3-AS1	1	54236440	54239063	1	antisense	0	0.018605	0	0.018413	0	0.003683	0	0.019248		0.0092545	0.00573275	-0.690928	-0.00352175		1	1	no
ENSG00000203258	AC013549.1	11	12921186	12922925	-1	antisense	0	0	0	0	0	0	0	0		0	0	#DIV/0!	0		1	1	no
ENSG00000203280	AL022323.1	22	25102433	25112692	-1	antisense	0.026942	0.025678	0	0	0	0	0	0.012409		0.013155	0.00310225	-2.08422	-0.0100527		1	1	no
ENSG00000203288	TDRKH-AS1	1	151790804	151794402	1	antisense	0	0	0.022768	0.269307	0.023212	0	0	0.238246		0.0730187	0.0653645	-0.15976	-0.00765425		1	1	no
ENSG00000203307	AL626787.1	1	166081183	166087483	1	antisense	0	0	0	0	0.046348	0	0	0		0	0.011587	#DIV/0!	0.011587		1	1	no
ENSG00000203321	C9orf41-AS1	9	74952968	74996293	1	antisense	0	0	0	0	0	0	0	0		0	0	#DIV/0!	0		1	1	no
ENSG00000203325	AL445248.1	1	32052291	32073474	-1	antisense	0	0	0	0	0	0	0	0		0	0	#DIV/0!	0		1	1	no
ENSG00000203327	AC012358.1	2	55214387	55216126	-1	antisense	0.181237	0.040241	0.090535	0.052747	0.025137	0.021389	0	0.023279		0.09119	0.0174513	-2.38555	-0.0737388		1	1	no
ENSG00000203335	AC006019.1	7	154055585	154059561	-1	antisense	0	0	0	0	0	0	0	0		0	0	#DIV/0!	0		1	1	no
ENSG00000203362	AL355802.1	6	43588230	43591362	-1	antisense	0	0	0	0	0	0	0	0		0	0	#DIV/0!	0		1	1	no
ENSG00000203392	AC105020.1	15	75678548	75680752	1	antisense	0.09339	0.088712	0.102227	0.102695	0.129349	0.102064	0.153058	0.091337		0.096756	0.118952	0.297956	0.022196		1	1	no
ENSG00000203395	AC015969.1	2	68361214	68365584	-1	antisense	0	0	0	0	0	0	0.029955	0.033545		0	0.015875	#DIV/0!	0.015875		1	1	no
ENSG00000203441	LINC00449	13	99499727	99501052	-1	antisense	0.103489	0.116631	0	0.082928	0	0.067405	0	0		0.075762	0.0168513	-2.16862	-0.0589107		1	1	no
ENSG00000203446	AC004988.1	7	40538127	40546928	-1	antisense	0.029118	0.097131	0.095565	1.3872	0.12707	0.117561	0.894632	2.6921		0.402253	0.95784	1.25168	0.555588		0.3632	0.928716	no
ENSG00000203469	AL354956.1	1	10458555	10459338	1	antisense	0	0	0	0	0	0	0	0		0	0	#DIV/0!	0		1	1	no
ENSG00000203472	AC009163.1	16	75475896	75495407	1	antisense	0	0	0	0	0	0	0	0		0	0	#DIV/0!	0		1	1	no
ENSG00000203497	PDCD4-AS1	10	110869868	110872233	-1	antisense	0.403412	0.391194	0.723869	1.01629	0.555377	0.440822	0.663123	0.938035		0.63369	0.649339	0.0351952	0.0156492		0.79655	0.999623	no
ENSG00000203506	RBMS3-AS2	3	29526251	29642809	-1	antisense	0	0.026769	0.001651	0.038653	0	0	0	0.013542		0.0167682	0.0033855	-2.30829	-0.0133828		1	1	no
ENSG00000203520	AP000753.1	11	63616308	63621671	1	antisense	0	0	0	0	0	0	0	0		0	0	#DIV/0!	0		1	1	no
ENSG00000203527	Z99756.1	22	43275955	43283830	1	antisense	0	0	0	0.061912	0	0.020084	0.010798	0		0.015478	0.0077205	-1.00345	-0.0077575		1	1	no
ENSG00000203588	IGBP1-AS1	X	70163842	70165206	-1	antisense	0	0	0	0	0	0	0	0		0	0	#DIV/0!	0		1	1	no
ENSG00000203593	AC005342.1	12	2004666	2011392	1	antisense	0.141258	0.074751	0	0	0	0.02208	0	0		0.0540023	0.00552	-3.29028	-0.0484822		1	1	no
ENSG00000203601	LINC00970	1	168903905	169087005	-1	antisense	0	0	0	0	0	0	0	0		0	0	#DIV/0!	0		1	1	no
ENSG00000203643	AC012456.1	2	11721619	11724222	-1	antisense	0	0	0	0.014952	0	0	0	0		0.003738	0	#NUM!	-0.003738		1	1	no
ENSG00000203706	SERTAD4-AS1	1	210231456	210234047	-1	antisense	2.59714	0.994364	0.446924	0.339249	0.973461	0.462127	0.185967	0.162912		1.09442	0.446117	-1.29467	-0.648304		0.3684	0.933289	no
ENSG00000203739	AL645568.1	1	173417793	173461362	-1	antisense	0.326958	0.148663	0.16221	0.325795	0.273767	0.265946	0.266064	0.40034		0.240906	0.301529	0.323825	0.0606228		0.4005	0.952399	no
ENSG00000203808	BVES-AS1	6	105136308	105169945	1	antisense	0.210431	0.092988	0.273266	0.037643	0.279111	0.102757	0.369071	0.049352		0.153582	0.200073	0.381516	0.0464907		0.2784	0.851868	no
ENSG00000203886	CYP17A1-AS1	10	102832721	102834516	1	antisense	0	0	0	0	0.281377	0.059854	0.134477	0.142212		0	0.15448	#DIV/0!	0.15448		1	1	no
ENSG00000203897	SPATA42	1	108857217	108858524	1	antisense	0	0	0	0	0	0	0.033363	0		0	0.00834075	#DIV/0!	0.00834075		1	1	no
ENSG00000203900	AL121827.1	20	63359988	63371177	1	antisense	0	0	0	0	0	0	0	0.010235		0	0.00255875	#DIV/0!	0.00255875		1	1	no
ENSG00000203987	AL772363.1	9	137867925	137892570	-1	antisense	0	0	0	0	0	0	0	0.007371		0	0.00184275	#DIV/0!	0.00184275		1	1	no
ENSG00000203993	ARRDC1-AS1	9	137615332	137618906	-1	antisense	4.27735	3.92623	4.27746	3.54795	3.2126	2.57686	2.99586	2.9272		4.00725	2.92813	-0.452631	-1.07912		0.72895	0.999623	no
ENSG00000204011	COL5A1-AS1	9	134649385	134652843	-1	antisense	0	0	0	0	0	0	0	0		0	0	#DIV/0!	0		1	1	no
ENSG00000204044	SLC12A5-AS1	20	46013500	46022073	-1	antisense	0	0	0	0	0	0	0	0		0	0	#DIV/0!	0		1	1	no
ENSG00000204049	AL391421.1	10	77866875	77869610	1	antisense	0	0	0	0	0	0	0	0		0	0	#DIV/0!	0		1	1	no
ENSG00000204055	AL158151.1	9	129176771	129210548	1	antisense	0.489389	0.257785	0.368823	0.247758	0.241171	0.104773	0.134619	0.138299		0.340939	0.154716	-1.13989	-0.186223		0.5285	0.999623	no
ENSG00000204091	TDRG1	6	40334954	40379887	1	antisense	0.022132	0	0	0	0.019765	0.016817	0	0		0.005533	0.0091455	0.725	0.0036125		1	1	no
ENSG00000204380	PKP4-AS1	2	158658337	158735002	-1	antisense	0	0	0	0.037147	0	0	0	0		0.00928675	0	#NUM!	-0.00928675		1	1	no
ENSG00000204581	ACOXL-AS1	2	111098345	111115588	-1	antisense	0.025562	0.016242	0.022392	0.007983	0	0	0	0.023546		0.0180447	0.0058865	-1.6161	-0.0121583		1	1	no
ENSG00000204584	AC027801.1	17	49845910	49848837	1	antisense	0.036752	0	0	0.011504	0.016301	0	0	0.033928		0.012064	0.0125573	0.0578122	0.00049325		1	1	no
ENSG00000204620	AC115618.1	X	48568014	48574860	-1	antisense	0.590347	0.365403	0.510692	0.47162	0.293592	0.39256	0.115892	0.254947		0.484515	0.264248	-0.874652	-0.220268		0.7598	0.999623	no
ENSG00000204706	MAMDC2-AS1	9	70033921	70175888	-1	antisense	0.010056	0	0.023491	0.028747	0.022965	0	0	0		0.0155735	0.00574125	-1.43966	-0.00983225		1	1	no
ENSG00000204758	AC008429.1	5	172954786	172959392	-1	antisense	0.181729	0.223393	0.433211	0.481917	0.275727	0.196788	0.147466	0.346741		0.330062	0.24168	-0.449638	-0.088382		0.56055	0.999623	no
ENSG00000204832	ST8SIA6-AS1	10	17386936	17413503	1	antisense	0	0	0	0	0	0	0	0		0	0	#DIV/0!	0		1	1	no
ENSG00000204850	AC011484.1	19	46494508	46496502	1	antisense	0.048681	0.014535	0.067551	0.078549	0.024007	0	0.069099	0.10119		0.052329	0.048574	-0.107426	-0.003755		1	1	no
ENSG00000204860	FAM201A	9	38620474	38624990	1	antisense	0	0	0.006572	0.021087	0	0	0.006129	0.00691		0.00691475	0.00325975	-1.08492	-0.003655		1	1	no
ENSG00000204934	ATP6V0E2-AS1	7	149867697	149880610	-1	antisense	0.747759	0.864672	0.849465	1.04731	0.847384	0.697912	0.443403	0.651164		0.877303	0.659966	-0.410684	-0.217337		0.8539	0.999623	no
ENSG00000204949	FAM83A-AS1	8	123201172	123202743	-1	antisense	0	0	0	0.026902	0	0	0	0.013656		0.0067255	0.003414	-0.978178	-0.0033115		1	1	no
ENSG00000204971	AP000812.1	11	72163322	72209241	-1	antisense	0	0	0	0	0	0	0	0		0	0	#DIV/0!	0		1	1	no
ENSG00000205018	AC092384.1	16	88939789	88951524	1	antisense	0	0	0	0	0	0.010741	0	0.110099		0	0.03021	#DIV/0!	0.03021		1	1	no
ENSG00000205231	TTLL10-AS1	1	1173056	1179555	-1	antisense	0	0	0	0	0	0	0	0		0	0	#DIV/0!	0		1	1	no
ENSG00000205414	AC007608.1	16	50606076	50613684	-1	antisense	0	0	0	0	0	0	0	0		0	0	#DIV/0!	0		1	1	no
ENSG00000205424	AL592528.1	21	45827961	45836419	-1	antisense	0.018399	0.009217	0.006517	0.016273	0.006643	0.011305	0.012238	0.006852		0.0126015	0.0092595	-0.444589	-0.003342		1	1	no
ENSG00000205488	CALML3-AS1	10	5514244	5526246	-1	antisense	0.039833	0.01891	0.019939	0.007998	0.007623	0.008648	0.004681	0.054793		0.02167	0.0189363	-0.194548	-0.00273375		1	1	no
ENSG00000205537	AC121338.1	12	47882649	47901525	1	antisense	0	0	0	0	0	0	0	0.018454		0	0.0046135	#DIV/0!	0.0046135		1	1	no
ENSG00000205559	CHKB-AS1	22	50583026	50583877	1	antisense	0.158055	0.380373	0.549937	0.708585	0.374546	0.417039	0.43933	0.626208		0.449238	0.464281	0.0475191	0.0150432		0.7935	0.999623	no
ENSG00000205696	ADARB2-AS1	10	1526637	1556984	1	antisense	0	0	0	0	0	0	0	0		0	0	#DIV/0!	0		1	1	no
ENSG00000205790	DPP9-AS1	19	4679282	4685948	1	antisense	0	0	0	0.007395	0.018745	0	0.010359	0.007734		0.00184875	0.0092095	2.31657	0.00736075		1	1	no
ENSG00000205865	FAM99B	11	1683269	1685629	-1	antisense	0	0	0	0	0	0	0	0		0	0	#DIV/0!	0		1	1	no
ENSG00000205885	C1RL-AS1	12	7108052	7122501	1	antisense	2.13042	1.59438	1.90494	2.72824	2.9243	2.21024	2.79724	2.99174		2.0895	2.73088	0.38621	0.641382		0.33105	0.9048	no
ENSG00000205890	AC108134.1	16	3032481	3039133	1	antisense	0.008423	0	0.01092	0	0	0	0	0.019345		0.00483575	0.00483625	0.000149162	5e-07		1	1	no
ENSG00000205913	SRRM2-AS1	16	2737076	2752600	-1	antisense	0.259277	0.251034	0.142807	0.104251	0.101173	0.164352	0.190676	0.163145		0.189342	0.154836	-0.290251	-0.0345058		0.6513	0.999623	no
ENSG00000205930	C21orf62-AS1	21	32772100	32893735	1	antisense	0.136392	0	0	0.060335	0	0	0	0.121555		0.0491818	0.0303887	-0.694586	-0.018793		1	1	no
ENSG00000206249	AL359555.1	20	38288331	38326536	-1	antisense	0	0	0.056045	0.15632	0	0	0	0		0.0530912	0	#NUM!	-0.0530912		1	1	no
ENSG00000206417	H1FX-AS1	3	129315392	129326225	1	antisense	3.7153	3.69849	4.07144	1.67569	1.90529	1.23455	1.27004	0.992902		3.29023	1.35069	-1.28449	-1.93954		0.3278	0.904228	no
ENSG00000206552	KRBOX1-AS1	3	42934252	42936785	-1	antisense	0	0	0	0	0	0	0	0.011129		0	0.00278225	#DIV/0!	0.00278225		1	1	no
ENSG00000206573	THUMPD3-AS1	3	9349689	9398579	-1	antisense	3.95298	3.9584	4.39095	3.27162	4.31943	4.68099	3.30247	3.73109		3.89349	4.00849	0.041997	0.115005		0.91305	0.999623	no
ENSG00000213742	ZNF337-AS1	20	25624045	25678074	1	antisense	0.796927	1.00806	0.74999	1.24554	0.642745	0.389751	0.302107	0.553085		0.95013	0.471922	-1.00958	-0.478208		0.6356	0.999623	no
ENSG00000213904	LIPE-AS1	19	42397128	42652355	1	antisense	1.01415	1.08831	1.49611	1.95426	1.06484	0.505318	1.33088	1.36806		1.38821	1.06727	-0.379293	-0.320933		0.84875	0.999623	no
ENSG00000213981	AC007277.1	2	170640374	170695374	-1	antisense	0	0	0	0	0	0	0	0		0	0	#DIV/0!	0		1	1	no
ENSG00000213994	AL157395.1	10	6197612	6202693	-1	antisense	0.026294	0	0.024064	0.152577	0	0.043837	0.017754	0.073205		0.0507338	0.033699	-0.59024	-0.0170348		1	1	no
ENSG00000214106	PAXIP1-AS2	7	154928485	154952188	1	antisense	0.439394	0.521797	0.542616	0.324029	0.55078	0.321255	1.20656	0.221817		0.456959	0.575103	0.331757	0.118144		0.9156	0.999623	no
ENSG00000214184	GCC2-AS1	2	108507515	108534196	-1	antisense	0.155091	0.146076	0.166673	0.2335	0.140402	0.102292	0.095019	0.040176		0.175335	0.0944722	-0.892151	-0.0808627		1	1	no
ENSG00000214248	AC010336.1	19	7898804	7903542	-1	antisense	0.005368	0.010371	0.03314	0.053526	0.019306	0.006201	0.004445	0.060005		0.0256012	0.0224892	-0.186979	-0.003112		1	1	no
ENSG00000214353	VAC14-AS1	16	70755098	70773251	1	antisense	0.439394	0.179994	0.244196	0.083763	0.097428	0.020186	0.054306	0.024404		0.236837	0.049081	-2.27066	-0.187756		0.1212	0.587674	no
ENSG00000214401	KANSL1-AS1	17	46193576	46196723	1	antisense	0.256254	0.268737	0.333908	0.488095	0.132334	0.091157	0.089823	0.563641		0.336749	0.219239	-0.619169	-0.11751		1	1	no
ENSG00000214432	AC068831.1	15	91022619	91036611	1	antisense	0.067415	0.255123	0.064541	0.12509	0.044539	0.030136	0.013083	0.01387		0.128042	0.025407	-2.33332	-0.102635		1	1	no
ENSG00000214559	AC019077.1	4	98251688	98261630	-1	antisense	0.233276	0.216648	0.129335	0.174036	0	0.226027	0.253038	0.382072		0.188324	0.215284	0.193028	0.0269605		0.74915	0.999623	no
ENSG00000214708	AC116407.1	17	32141226	32143135	-1	antisense	0.143511	0.061474	0.182012	0.314958	0.046465	0.036759	0.09249	0.148133		0.175489	0.0809617	-1.11607	-0.094527		1	1	no
ENSG00000214770	AL161756.1	14	64329431	64338599	-1	antisense	0.079288	0.019968	0.059984	0.069693	0.07253	0.025457	0.036013	0.015756		0.0572332	0.037439	-0.612312	-0.0197942		1	1	no
ENSG00000214772	AC010168.1	12	14665655	14757963	1	antisense	0	0	0	0	0	0	0	0		0	0	#DIV/0!	0		1	1	no
ENSG00000214888	AL772337.1	9	87857015	87859399	-1	antisense	0	0	0	0.017593	0	0	0	0		0.00439825	0	#NUM!	-0.00439825		1	1	no
ENSG00000214970	AC005323.1	17	10579040	10623036	1	antisense	0	0	0	0.035361	0	0	0	0		0.00884025	0	#NUM!	-0.00884025		1	1	no
ENSG00000214999	AC129492.1	17	8079482	8081565	1	antisense	0	0	0	0.04687	0	0	0	0		0.0117175	0	#NUM!	-0.0117175		1	1	no
ENSG00000215022	AL008729.1	6	13264861	13295586	-1	antisense	0.12014	0.196308	0.165142	0.100936	0.092286	0.145961	0.216248	0.366149		0.145631	0.205161	0.494434	0.0595295		1	1	no
ENSG00000215023	AC131097.1	2	241800916	241801907	-1	antisense	0	0	0	0	0	0	0	0		0	0	#DIV/0!	0		1	1	no
ENSG00000215067	ALOX12-AS1	17	6876635	7012349	-1	antisense	1.68853	2.18618	1.25734	1.7998	1.21018	1.29926	1.2366	1.90665		1.73296	1.41317	-0.294303	-0.31979		0.92005	0.999623	no
ENSG00000215068	AC025171.2	5	43041575	43045390	1	antisense	0.88984	0.65706	0.802904	0.701372	1.03629	0.689049	1.44128	1.57957		0.762794	1.18655	0.637404	0.423753		0.39965	0.951977	no
ENSG00000215159	AC025262.1	12	64759521	64779318	1	antisense	0.037024	0	0	0	0	0	0	0		0.009256	0	#NUM!	-0.009256		1	1	no
ENSG00000215196	AC026790.1	5	17130028	17217047	-1	antisense	0.026242	0.041778	0.110589	0.080854	0.031213	0.043302	0.038796	0.051445		0.0648657	0.041189	-0.655198	-0.0236767		1	1	no
ENSG00000215246	AC116351.1	5	987180	997308	-1	antisense	0	0	0	0	0	0	0	0		0	0	#DIV/0!	0		1	1	no
ENSG00000215256	DHRS4-AS1	14	23938731	23988839	-1	antisense	10.8375	11.4949	9.93432	8.00239	6.22436	5.94587	2.42843	3.67836		10.0673	4.56926	-1.13964	-5.498		0.1758	0.703501	no
ENSG00000215403	LL22NC01-81G9.3	22	36965248	36968172	1	antisense	0	0	0	0	0	0	0	0		0	0	#DIV/0!	0		1	1	no
ENSG00000215424	MCM3AP-AS1	21	46229217	46259390	1	antisense	0.700804	0.326926	0.682498	0.422553	0.072383	0.2696	0.092232	0.186199		0.533195	0.155104	-1.78143	-0.378092		0.09805	0.529943	no
ENSG00000215458	AATBC	21	43805758	43812567	-1	antisense	0.050393	0.035445	0.143473	0.05226	0	0	0.009225	0.015496		0.0703928	0.00618025	-3.50969	-0.0642125		1	1	no
ENSG00000215692	AC114730.1	2	241734715	241735498	-1	antisense	0.187915	0	0.157873	0.306447	0	0	0	0		0.163059	0	#NUM!	-0.163059		0.2396	0.801525	no
ENSG00000215841	AP002761.1	11	73214998	73215913	-1	antisense	0	0	0	0	0	0	0	0		0	0	#DIV/0!	0		1	1	no
ENSG00000216863	LY86-AS1	6	6346465	6622771	-1	antisense	0	0	0.009048	0.095107	0	0	0	0.004976		0.0260387	0.001244	-4.3876	-0.0247948		1	1	no
ENSG00000216895	AC009403.1	7	155611231	155645205	-1	antisense	0.950569	0.932748	1.07443	1.42784	0.873861	0.64767	0.772858	1.45818		1.0964	0.938141	-0.224891	-0.158254		0.96475	0.999623	no
ENSG00000218018	AL109955.1	20	57384160	57393062	-1	antisense	0.016743	0	0.108433	0.031374	0	0	0	0		0.0391375	0	#NUM!	-0.0391375		1	1	no
ENSG00000218109	KIRREL3-AS3	11	127002910	127006058	1	antisense	0	0	0.006388	0.001913	0	0	0	0		0.00207525	0	#NUM!	-0.00207525		1	1	no
ENSG00000218537	MIF-AS1	22	23894426	23898930	-1	antisense	0.187134	0.137843	0.314679	0.087103	0.195032	0.22218	0.249947	0.117489		0.18169	0.196162	0.110569	0.0144723		1	1	no
ENSG00000220575	HTR5A-AS1	7	155067067	155071557	-1	antisense	0	0	0	0.008938	0	0	0	0		0.0022345	0	#NUM!	-0.0022345		1	1	no
ENSG00000220891	LL22NC03-63E9.3	22	22559343	22566602	1	antisense	0	0	0	0	0	0	0	0		0	0	#DIV/0!	0		1	1	no
ENSG00000220925	IGBP1-AS2	X	70148582	70149654	-1	antisense	0	0	0	0	0	0	0	0		0	0	#DIV/0!	0		1	1	no
ENSG00000221819	GAS8-AS1	16	90028908	90029901	-1	antisense	0	0	0	0.065463	0	0	0	0		0.0163657	0	#NUM!	-0.0163657		1	1	no
ENSG00000221990	EXOC3-AS1	5	441498	443160	-1	antisense	2.09083	2.25277	3.17196	2.63985	1.71254	1.10691	1.51068	1.62727		2.53885	1.48935	-0.769493	-1.0495		0.72175	0.999623	no
ENSG00000222000	AC092675.1	2	98331389	98356005	-1	antisense	0	0.089831	0	0	0.102064	0.03328	0	0.098205		0.0224577	0.0583873	1.37844	0.0359295		1	1	no
ENSG00000222007	AC064874.1	2	235773855	235783387	-1	antisense	0	0	0	0	0	0	0	0		0	0	#DIV/0!	0		1	1	no
ENSG00000222012	AC005481.1	7	157614023	157618765	1	antisense	0	0	0	0	0	0	0.006137	0		0	0.00153425	#DIV/0!	0.00153425		1	1	no
ENSG00000222017	AC011997.1	2	197693106	197774823	1	antisense	0	0	0	0.011704	0.05578	0.120346	0.419985	0.211417		0.002926	0.201882	6.10844	0.198956		0.24195	0.803637	no
ENSG00000222020	AC062017.1	2	239401436	239402364	1	antisense	0.262596	0.418096	0.748809	1.03685	0.122898	0.097622	0.207843	0.68332		0.616587	0.277921	-1.14963	-0.338666		0.5698	0.999623	no
ENSG00000222035	AC079354.1	2	202113626	202117058	-1	antisense	0.044459	0	0.018256	0.046864	0.007445	0.019003	0.019718	0		0.0273947	0.0115415	-1.24707	-0.0158532		1	1	no
ENSG00000222043	AC079305.1	2	177264359	177265515	1	antisense	0.115068	0.080585	0	0.141349	0	0	0.278653	1.75968		0.0842505	0.509583	2.59656	0.425332		1	1	no
ENSG00000222044	AL031587.1	22	38032165	38034228	-1	antisense	0	0	0	0.022899	0	0	0	0		0.00572475	0	#NUM!	-0.00572475		1	1	no
ENSG00000223343	AC137630.1	3	48985049	48989988	-1	antisense	0.238658	0.222849	0.274334	0.173732	0.02851	0.093661	0.01356	0.127375		0.227393	0.0657765	-1.78955	-0.161617		1	1	no
ENSG00000223356	AL590666.1	1	156712212	156713174	-1	antisense	0	0	0	0	0	0	0	0		0	0	#DIV/0!	0		1	1	no
ENSG00000223358	EHHADH-AS1	3	185162871	185191955	1	antisense	0	0	0	0	0	0	0	0		0	0	#DIV/0!	0		1	1	no
ENSG00000223374	AC005104.1	2	241351340	241353104	-1	antisense	0	0	0	0	0	0	0	0		0	0	#DIV/0!	0		1	1	no
ENSG00000223390	AL445685.1	1	52033391	52044279	1	antisense	0	0	0	0.165704	0.116641	0.128216	0.096534	0.214162		0.041426	0.138888	1.74532	0.0974623		1	1	no
ENSG00000223392	CLDN10-AS1	13	95479444	95533910	-1	antisense	0	0	0	0	0	0	0	0		0	0	#DIV/0!	0		1	1	no
ENSG00000223393	AL118511.1	1	230874846	230879015	1	antisense	0.142411	0	0.104565	0.256852	0.136107	0.01992	0	0.291823		0.125957	0.111963	-0.169916	-0.0139945		1	1	no
ENSG00000223436	AC011625.1	7	132352334	132367976	1	antisense	0	0	0	0	0	0	0	0		0	0	#DIV/0!	0		1	1	no
ENSG00000223440	AL589642.1	9	32633454	32648685	1	antisense	0	0	0	0	0	0	0	0.013797		0	0.00344925	#DIV/0!	0.00344925		1	1	no
ENSG00000223442	TH2LCRR	5	132630589	132664272	-1	antisense	0	0.026032	0	0.035022	0	0.026534	0.024155	0.104086		0.0152635	0.0386937	1.34201	0.0234302		1	1	no
ENSG00000223446	AL451065.1	9	93094939	93095529	-1	antisense	0	0	0	0	0	0	0	0		0	0	#DIV/0!	0		1	1	no
ENSG00000223461	AC004471.1	22	19121529	19124503	1	antisense	0.044006	0	0	0.041509	0	0	0.01822	0.020404		0.0213787	0.009656	-1.14668	-0.0117228		1	1	no
ENSG00000223475	AC099681.1	7	55573171	55588336	1	antisense	0	0.066184	0	0	0	0	0	0		0.016546	0	#NUM!	-0.016546		1	1	no
ENSG00000223478	AL441992.1	9	128724445	128733194	1	antisense	2.03299	2.21317	2.32636	3.39902	0.875326	1.37398	1.14878	2.38517		2.49289	1.44582	-0.785934	-1.04707		0.7072	0.999623	no
ENSG00000223482	NUTM2A-AS1	10	87203875	87342612	-1	antisense	3.70549	10.4341	10.6195	11.8198	5.05404	10.0166	11.5833	13.591		9.14473	10.0612	0.137796	0.916513		0.9501	0.999623	no
ENSG00000223487	FRMPD4-AS1	X	12373167	12375133	-1	antisense	0	0	0	0	0	0	0	0		0	0	#DIV/0!	0		1	1	no
ENSG00000223492	AL391097.1	20	53168643	53179550	-1	antisense	0	0	0	0	0	0	0	0		0	0	#DIV/0!	0		1	1	no
ENSG00000223502	AL731537.1	10	51062579	51068553	-1	antisense	0.213945	0.288351	0.241063	0	0.298627	0.089352	0.201503	0		0.18584	0.14737	-0.334611	-0.0384693		0.9564	0.999623	no
ENSG00000223522	AC093690.1	2	28307691	28310459	-1	antisense	0.00611	0	0	0.011297	0	0	0	0		0.00435175	0	#NUM!	-0.00435175		1	1	no
ENSG00000223528	AL359094.1	10	126988095	127026507	-1	antisense	0	0	0	0.107899	0	0	0	0		0.0269747	0	#NUM!	-0.0269747		1	1	no
ENSG00000223534	HLA-DQB1-AS1	6	32659880	32660729	1	antisense	0	0	0	0	0	0	0	0		0	0	#DIV/0!	0		1	1	no
ENSG00000223537	AL109947.1	6	109487906	109506800	1	antisense	0	0	0	0	0	0	0	0		0	0	#DIV/0!	0		1	1	no
ENSG00000223542	AL024497.1	6	133435077	133439464	-1	antisense	0	0	0	0	0	0	0	0.105312		0	0.026328	#DIV/0!	0.026328		1	1	no
ENSG00000223548	AC034228.1	5	132003592	132007022	1	antisense	0	0	0	0	0	0.021227	0	0		0	0.00530675	#DIV/0!	0.00530675		1	1	no
ENSG00000223552	AC098613.1	3	46364955	46407059	-1	antisense	0	0	0	0	0	0	0	0		0	0	#DIV/0!	0		1	1	no
ENSG00000223563	AP001599.1	21	26889376	26939742	1	antisense	0	0	0	0	0	0	0	0		0	0	#DIV/0!	0		1	1	no
ENSG00000223576	AL355001.1	13	19841827	19843672	1	antisense	0	0	0	0	0	0	0	0		0	0	#DIV/0!	0		1	1	no
ENSG00000223598	AL138733.1	6	151088103	151228447	-1	antisense	0	0	0	0	0	0.022969	0	0		0	0.00574225	#DIV/0!	0.00574225		1	1	no
ENSG00000223635	AL121990.1	1	229508501	229514272	1	antisense	0	0	0	0	0	0	0	0		0	0	#DIV/0!	0		1	1	no
ENSG00000223642	AC008277.1	2	159386367	159404636	1	antisense	0	0	0	0	0	0	0	0		0	0	#DIV/0!	0		1	1	no
ENSG00000223652	AC106786.1	5	123087248	123090299	-1	antisense	3.08477	3.30976	3.79064	2.04648	1.78798	1.16279	1.55779	0.999213		3.05791	1.37695	-1.15108	-1.68097		0.4532	0.982905	no
ENSG00000223653	AL078459.1	1	85276715	85448124	1	antisense	0	0	0.085002	0.113357	0.073776	0	0.032426	0.13365		0.0495898	0.059963	0.274031	0.0103733		1	1	no
ENSG00000223662	SAMSN1-AS1	21	14582202	14598303	1	antisense	0	0	0	0	0	0	0	0		0	0	#DIV/0!	0		1	1	no
ENSG00000223669	AL357033.2	20	62732566	62735347	-1	antisense	0	0	0	0.043267	0	0.020607	0	0.080345		0.0108167	0.025238	1.22233	0.0144213		1	1	no
ENSG00000223678	AL356218.1	9	33402857	33409948	1	antisense	0	0	0	0	0	0	0	0		0	0	#DIV/0!	0		1	1	no
ENSG00000223697	AF230666.1	8	132838117	132844298	-1	antisense	0	0	0	0.055536	0	0	0	0		0.013884	0	#NUM!	-0.013884		1	1	no
ENSG00000223701	RAET1E-AS1	6	149884431	149919508	1	antisense	0.126664	0.013346	0	0	0.026663	0	0	0		0.0350025	0.00666575	-2.39262	-0.0283368		1	1	no
ENSG00000223711	AC069213.1	3	195544048	195550581	1	antisense	0	0	0.064812	0.175738	0.056215	0	0.063549	0.136209		0.0601375	0.0639933	0.0896548	0.00385575		1	1	no
ENSG00000223725	AC009226.1	2	207239864	207529795	-1	antisense	0.145761	0.185797	0.030481	0.133864	0.157605	0.084511	0.028621	0.143776		0.123976	0.103628	-0.258641	-0.0203475		1	1	no
ENSG00000223754	AC008073.1	2	24199839	24201698	-1	antisense	0	0	0	0	0	0	0	0		0	0	#DIV/0!	0		1	1	no
ENSG00000223770	AC006145.1	7	82009177	82029955	1	antisense	0	0	0	0	0	0.00739	0	0.035835		0	0.0108062	#DIV/0!	0.0108062		1	1	no
ENSG00000223774	AL513217.1	1	201893842	201899978	1	antisense	0	0.15717	0.076688	0.076092	0.027809	0	0.032453	0.031729		0.0774875	0.0229978	-1.75247	-0.0544898		1	1	no
ENSG00000223776	LGALS8-AS1	1	236523052	236524508	-1	antisense	0.054091	0.100702	0.206909	0.326952	0.025227	0.047953	0.080285	0.172409		0.172163	0.0814685	-1.07947	-0.090695		1	1	no
ENSG00000223791	UBE2E1-AS1	3	23804024	23806905	-1	antisense	0	0.126345	0	0	0	0.037774	0.067968	0		0.0315863	0.0264355	-0.25682	-0.00515075		1	1	no
ENSG00000223797	ENTPD3-AS1	3	40313802	40453329	-1	antisense	1.16665	1.54479	1.54852	0.65818	1.24782	1.03721	0.935608	0.5874		1.22953	0.952008	-0.369067	-0.277527		0.6092	0.999623	no
ENSG00000223799	IL10RB-AS1	21	33263873	33266260	-1	antisense	0	0	0.015139	0.021686	0	0.03494	0.056733	0.069288		0.00920625	0.0402402	2.12795	0.031034		1	1	no
ENSG00000223813	AC007255.1	7	29514225	29563670	-1	antisense	0	0.044648	0.016414	0	0.025101	0	0.030722	0.02589		0.0152655	0.0204282	0.420291	0.00516275		1	1	no
ENSG00000223815	DIAPH3-AS2	13	60144698	60153505	1	antisense	0	0	0	0	0	0	0	0		0	0	#DIV/0!	0		1	1	no
ENSG00000223817	CDH23-AS1	10	71508153	71511873	-1	antisense	0	0	0	0	0	0	0	0		0	0	#DIV/0!	0		1	1	no
ENSG00000223821	AL603910.1	6	73492025	73492742	-1	antisense	0.089694	0.101903	0.209085	0.066705	0.103527	0.130156	0.019837	0.126666		0.116847	0.0950465	-0.297912	-0.0218003		1	1	no
ENSG00000223843	EFCAB6-AS1	22	43516107	43537117	1	antisense	0	0	0	0	0	0	0	0		0	0	#DIV/0!	0		1	1	no
ENSG00000223882	ABCC5-AS1	3	184006338	184011419	1	antisense	0	0	0	0	0	0	0	0		0	0	#DIV/0!	0		1	1	no
ENSG00000223884	AC068481.1	2	7062727	7077880	-1	antisense	0	0	0	0	0	0	0	0		0	0	#DIV/0!	0		1	1	no
ENSG00000223901	AP001469.1	21	46220269	46225364	1	antisense	0	0	0	0	0	0	0	0		0	0	#DIV/0!	0		1	1	no
ENSG00000223910	ZNF32-AS3	10	43628817	43674703	1	antisense	0.013346	0.012635	0.005845	0	0.011918	0	0.021881	0.01849		0.0079565	0.0130723	0.716302	0.00511575		1	1	no
ENSG00000223911	AC009480.1	2	147899401	147902956	-1	antisense	0	0	0	0	0	0	0	0		0	0	#DIV/0!	0		1	1	no
ENSG00000223923	AC010136.1	2	217978707	217992615	1	antisense	0	0	0	0	0	0	0	0		0	0	#DIV/0!	0		1	1	no
ENSG00000223935	AC008074.1	2	64395220	64453798	-1	antisense	0	0	0	0	0	0	0.051721	0		0	0.0129303	#DIV/0!	0.0129303		1	1	no
ENSG00000223947	AC016738.1	2	100993676	101002244	-1	antisense	0	0.007051	0	0	0	0.011244	0.012171	0.006815		0.00176275	0.0075575	2.10008	0.00579475		1	1	no
ENSG00000223949	ROR1-AS1	1	64094442	64171297	-1	antisense	0.01408	0.015613	0.038922	0.231557	0.041164	0.301309	0.078838	0.423529		0.075043	0.21121	1.49289	0.136167		1	1	no
ENSG00000223960	AC009948.1	2	178413939	178440243	1	antisense	0.281646	0.215585	0.272479	0.167746	0.497319	0.159605	0.580316	0.110428		0.234364	0.336917	0.523642	0.102553		0.5538	0.999623	no
ENSG00000223966	AL159990.1	9	70726040	70730856	1	antisense	0	0	0	0	0	0	0	0		0	0	#DIV/0!	0		1	1	no
ENSG00000223969	AC002456.1	7	90590619	90597353	-1	antisense	1.05304	0.573494	0.808142	1.90878	0.853346	0.187002	1.56147	1.6187		1.08587	1.05513	-0.0414243	-0.0307352		0.82385	0.999623	no
ENSG00000223989	AL357140.1	1	9848318	9850154	1	antisense	0	0	0	0	0	0	0	0		0	0	#DIV/0!	0		1	1	no
ENSG00000223991	AC104809.1	2	240981515	240986072	-1	antisense	0	0	0	0.010233	0	0	0	0		0.00255825	0	#NUM!	-0.00255825		1	1	no
ENSG00000224020	MIR181A2HG	9	124658467	124698631	1	antisense	0.038948	0.13036	0.050722	0.106802	0.159474	0.057683	0.191151	0.035876		0.081708	0.111046	0.442608	0.029338		1	1	no
ENSG00000224031	TCEAL3-AS1	X	103626076	103626492	-1	antisense	0	0	0	0	0.127568	0	0	0		0	0.031892	#DIV/0!	0.031892		1	1	no
ENSG00000224043	CCNT2-AS1	2	134735464	134918710	-1	antisense	0.875118	1.22204	2.19523	1.0842	0.836741	0.832282	0.820917	1.11776		1.34415	0.901925	-0.575611	-0.442221		0.7522	0.999623	no
ENSG00000224046	AC005076.1	7	87151423	87152420	-1	antisense	0.197417	0.614872	0.670286	1.03898	0.489068	0.097491	0.16318	0.554065		0.630388	0.325951	-0.951585	-0.304437		0.53955	0.999623	no
ENSG00000224057	EGFR-AS1	7	55179750	55188934	-1	antisense	0	0	0	0.012914	0	0.006982	0.007558	0.01264		0.0032285	0.006795	1.07361	0.0035665		1	1	no
ENSG00000224063	AC007319.1	2	187003220	187554663	1	antisense	0.306252	0.19688	0.387253	0.185773	0.192577	0.225387	0.949083	0.106096		0.269039	0.368286	0.453008	0.0992462		0.4388	0.974109	no
ENSG00000224066	AL049795.1	1	32204769	32206814	-1	antisense	0.232985	0.298151	0.493903	0.602613	0.314515	0.419502	0.372217	0.30808		0.406913	0.353579	-0.20269	-0.0533345		0.8109	0.999623	no
ENSG00000224076	AC009487.1	2	161422659	161423577	-1	antisense	0	0	0	0	0	0	0	0		0	0	#DIV/0!	0		1	1	no
ENSG00000224077	AP000936.1	11	117098987	117108170	1	antisense	0	0	0	0	0	0	0	0		0	0	#DIV/0!	0		1	1	no
ENSG00000224079	AC091729.1	7	1074450	1078036	1	antisense	0	0	0	0	0	0	0	0.024961		0	0.00624025	#DIV/0!	0.00624025		1	1	no
ENSG00000224086	AC245452.1	22	21938293	21977632	1	antisense	0.127258	0.232942	0.195166	0.112618	0.077589	0.118314	0.065348	0.063313		0.166996	0.081141	-1.04131	-0.085855		1	1	no
ENSG00000224087	AC018865.1	2	130107684	130109741	1	antisense	0	0	0	0	0	0	0	0		0	0	#DIV/0!	0		1	1	no
ENSG00000224090	AC097468.1	2	219002215	219015721	1	antisense	0	0.024673	0	0	0	0	0	0		0.00616825	0	#NUM!	-0.00616825		1	1	no
ENSG00000224091	AC104389.1	11	5205041	5207308	1	antisense	0	0	0	0	0	0	0	0		0	0	#DIV/0!	0		1	1	no
ENSG00000224093	AL109613.1	1	93592199	93605573	1	antisense	0	0	0	0	0	0	0	0.03282		0	0.008205	#DIV/0!	0.008205		1	1	no
ENSG00000224100	AP001630.1	21	42964639	42965363	-1	antisense	0	0	0	0	0	0	0	0		0	0	#DIV/0!	0		1	1	no
ENSG00000224101	ELMO1-AS1	7	36997796	37013630	1	antisense	0	0	0	0	0	0	0	0		0	0	#DIV/0!	0		1	1	no
ENSG00000224116	INHBA-AS1	7	41693916	41779388	1	antisense	0	0	0	0.007986	0.015325	0	0.190357	0.031614		0.0019965	0.059324	4.89307	0.0573275		0.26295	0.831632	no
ENSG00000224122	POU6F2-AS1	7	39404598	39406346	-1	antisense	0	0	0	0	0	0	0	0		0	0	#DIV/0!	0		1	1	no
ENSG00000224127	AC099786.1	1	75127830	75133058	-1	antisense	0	0	0	0	0	0	0	0		0	0	#DIV/0!	0		1	1	no
ENSG00000224128	LINC01248	2	5602505	5691488	-1	antisense	0	0	0	0	0	0	0	0.036638		0	0.0091595	#DIV/0!	0.0091595		1	1	no
ENSG00000224138	AC000123.1	7	127350128	127351523	1	antisense	0	0	0	0	0	0	0	0		0	0	#DIV/0!	0		1	1	no
ENSG00000224149	AC099786.2	1	75129974	75132576	-1	antisense	0	0	0	0	0	0	0	0.010781		0	0.00269525	#DIV/0!	0.00269525		1	1	no
ENSG00000224152	AC009506.1	2	159615296	159617082	1	antisense	1.3092	1.71854	1.87739	1.42836	0.815517	0.891692	0.832713	1.56997		1.58337	1.02747	-0.623901	-0.5559		0.79635	0.999623	no
ENSG00000224157	HCG14	6	28896530	28897322	1	antisense	0	0	0	0	0	0	0	0		0	0	#DIV/0!	0		1	1	no
ENSG00000224165	DNAJC27-AS1	2	24971390	25039694	1	antisense	0.03305	0.359158	0.867888	0.756096	0.090212	0.029318	0.382436	0.035642		0.504048	0.134402	-1.90701	-0.369646		0.2148	0.767377	no
ENSG00000224186	C5orf66	5	135033280	135358219	1	antisense	0.423362	0.30553	0.569523	1.42378	0.1496	0.099582	0.276096	0.942798		0.680549	0.367019	-0.890844	-0.31353		0.53855	0.999623	no
ENSG00000224189	HAGLR	2	176164051	176188958	-1	antisense	0	0	0	0.011409	0	0.004626	0.004707	0.022208		0.00285225	0.00788525	1.46706	0.005033		1	1	no
ENSG00000224192	AL080273.1	22	26241331	26254092	-1	antisense	0	0	0	0	0	0	0	0		0	0	#DIV/0!	0		1	1	no
ENSG00000224194	AC008278.1	2	15668684	15680484	-1	antisense	0	0	0	0	0	0	0	0		0	0	#DIV/0!	0		1	1	no
ENSG00000224195	AC022400.1	10	73813518	73814737	1	antisense	0	0	0.050079	0	0	0	0	0		0.0125197	0	#NUM!	-0.0125197		1	1	no
ENSG00000224204	PHEX-AS1	X	22162733	22172983	-1	antisense	0	0	0	0	0	0	0	0		0	0	#DIV/0!	0		1	1	no
ENSG00000224215	AL606469.1	10	23343957	23345181	1	antisense	0	0.110198	0.124988	0.012278	0.025814	0	0.068034	0.061263		0.061866	0.0387777	-0.673918	-0.0230883		1	1	no
ENSG00000224216	AC234781.1	X	155334858	155351957	-1	antisense	0.048622	0.059786	0	0.18015	0.096355	0.014693	0	0.082112		0.0721395	0.04829	-0.579065	-0.0238495		1	1	no
ENSG00000224218	AC107072.1	4	76758554	76801964	-1	antisense	0	0	0	0.099561	0	0	0	0		0.0248902	0	#NUM!	-0.0248902		1	1	no
ENSG00000224220	AC104699.1	2	25421117	25427643	1	antisense	0	0	0	0	0	0	0	0		0	0	#DIV/0!	0		1	1	no
ENSG00000224238	WARS2-IT1	1	119047405	119064785	1	antisense	0	0	0.010964	0.040576	0	0.009511	0	0		0.012885	0.00237775	-2.43802	-0.0105072		1	1	no
ENSG00000224250	AC025947.1	10	121736303	121739730	1	antisense	0	0	0	0	0	0	0	0		0	0	#DIV/0!	0		1	1	no
ENSG00000224251	AL391427.1	10	4995488	4997380	1	antisense	0.091543	0.106968	0.159395	0	0.444696	0	0.836705	0.168508		0.0894765	0.362477	2.01831	0.273001		0.08765	0.497564	no
ENSG00000224269	AP000697.1	21	36698773	36701564	-1	antisense	0	0	0	0	0	0	0	0		0	0	#DIV/0!	0		1	1	no
ENSG00000224272	AC131097.3	2	241808312	241812016	-1	antisense	0	0	0	0	0	0	0	0		0	0	#DIV/0!	0		1	1	no
ENSG00000224276	AL355388.1	1	155991390	156001787	1	antisense	0	0	0	0	0	0.042773	0	0		0	0.0106932	#DIV/0!	0.0106932		1	1	no
ENSG00000224277	AP000345.1	22	23567064	23573507	1	antisense	0	0	0	0	0	0	0	0		0	0	#DIV/0!	0		1	1	no
ENSG00000224292	AF196972.1	X	48506523	48508838	-1	antisense	0.07897	0	0.069177	0.110987	0.082748	0.030004	0	0		0.0647835	0.028188	-1.20055	-0.0365955		1	1	no
ENSG00000224301	AL590502.1	10	63123938	63125537	-1	antisense	0	0	0	0	0	0	0	0		0	0	#DIV/0!	0		1	1	no
ENSG00000224308	LINC01527	1	152930040	152949210	-1	antisense	0	0	0.01131	0	0	0	0	0.011726		0.0028275	0.0029315	0.052112	0.000104		1	1	no
ENSG00000224311	AL590640.1	1	27229106	27234352	-1	antisense	0	0	0	0	0	0	0	0		0	0	#DIV/0!	0		1	1	no
ENSG00000224328	MDC1-AS1	6	30703067	30713184	1	antisense	0	0	0	0	0	0	0	0		0	0	#DIV/0!	0		1	1	no
ENSG00000224347	SCEL-AS1	13	77599755	77606551	-1	antisense	0	0.054136	0	0	0	0	0	0		0.013534	0	#NUM!	-0.013534		1	1	no
ENSG00000224349	AL365226.1	6	70412828	70413950	-1	antisense	0	0	0	0	0	0	0	0		0	0	#DIV/0!	0		1	1	no
ENSG00000224358	AL451074.2	1	165768929	165775176	1	antisense	0.134246	0.112685	0.136828	0.190879	0.031243	0.034781	0.028847	0.112674		0.143659	0.0518863	-1.46923	-0.0917733		1	1	no
ENSG00000224359	AL358176.1	1	240530452	240530862	1	antisense	0	0	0	0	0	0	0	0		0	0	#DIV/0!	0		1	1	no
ENSG00000224361	AC011239.1	2	23507043	23524344	-1	antisense	0.304047	0.056165	0.070455	0.032154	0	0.033548	0	0		0.115705	0.008387	-3.78616	-0.107318		1	1	no
ENSG00000224374	AL023693.1	6	135259996	135260933	1	antisense	0	0	0	0	0	0	0	0		0	0	#DIV/0!	0		1	1	no
ENSG00000224384	AL033379.1	6	96785137	96795821	1	antisense	0	0	0	0	0	0	0	0		0	0	#DIV/0!	0		1	1	no
ENSG00000224387	AL139246.1	1	2492300	2493258	-1	antisense	0	0	0	0	0	0	0	0		0	0	#DIV/0!	0		1	1	no
ENSG00000224388	BACE2-IT1	21	41180097	41180626	1	antisense	0	0	0	0	0	0.022225	0	0		0	0.00555625	#DIV/0!	0.00555625		1	1	no
ENSG00000224391	LINC01280	2	216590426	216606938	-1	antisense	0	0	0	0	0	0	0	0		0	0	#DIV/0!	0		1	1	no
ENSG00000224394	GPC6-AS2	13	93818424	93836144	-1	antisense	0	0.020932	0	0	0	0	0	0.024828		0.005233	0.006207	0.246258	0.000974		1	1	no
ENSG00000224405	LINC00572	13	29918647	29926651	-1	antisense	0	0	0	0	0	0	0	0		0	0	#DIV/0!	0		1	1	no
ENSG00000224407	AL136988.1	1	230280312	230281893	-1	antisense	0.070503	0.220735	0.121635	0.086055	0.097939	0.094246	0.213325	0.156885		0.124732	0.140599	0.172752	0.0158667		1	1	no
ENSG00000224409	AC114489.1	1	32717734	32725237	-1	antisense	0	0	0	0	0	0	0	0		0	0	#DIV/0!	0		1	1	no
ENSG00000224418	STK24-AS1	13	98577244	98578830	1	antisense	0.181172	0.028715	0.216437	0.182689	0.12612	0.076448	0.032083	0.055379		0.152253	0.0725075	-1.07027	-0.0797458		1	1	no
ENSG00000224424	PRKAR2A-AS1	3	48847572	48851981	1	antisense	0.685928	0.338345	0.78966	0.590948	0.142689	0.112654	0.192666	0.307034		0.60122	0.188761	-1.67133	-0.412459		0.22945	0.78738	no
ENSG00000224459	AL450998.2	1	15740051	15749896	-1	antisense	0	0	0	0	0	0	0.03319	0		0	0.0082975	#DIV/0!	0.0082975		1	1	no
ENSG00000224467	AC009313.1	2	161096231	161160224	-1	antisense	0	0	0	0	0	0	0	0		0	0	#DIV/0!	0		1	1	no
ENSG00000224468	AL354953.1	1	183138402	183141282	-1	antisense	0	0	0	0	0	0	0	0		0	0	#DIV/0!	0		1	1	no
ENSG00000224500	AL731575.1	10	77313941	77315694	1	antisense	0	0	0	0	0	0	0	0		0	0	#DIV/0!	0		1	1	no
ENSG00000224505	AC138150.1	17	45150400	45161510	-1	antisense	0.434429	0.350028	0.486098	0.453072	0.185302	0.338297	0.108368	0.11939		0.430907	0.187839	-1.19788	-0.243067		0.58745	0.999623	no
ENSG00000224509	AC010884.1	2	104936241	105038496	-1	antisense	0	0	0	0.112387	0	0	0	0		0.0280968	0	#NUM!	-0.0280968		1	1	no
ENSG00000224513	AC109309.1	11	3226061	3232838	1	antisense	0	0	0	0	0	0	0	0		0	0	#DIV/0!	0		1	1	no
ENSG00000224514	LINC00620	3	13650696	13746637	1	antisense	0	0	0	0	0	0	0	0		0	0	#DIV/0!	0		1	1	no
ENSG00000224515	AL590385.1	1	161556290	161557078	-1	antisense	0	0	0	0	0	0	0	0		0	0	#DIV/0!	0		1	1	no
ENSG00000224516	AC068134.1	2	232379635	232381674	-1	antisense	0	0	0	0	0	0	0	0		0	0	#DIV/0!	0		1	1	no
ENSG00000224517	HTR2A-AS1	13	46852143	46856299	1	antisense	0	0	0	0	0	0	0	0		0	0	#DIV/0!	0		1	1	no
ENSG00000224521	AC098483.1	1	248548756	248563839	1	antisense	0	0	0	0	0	0	0	0.024869		0	0.00621725	#DIV/0!	0.00621725		1	1	no
ENSG00000224525	AL591686.1	1	242203555	242210827	1	antisense	0	0	0	0	0	0	0	0		0	0	#DIV/0!	0		1	1	no
ENSG00000224533	TMLHE-AS1	X	155466540	155611616	1	antisense	0.037873	0	0.066352	0.159824	0.087058	0	0	0.029302		0.0660122	0.02909	-1.18221	-0.0369222		1	1	no
ENSG00000224536	AC096677.1	1	201507241	201534784	1	antisense	0.229263	0.230253	0.292286	0.566597	0.045363	0.051695	0.023765	0.17207		0.3296	0.0732233	-2.17034	-0.256377		0.18985	0.726231	no
ENSG00000224541	AP001439.1	21	26158091	26175824	1	antisense	0	0	0	0	0	0	0	0		0	0	#DIV/0!	0		1	1	no
ENSG00000224563	LPP-AS1	3	188562238	188568666	-1	antisense	0	0	0	0	0	0	0	0		0	0	#DIV/0!	0		1	1	no
ENSG00000224574	COL18A1-AS2	21	45407386	45410065	-1	antisense	0	0	0	0	0	0	0	0		0	0	#DIV/0!	0		1	1	no
ENSG00000224582	LINC01015	6	29529420	29533665	1	antisense	0	0	0	0	0	0	0	0		0	0	#DIV/0!	0		1	1	no
ENSG00000224595	AC073626.1	7	114414244	114419875	-1	antisense	0	0	0.019404	0	0	0	0	0		0.004851	0	#NUM!	-0.004851		1	1	no
ENSG00000224596	ZMIZ1-AS1	10	78943328	79067895	-1	antisense	0.35544	0.264882	0.445504	0.782125	0.160934	0.380222	0.439234	0.927131		0.461988	0.47688	0.0457724	0.0148925		0.8402	0.999623	no
ENSG00000224614	TNK2-AS1	3	195908076	195911257	1	antisense	0.042727	0	0.107399	0	0	0.009347	0.0766	0		0.0375315	0.0214867	-0.804655	-0.0160447		1	1	no
ENSG00000224616	RTCA-AS1	1	100264009	100266120	-1	antisense	0	0.652058	0.548718	0.513319	0.185306	0.135239	0.254602	0.245746		0.428524	0.205223	-1.06218	-0.223301		0.18375	0.714511	no
ENSG00000224621	AL451042.1	1	16159266	16161883	1	antisense	0.167668	0.131327	0.056506	0.175483	0	0	0	0		0.132746	0	#NUM!	-0.132746		1	1	no
ENSG00000224643	AC064871.1	2	183083405	183108519	-1	antisense	0	0	0	0	0	0	0	0		0	0	#DIV/0!	0		1	1	no
ENSG00000224644	AL135787.1	9	111574192	111575427	1	antisense	0	0	0	0	0	0	0	0		0	0	#DIV/0!	0		1	1	no
ENSG00000224645	AL391069.1	1	151340648	151341966	1	antisense	0	0	0	0	0.052079	0	0	0		0	0.0130198	#DIV/0!	0.0130198		1	1	no
ENSG00000224649	AF124730.1	21	29182027	29187795	-1	antisense	0	0	0	0	0	0	0	0		0	0	#DIV/0!	0		1	1	no
ENSG00000224658	AL513164.1	6	148237585	148283408	-1	antisense	0	0	0	0	0	0	0	0		0	0	#DIV/0!	0		1	1	no
ENSG00000224660	SH3BP5-AS1	3	15254184	15264493	1	antisense	0.90779	1.24158	1.1929	0.88127	0.961369	1.18559	1.11424	0.812883		1.05588	1.01852	-0.0519782	-0.0373648		0.97955	0.999623	no
ENSG00000224661	AC010907.1	2	3702585	3704153	-1	antisense	0	0	0	0	0	0	0	0		0	0	#DIV/0!	0		1	1	no
ENSG00000224666	Z84484.1	6	36386831	36393462	1	antisense	0	0	0	0	0	0	0.018749	0		0	0.00468725	#DIV/0!	0.00468725		1	1	no
ENSG00000224671	AC105940.1	1	203144694	203152579	-1	antisense	0	0	0	0	0	0	0	0		0	0	#DIV/0!	0		1	1	no
ENSG00000224675	AC009227.1	2	154435853	154457438	-1	antisense	0	0	0	0	0	0	0	0		0	0	#DIV/0!	0		1	1	no
ENSG00000224691	AL133553.1	1	186176814	186177302	-1	antisense	0	0	0	0	0	0	0	0		0	0	#DIV/0!	0		1	1	no
ENSG00000224700	AP000844.1	11	131981096	131984661	-1	antisense	0	0	0	0	0	0	0	0		0	0	#DIV/0!	0		1	1	no
ENSG00000224702	AL390730.1	1	165210627	165213090	1	antisense	0	0	0	0	0	0	0	0		0	0	#DIV/0!	0		1	1	no
ENSG00000224713	AC025165.1	12	57612118	57619638	-1	antisense	0.010948	0.010435	0	0	0	0	0	0		0.00534575	0	#NUM!	-0.00534575		1	1	no
ENSG00000224721	AC007182.1	14	75574888	75579588	-1	antisense	0	0	0.039344	0.033196	0	0.007449	0	0.055295		0.018135	0.015686	-0.209299	-0.002449		1	1	no
ENSG00000224729	PCOLCE-AS1	7	100589402	100604206	-1	antisense	0.176688	0.140218	0.147045	0.025036	0.049213	0.02108	0.115714	0.014448		0.122247	0.0501137	-1.28652	-0.072133		1	1	no
ENSG00000224730	LILRB1-AS1	19	54635722	54638892	-1	antisense	0	0	0	0	0.034228	0	0	0		0	0.008557	#DIV/0!	0.008557		1	1	no
ENSG00000224731	AC016716.2	2	80028012	80030551	-1	antisense	0	0	0	0	0	0	0	0		0	0	#DIV/0!	0		1	1	no
ENSG00000224733	AL034349.1	6	128500527	128501176	1	antisense	0	0	0	0	0	0	0	0		0	0	#DIV/0!	0		1	1	no
ENSG00000224738	AC099850.1	17	59106598	59118267	1	antisense	0.219633	0.43577	0.320506	0.282989	0.151324	0.257189	0.141723	0.087105		0.314725	0.159335	-0.982024	-0.155389		0.5864	0.999623	no
ENSG00000224743	TEX26-AS1	13	30881933	30933846	-1	antisense	0	0.030833	0.167159	0.209973	0.080901	0	0.038836	0.212881		0.101991	0.0831545	-0.294579	-0.0188367		1	1	no
ENSG00000224746	AC015987.1	7	135926455	135932881	1	antisense	0	0	0	0.042066	0	0	0	0		0.0105165	0	#NUM!	-0.0105165		1	1	no
ENSG00000224764	AL353768.1	9	94928551	94934946	-1	antisense	0	0.10092	0	0.124015	0	0	0	0.11004		0.0562337	0.02751	-1.03148	-0.0287237		1	1	no
ENSG00000224765	AL035443.1	X	137556191	137564387	-1	antisense	0	0	0	0	0	0	0	0		0	0	#DIV/0!	0		1	1	no
ENSG00000224789	AC012363.1	2	120174885	120216544	-1	antisense	0	0.084335	0	0	0.294733	0.512844	0.98947	0.365954		0.0210837	0.54075	4.68076	0.519667		0.1699	0.694016	no
ENSG00000224799	AL139397.1	X	56973510	56974796	1	antisense	0	0	0	0	0	0	0	0		0	0	#DIV/0!	0		1	1	no
ENSG00000224805	LINC00853	1	47179250	47180339	1	antisense	0	0	0.134401	0	0	0	0	0.060847		0.0336002	0.0152117	-1.14329	-0.0183885		1	1	no
ENSG00000224808	SRGAP3-AS1	3	9014123	9015979	1	antisense	0	0	0	0	0	0	0	0		0	0	#DIV/0!	0		1	1	no
ENSG00000224812	TMEM72-AS1	10	44811024	44959689	-1	antisense	0.006317	0	0.017065	0.006706	0	0	0	0.007197		0.007522	0.00179925	-2.06372	-0.00572275		1	1	no
ENSG00000224814	AC114812.2	2	233693434	233708699	-1	antisense	0	0	0	0	0	0	0	0		0	0	#DIV/0!	0		1	1	no
ENSG00000224821	COL4A2-AS2	13	110456396	110463287	-1	antisense	0	0	0	0	0	0	0	0		0	0	#DIV/0!	0		1	1	no
ENSG00000224825	RORB-AS1	9	74485551	74499127	-1	antisense	0.262219	0.330305	0.615572	0.613855	0.390145	0.592756	0.51983	0.537678		0.455488	0.510102	0.163374	0.0546145		0.8216	0.999623	no
ENSG00000224842	AL161908.1	9	126589594	126613700	-1	antisense	0	0	0	0	0	0	0	0		0	0	#DIV/0!	0		1	1	no
ENSG00000224846	AL133351.1	6	2989722	2999134	-1	antisense	0.54403	0.278288	1.78409	2.68561	0.606084	0	2.27852	2.84081		1.32301	1.43135	0.11356	0.108347		0.7263	0.999623	no
ENSG00000224854	CDKN2A-AS1	9	21966929	21967751	1	antisense	0	0	0.027444	0	0	0	0	0.028858		0.006861	0.0072145	0.0724805	0.0003535		1	1	no
ENSG00000224855	OPA1-AS1	3	193618609	193627337	-1	antisense	0	0	0	0	0	0	0	0		0	0	#DIV/0!	0		1	1	no
ENSG00000224875	AC083949.1	2	42143238	42170301	-1	antisense	0	0.155517	0	0.05393	0.146606	0.175337	0.037396	0.801663		0.0523617	0.290251	2.47071	0.237889		0.26785	0.83569	no
ENSG00000224876	AL121901.1	20	33214920	33217067	-1	antisense	0	0	0	0	0	0	0	0		0	0	#DIV/0!	0		1	1	no
ENSG00000224883	Z99716.1	22	41981304	41982217	-1	antisense	0	0	0	0	0	0	0	0		0	0	#DIV/0!	0		1	1	no
ENSG00000224888	AC138028.2	16	88731180	88741425	1	antisense	0.030635	0.002677	0.017147	0.014601	0.015136	0.023837	0.035028	0.038919		0.016265	0.02823	0.795458	0.011965		1	1	no
ENSG00000224897	POT1-AS1	7	124929873	125179315	1	antisense	0.321052	0.263303	0.173686	0.215715	0.07749	0.018074	0.163651	0.074755		0.243439	0.0834925	-1.54384	-0.159946		0.744	0.999623	no
ENSG00000224901	AL365258.1	1	197757319	197761965	1	antisense	0	0	0	0.018257	0	0	0	0		0.00456425	0	#NUM!	-0.00456425		1	1	no
ENSG00000224903	AC005534.1	7	156654185	156657693	-1	antisense	0	0	0	0.032558	0	0	0	0		0.0081395	0	#NUM!	-0.0081395		1	1	no
ENSG00000224905	AP001347.1	21	14027421	14144468	1	antisense	0.445871	0.538913	1.08266	0.105928	0.207545	0.519463	0.689362	0.160353		0.543342	0.394181	-0.463005	-0.149162		0.8261	0.999623	no
ENSG00000224919	AL591684.1	10	47496212	47502195	1	antisense	0	0	0	0.129911	0	0	0	0		0.0324777	0	#NUM!	-0.0324777		1	1	no
ENSG00000224958	PGM5-AS1	9	68355189	68357852	-1	antisense	0.5101	1.11408	0.634052	0.703455	0	0.213392	0.101963	0.34783		0.740421	0.165796	-2.15893	-0.574625		0.1226	0.592006	no
ENSG00000224965	KCNC4-AS1	1	110208834	110209987	-1	antisense	0	0	0.027664	0.094249	0	0	0	0.03662		0.0304782	0.009155	-1.73515	-0.0213232		1	1	no
ENSG00000224969	AL645608.2	1	1011997	1013193	-1	antisense	0	0	0.071931	0.051291	0	0.020799	0.145455	0.089844		0.0308055	0.0640245	1.05544	0.033219		1	1	no
ENSG00000224970	AC245427.2	7	142875836	142892743	1	antisense	0	0	0	0	0	0	0	0		0	0	#DIV/0!	0		1	1	no
ENSG00000224984	AL512363.1	6	54840118	54840855	-1	antisense	0	0	0	0	0	0	0	0.111071		0	0.0277678	#DIV/0!	0.0277678		1	1	no
ENSG00000224985	AL590714.1	1	161153760	161159349	-1	antisense	0.168376	0.182994	0.263261	0.129525	0.187345	0.146226	0.102686	0.123452		0.186039	0.139927	-0.410928	-0.0461117		1	1	no
ENSG00000225000	AC010082.1	7	18429062	18430738	-1	antisense	0	0	0	0	0	0	0	0		0	0	#DIV/0!	0		1	1	no
ENSG00000225032	AL162586.1	9	127816066	127822520	1	antisense	0.216894	0.210443	0.277879	0.142042	0.21191	0.167863	0.155678	0.086406		0.211814	0.155464	-0.446218	-0.0563502		1	1	no
ENSG00000225037	EIF1AX-AS1	X	20139968	20140444	1	antisense	0	0	0	0	0	0	0	0		0	0	#DIV/0!	0		1	1	no
ENSG00000225063	AC093422.2	1	205233821	205236867	-1	antisense	0	0	0	0	0	0	0	0		0	0	#DIV/0!	0		1	1	no
ENSG00000225075	AL603832.1	1	112693688	112696621	-1	antisense	0	0	0	0	0	0	0	0		0	0	#DIV/0!	0		1	1	no
ENSG00000225076	WWC3-AS1	X	10024842	10038654	-1	antisense	0	0	0	0	0	0	0	0		0	0	#DIV/0!	0		1	1	no
ENSG00000225083	GRTP1-AS1	13	113351673	113361868	1	antisense	0.150509	0.069915	0.036992	0.248325	0	0.033294	0	0.038065		0.126435	0.0178398	-2.82523	-0.108595		1	1	no
ENSG00000225084	AL450226.1	17	2232680	2233610	1	antisense	0	0	0	0	0	0	0	0		0	0	#DIV/0!	0		1	1	no
ENSG00000225102	AL157373.1	6	11990343	11992012	-1	antisense	0	0	0	0	0	0	0	0		0	0	#DIV/0!	0		1	1	no
ENSG00000225106	AL162457.2	20	61738219	61755056	-1	antisense	0	0	0	0.072535	0	0	0	0.133408		0.0181338	0.033352	0.879096	0.0152182		1	1	no
ENSG00000225112	AL157392.1	10	13710415	13712054	1	antisense	0	0	0	0	0	0	0	0.02844		0	0.00711	#DIV/0!	0.00711		1	1	no
ENSG00000225126	AL365194.1	1	7441096	7441554	-1	antisense	0	0	0	0.03346	0	0	0	0		0.008365	0	#NUM!	-0.008365		1	1	no
ENSG00000225140	AL358216.1	10	628638	631255	1	antisense	0.033135	0.041701	0	0.044113	0	0	0	0		0.0297372	0	#NUM!	-0.0297372		1	1	no
ENSG00000225144	AC018643.1	7	132264152	132271269	1	antisense	0	0	0	0	0	0	0	0		0	0	#DIV/0!	0		1	1	no
ENSG00000225146	AC073957.1	7	1029025	1043891	1	antisense	0	0	0	0.068769	0	0	0	0.066588		0.0171922	0.016647	-0.0464962	-0.00054525		1	1	no
ENSG00000225177	AL590617.2	6	138692548	138697288	1	antisense	4.2908	3.32756	4.97053	2.18572	6.42739	3.56193	3.93884	1.77805		3.69365	3.92655	0.0882158	0.232902		0.706	0.999623	no
ENSG00000225181	AL121584.1	20	15552157	15552885	-1	antisense	0	0	0	0	0	0	0	0		0	0	#DIV/0!	0		1	1	no
ENSG00000225187	AC073283.1	2	47067822	47071204	1	antisense	0	0.007048	0.055853	0	0.013387	0.006531	0	0		0.0157252	0.0049795	-1.65901	-0.0107458		1	1	no
ENSG00000225203	AL139230.1	13	75375511	75377294	-1	antisense	0	0	0	0	0	0	0	0		0	0	#DIV/0!	0		1	1	no
ENSG00000225205	AC078883.1	2	172480840	172556596	-1	antisense	0.149637	0	0.272178	0.463217	0.143407	0.077734	0.065912	0.27525		0.221258	0.140576	-0.654382	-0.0806822		0.41455	0.960662	no
ENSG00000225214	AC079790.1	2	152098328	152109202	1	antisense	0	0	0	0	0	0	0	0		0	0	#DIV/0!	0		1	1	no
ENSG00000225216	AC007362.1	2	205756469	205764006	-1	antisense	0	0	0	0	0	0	0.069527	0		0	0.0173818	#DIV/0!	0.0173818		1	1	no
ENSG00000225230	AC008937.1	5	56900041	56910714	-1	antisense	0	0	0	0	0	0	0	0		0	0	#DIV/0!	0		1	1	no
ENSG00000225234	TRAPPC12-AS1	2	3481242	3482409	-1	antisense	0	0	0	0.102344	0	0	0	0		0.025586	0	#NUM!	-0.025586		1	1	no
ENSG00000225235	INTS6L-AS1	X	135520083	135520674	-1	antisense	0	0.152713	0	0.087834	0	0	0.07993	0		0.0601368	0.0199825	-1.58951	-0.0401543		1	1	no
ENSG00000225243	AL021026.1	1	171199244	171227788	-1	antisense	0	0	0	0	0	0	0	0		0	0	#DIV/0!	0		1	1	no
ENSG00000225263	PCDH9-AS3	13	66977432	66985776	1	antisense	0	0	0	0	0	0	0	0		0	0	#DIV/0!	0		1	1	no
ENSG00000225265	TAF1A-AS1	1	222589825	222593032	1	antisense	0.610193	0.613134	0.653561	1.34327	0.429655	0.363145	0.350724	0.534327		0.805039	0.419463	-0.940516	-0.385576		0.7889	0.999623	no
ENSG00000225279	AL121987.1	1	160062488	160079821	1	antisense	0.039708	0.01905	0	0	0	0	0	0		0.0146895	0	#NUM!	-0.0146895		1	1	no
ENSG00000225280	AL158013.1	20	21397818	21400391	1	antisense	0	0	0	0	0	0	0	0		0	0	#DIV/0!	0		1	1	no
ENSG00000225284	AC018693.1	2	38861720	38863133	1	antisense	0	0	0	0	0	0	0	0		0	0	#DIV/0!	0		1	1	no
ENSG00000225299	AL139240.1	10	67052609	67055028	1	antisense	0	0	0	0	0	0	0	0		0	0	#DIV/0!	0		1	1	no
ENSG00000225303	AL117341.1	10	50472814	50474246	1	antisense	0	0	0	0	0	0	0	0		0	0	#DIV/0!	0		1	1	no
ENSG00000225311	AL024474.2	6	144311699	144333301	-1	antisense	0	0	0	0	0	0	0	0		0	0	#DIV/0!	0		1	1	no
ENSG00000225313	AL513327.1	1	33307348	33349245	1	antisense	0	0	0.026985	0	0	0	0	0		0.00674625	0	#NUM!	-0.00674625		1	1	no
ENSG00000225315	AL591178.1	1	24040835	24086799	1	antisense	0	0	0	0.066033	0	0	0	0		0.0165082	0	#NUM!	-0.0165082		1	1	no
ENSG00000225328	LINC01594	2	108167748	108217841	-1	antisense	0	0	0	0	0	0	0	0		0	0	#DIV/0!	0		1	1	no
ENSG00000225334	AL391811.1	1	224766900	224773341	1	antisense	0	0	0	0	0	0	0	0		0	0	#DIV/0!	0		1	1	no
ENSG00000225335	AC016027.1	22	18076527	18078884	-1	antisense	0.08535	0.034083	0.129691	0.36496	0.081799	0.081521	0.130799	0.372425		0.153521	0.166636	0.118264	0.013115		0.8734	0.999623	no
ENSG00000225341	AC013269.2	2	130530275	130537182	1	antisense	0	0	0	0	0	0	0	0		0	0	#DIV/0!	0		1	1	no
ENSG00000225342	AC079630.1	12	40186009	40224915	-1	antisense	0.130413	0.141657	0.147956	0.143636	0.145915	0.133526	0.054173	0.180964		0.140915	0.128644	-0.131441	-0.012271		1	1	no
ENSG00000225350	FREM2-AS1	13	38821798	38827570	-1	antisense	0	0	0	0	0	0	0	0		0	0	#DIV/0!	0		1	1	no
ENSG00000225361	PPP1R26-AS1	9	135462727	135480777	-1	antisense	0.138094	0.167756	0.1541	0.395822	0.015777	0.09042	0.036328	0.383654		0.213943	0.131545	-0.701673	-0.0823983		0.8601	0.999623	no
ENSG00000225365	AC078942.1	7	158537495	158539879	1	antisense	0	0	0	0	0	0	0	0		0	0	#DIV/0!	0		1	1	no
ENSG00000225376	TMEM246-AS1	9	101468439	101481502	1	antisense	0	0	0.083023	0	0	0	0	0		0.0207557	0	#NUM!	-0.0207557		1	1	no
ENSG00000225377	NRSN2-AS1	20	320313	348224	-1	antisense	2.58457	2.17708	2.38323	1.62687	2.92191	2.14519	3.1509	2.1508		2.19294	2.5922	0.241313	0.399263		0.6616	0.999623	no
ENSG00000225378	AC015977.2	2	26671254	26674464	-1	antisense	0	0	0	0	0	0	0	0		0	0	#DIV/0!	0		1	1	no
ENSG00000225393	BX571846.1	X	155468286	155487046	1	antisense	0	0	0	0	0	0	0	0		0	0	#DIV/0!	0		1	1	no
ENSG00000225407	AC025188.1	5	76691439	76716215	-1	antisense	0.063139	0.037287	0.177478	0.121851	0	0.032654	0.109968	0.05309		0.0999388	0.048928	-1.03038	-0.0510108		1	1	no
ENSG00000225408	AL136980.1	9	5719021	5720244	-1	antisense	0	0	0	0	0	0	0	0		0	0	#DIV/0!	0		1	1	no
ENSG00000225417	AL049648.1	20	20214299	20215262	-1	antisense	0	0	0	0	0	0	0	0		0	0	#DIV/0!	0		1	1	no
ENSG00000225420	AC104134.1	2	88538720	88575610	1	antisense	0.04408	0	0	0	0	0	0	0		0.01102	0	#NUM!	-0.01102		1	1	no
ENSG00000225437	PACRG-AS2	6	163042557	163054161	-1	antisense	0	0	0	0.009292	0	0	0	0		0.002323	0	#NUM!	-0.002323		1	1	no
ENSG00000225439	BOLA3-AS1	2	74148009	74150061	1	antisense	1.62372	2.02312	1.94427	1.6059	0.785232	0.854493	0.719402	0.613649		1.79926	0.743194	-1.27559	-1.05606		0.0314	0.257934	no
ENSG00000225442	MPRIP-AS1	17	17076038	17077752	-1	antisense	0	0	0	0	0	0	0	0		0	0	#DIV/0!	0		1	1	no
ENSG00000225450	AL021707.1	22	38739003	38749041	1	antisense	0	0	0.229745	0.156849	0	0.057993	0.243451	0.0475		0.0966485	0.087236	-0.147824	-0.0094125		1	1	no
ENSG00000225458	AL049812.2	20	41991140	42063969	1	antisense	0	0	0	0	0	0	0	0		0	0	#DIV/0!	0		1	1	no
ENSG00000225465	RFPL1S	22	29436534	29478175	-1	antisense	0.051585	0.086573	0.164867	0.109195	0.010623	0.029682	0.074697	0.105404		0.103055	0.0551015	-0.903251	-0.0479535		1	1	no
ENSG00000225472	AL136366.1	9	14317085	14357908	1	antisense	0.053493	0.049968	0.023273	0.069388	0.047772	0.042196	0.078015	0.090596		0.0490305	0.0646448	0.398854	0.0156142		1	1	no
ENSG00000225473	ATP13A4-AS1	3	193553213	193555088	1	antisense	0	0	0	0	0	0	0	0		0	0	#DIV/0!	0		1	1	no
ENSG00000225484	NUTM2B-AS1	10	79663088	79826594	-1	antisense	7.62502	4.64091	6.30566	6.0785	7.72229	6.41406	6.32174	7.73795		6.16252	7.04901	0.1939	0.886489		0.54395	0.999623	no
ENSG00000225497	KCNMA1-AS2	10	77147652	77150100	1	antisense	0	0	0	0	0	0	0	0		0	0	#DIV/0!	0		1	1	no
ENSG00000225521	AC005237.1	2	241015599	241064116	-1	antisense	0	0	0	0	0	0.026537	0	0		0	0.00663425	#DIV/0!	0.00663425		1	1	no
ENSG00000225527	AL450384.1	10	18531849	18533336	-1	antisense	0.02955	0	0.027344	0	0	0	0	0		0.0142235	0	#NUM!	-0.0142235		1	1	no
ENSG00000225542	ZNF385D-AS1	3	21542816	21579959	1	antisense	0	0	0	0	0	0	0	0		0	0	#DIV/0!	0		1	1	no
ENSG00000225552	NAALADL2-AS1	3	175773145	175776333	-1	antisense	0	0	0	0	0	0	0	0		0	0	#DIV/0!	0		1	1	no
ENSG00000225555	AP000320.1	21	34370802	34375348	-1	antisense	0	0	0	0.038614	0	0	0	0		0.0096535	0	#NUM!	-0.0096535		1	1	no
ENSG00000225572	DOCK4-AS1	7	111808516	111821773	1	antisense	0	0	0	0	0	0	0	0		0	0	#DIV/0!	0		1	1	no
ENSG00000225578	NCBP2-AS1	3	196939877	196942534	1	antisense	0.137357	0	0	0.129728	0	0	0.032024	0.093763		0.0667713	0.0314468	-1.08632	-0.0353245		1	1	no
ENSG00000225602	MTOR-AS1	1	11143898	11149537	1	antisense	0	0	0	0	0	0	0	0		0	0	#DIV/0!	0		1	1	no
ENSG00000225606	AC005281.1	7	12570125	12571392	-1	antisense	0	0	0	0	0	0	0	0		0	0	#DIV/0!	0		1	1	no
ENSG00000225610	AC007679.2	2	205989585	206000858	1	antisense	0	0	0	0	0	0	0	0		0	0	#DIV/0!	0		1	1	no
ENSG00000225611	LINC02158	3	42770612	42773635	1	antisense	0	0	0	0	0	0	0.059109	0		0	0.0147773	#DIV/0!	0.0147773		1	1	no
ENSG00000225619	MYT1L-AS1	2	2319232	2327110	1	antisense	0	0	0	0.007479	0	0	0	0		0.00186975	0	#NUM!	-0.00186975		1	1	no
ENSG00000225632	AL161644.1	1	54285405	54287371	1	antisense	0	0	0	0.021745	0	0	0	0		0.00543625	0	#NUM!	-0.00543625		1	1	no
ENSG00000225652	KCNMA1-AS3	10	77354404	77376613	1	antisense	0	0	0	0	0	0	0	0		0	0	#DIV/0!	0		1	1	no
ENSG00000225670	CADM3-AS1	1	159194325	159207973	-1	antisense	0	0	0	0	0	0	0	0		0	0	#DIV/0!	0		1	1	no
ENSG00000225676	AC002378.1	22	30184644	30207109	-1	antisense	0	0	0	0	0	0	0	0		0	0	#DIV/0!	0		1	1	no
ENSG00000225683	PACRG-AS3	6	163165414	163192002	-1	antisense	0	0	0	0	0	0	0	0		0	0	#DIV/0!	0		1	1	no
ENSG00000225721	AL592166.1	1	44759037	44775810	-1	antisense	0	0	0	0.059485	0	0	0.103684	0.160111		0.0148713	0.0659488	2.14882	0.0510775		1	1	no
ENSG00000225730	AL096772.1	6	46903471	46909078	1	antisense	0	0	0	0	0	0	0	0		0	0	#DIV/0!	0		1	1	no
ENSG00000225731	AP001627.1	21	42733594	42741758	-1	antisense	0	0	0	0	0	0	0	0		0	0	#DIV/0!	0		1	1	no
ENSG00000225733	FGD5-AS1	3	14920347	14948424	-1	antisense	55.3161	72.8395	47.1562	43.8561	47.183	68.7099	36.6439	41.5297		54.792	48.5166	-0.175486	-6.27538		0.89935	0.999623	no
ENSG00000225751	AC087501.1	17	9452197	9470014	1	antisense	0	0	0	0	0	0	0	0		0	0	#DIV/0!	0		1	1	no
ENSG00000225752	AL023581.1	6	143094034	143099645	-1	antisense	0	0	0	0	0	0	0	0		0	0	#DIV/0!	0		1	1	no
ENSG00000225756	DBH-AS1	9	133654586	133657313	-1	antisense	0.035921	0.045801	0.167646	0.457413	0	0.018197	0.074164	0.30024		0.176695	0.0981502	-0.848199	-0.078545		1	1	no
ENSG00000225762	LINC01389	1	47380928	47408477	-1	antisense	0.108591	0.124512	0	0	0	0	0	0		0.0582758	0	#NUM!	-0.0582758		1	1	no
ENSG00000225764	P3H2-AS1	3	190120964	190144846	1	antisense	0	0	0	0	0	0	0	0.065968		0	0.016492	#DIV/0!	0.016492		1	1	no
ENSG00000225767	AL049637.1	1	50461469	50471150	1	antisense	0	0	0	0	0	0	0	0		0	0	#DIV/0!	0		1	1	no
ENSG00000225778	PROSER2-AS1	10	11849608	11894700	-1	antisense	0.061413	0.081966	0.04255	0.057388	0.032887	0.02144	0	0.089993		0.0608293	0.03608	-0.753566	-0.0247493		1	1	no
ENSG00000225792	AC004540.2	7	26372144	26376701	-1	antisense	0	0	0	0	0	0	0	0		0	0	#DIV/0!	0		1	1	no
ENSG00000225798	AC025918.1	15	58889967	58894082	1	antisense	0	0	0	0	0	0	0	0		0	0	#DIV/0!	0		1	1	no
ENSG00000225806	AL121917.1	20	58863528	58888809	-1	antisense	0.195902	0.193505	0.036297	0.155561	0.055103	0.02194	0.048604	0.09933		0.145316	0.0562443	-1.36942	-0.089072		1	1	no
ENSG00000225811	AL354771.1	1	190264898	190362270	1	antisense	0	0	0	0	0	0	0	0		0	0	#DIV/0!	0		1	1	no
ENSG00000225819	AC013269.3	2	130515997	130526691	-1	antisense	0	0	0	0	0	0	0	0		0	0	#DIV/0!	0		1	1	no
ENSG00000225822	UBXN7-AS1	3	196431385	196432530	1	antisense	0	0.05857	0.148025	0.062586	0	0	0	0.077115		0.0672953	0.0192788	-1.80349	-0.0480165		1	1	no
ENSG00000225833	GS1-594A7.3	X	15602881	15621484	1	antisense	0	0	0	0.041526	0	0	0	0		0.0103815	0	#NUM!	-0.0103815		1	1	no
ENSG00000225855	RUSC1-AS1	1	155316863	155324176	-1	antisense	0.124853	0.17333	0.167075	0.328431	0.333833	0.41533	0.587834	0.685528		0.198422	0.505631	1.34951	0.307209		0.1097	0.558228	no
ENSG00000225867	AL022315.1	22	37550026	37551735	1	antisense	0	0	0	0	0	0	0	0		0	0	#DIV/0!	0		1	1	no
ENSG00000225881	AC009365.1	7	132758970	132760632	1	antisense	0	0	0	0	0	0	0	0		0	0	#DIV/0!	0		1	1	no
ENSG00000225884	AC098872.1	2	191793425	191820250	1	antisense	0	0	0	0	0	0	0	0		0	0	#DIV/0!	0		1	1	no
ENSG00000225885	AC023590.1	8	118282139	118400605	1	antisense	0	0	0	0	0	0	0.174321	0		0	0.0435803	#DIV/0!	0.0435803		1	1	no
ENSG00000225886	AL445490.1	1	27669468	27703063	1	antisense	0	0	0	0	0	0	0	0		0	0	#DIV/0!	0		1	1	no
ENSG00000225889	AC012368.1	2	64143239	64252859	1	antisense	0	0	0	0	0	0	0	0.109986		0	0.0274965	#DIV/0!	0.0274965		1	1	no
ENSG00000225891	AL513365.2	1	26462756	26467282	-1	antisense	0.02437	0	0	0.022834	0.010737	0.107392	0	0		0.011801	0.0295322	1.32338	0.0177313		1	1	no
ENSG00000225903	AL035404.2	1	39633416	39633903	1	antisense	0	0	0	0	0	0	0	0		0	0	#DIV/0!	0		1	1	no
ENSG00000225905	AL391244.2	1	1420245	1422691	1	antisense	0	0	0	0	0	0	0.053872	0		0	0.013468	#DIV/0!	0.013468		1	1	no
ENSG00000225914	AL671511.1	6	32254640	32407763	1	antisense	0	0	0	0	0	0	0	0		0	0	#DIV/0!	0		1	1	no
ENSG00000225929	AC000036.1	22	50735825	50738139	-1	antisense	0	0	0	0	0	0	0	0.017549		0	0.00438725	#DIV/0!	0.00438725		1	1	no
ENSG00000225936	AL731557.1	10	117239600	117241923	-1	antisense	0	0	0	0	0	0	0	0		0	0	#DIV/0!	0		1	1	no
ENSG00000225937	PCA3	9	76691980	76863307	1	antisense	0	0	0	0.012319	0.002936	0	0	0.018167		0.00307975	0.00527575	0.776563	0.002196		1	1	no
ENSG00000225938	AL109741.1	1	101235683	101236528	-1	antisense	0.712185	0.276026	0.605662	0.195933	0.102617	0	0	0.117487		0.447452	0.055026	-3.02355	-0.392425		1	1	no
ENSG00000225945	AL121574.1	6	37815777	37819218	-1	antisense	0	0.121153	0.076186	0	0	0	0.043095	0		0.0493347	0.0107738	-2.19508	-0.038561		1	1	no
ENSG00000225951	ODF2-AS1	9	128468957	128473012	-1	antisense	0	0	0	0	0	0	0	0		0	0	#DIV/0!	0		1	1	no
ENSG00000225952	AL512444.1	1	22835713	22836849	-1	antisense	0	0	0	0	0	0	0	0		0	0	#DIV/0!	0		1	1	no
ENSG00000225953	SATB2-AS1	2	199457700	199476935	1	antisense	0.278187	0.20542	0.495302	0.509579	0.737535	0.266142	0.560103	0.488443		0.372122	0.513056	0.46334	0.140934		0.20115	0.745988	no
ENSG00000225956	AL050320.1	20	13244064	13245369	-1	antisense	0	0	0	0	0	0	0	0		0	0	#DIV/0!	0		1	1	no
ENSG00000225963	AC009950.1	2	230121370	230174223	1	antisense	0	0	0	0.043171	0	0	0.01134	0.025212		0.0107928	0.009138	-0.240112	-0.00165475		1	1	no
ENSG00000225964	NRIR	2	6828514	6840464	-1	antisense	0	0	0	0.090505	0.36333	0.20114	0.297145	0		0.0226263	0.215404	3.25097	0.192777		1	1	no
ENSG00000225979	AC010746.1	2	197311393	197312740	1	antisense	0	0	0	0	0	0	0	0		0	0	#DIV/0!	0		1	1	no
ENSG00000225981	AC102953.1	7	1459937	1464008	1	antisense	0	0.049226	0.09079	0.1054	0.314103	0	0	0.10866		0.061354	0.105691	0.78462	0.0443368		1	1	no
ENSG00000225986	UBXN10-AS1	1	20184242	20186486	-1	antisense	0	0	0.132447	0.094738	0	0	0	0		0.0567962	0	#NUM!	-0.0567962		1	1	no
ENSG00000225988	LAMP5-AS1	20	9505180	9514998	-1	antisense	0.013373	0.012746	0	0	0	0	0	0		0.00652975	0	#NUM!	-0.00652975		1	1	no
ENSG00000226009	KCNIP2-AS1	10	101819078	101828779	1	antisense	0.045501	0	0.123527	0.113786	0	0	0.049902	0.101065		0.0707035	0.0377417	-0.90562	-0.0329617		1	1	no
ENSG00000226017	PRICKLE2-AS3	3	64187544	64200965	1	antisense	0.01033	0.009845	0	0.029036	0	0	0.008497	0.014273		0.0123027	0.0056925	-1.11185	-0.00661025		1	1	no
ENSG00000226026	AC092802.1	1	95163219	95233982	-1	antisense	0.029363	0.07466	0.09304	0.116075	0.051692	0.054183	0.018839	0.02858		0.0782845	0.0383235	-1.0305	-0.039961		1	1	no
ENSG00000226031	FGF13-AS1	X	138711452	138716617	1	antisense	0	0	0	0	0.054243	0	0	0		0	0.0135607	#DIV/0!	0.0135607		1	1	no
ENSG00000226083	SLC39A12-AS1	10	18001786	18010562	-1	antisense	0	0	0	0	0	0.009966	0	0		0	0.0024915	#DIV/0!	0.0024915		1	1	no
ENSG00000226088	AL158839.1	1	70359562	70360437	-1	antisense	0	0	0	0	0	0	0	0		0	0	#DIV/0!	0		1	1	no
ENSG00000226122	DDC-AS1	7	50531759	50543463	1	antisense	0	0	0	0	0	0	0	0.060177		0	0.0150443	#DIV/0!	0.0150443		1	1	no
ENSG00000226143	Z98752.1	20	43549389	43550949	-1	antisense	0	0	0	0	0	0	0	0		0	0	#DIV/0!	0		1	1	no
ENSG00000226155	AC124944.1	3	195912049	195913986	1	antisense	0	0	0	0	0	0	0	0		0	0	#DIV/0!	0		1	1	no
ENSG00000226163	AL513185.1	10	72501746	72502956	1	antisense	0	0	0.021378	0	0	0	0	0		0.0053445	0	#NUM!	-0.0053445		1	1	no
ENSG00000226167	AP4B1-AS1	1	113856635	113901237	1	antisense	0.014671	0.035335	0	0.027864	0	0	0	0		0.0194675	0	#NUM!	-0.0194675		1	1	no
ENSG00000226169	AL121885.1	22	27716480	27721677	1	antisense	0	0	0	0	0	0	0	0		0	0	#DIV/0!	0		1	1	no
ENSG00000226179	LINC00685	X	320990	321851	1	antisense	0	0	0	0.175457	0	0	0	0		0.0438643	0	#NUM!	-0.0438643		1	1	no
ENSG00000226179	LINC00685	X	320990	321851	1	antisense	0	0	0	0.175457	0	0	0	0		0.0438643	0	#NUM!	-0.0438643		1	1	no
ENSG00000226181	AL132671.1	6	117451130	117453525	-1	antisense	0	0	0	0	0	0	0	0		0	0	#DIV/0!	0		1	1	no
ENSG00000226193	AL049548.1	6	152402398	152404966	1	antisense	0	0	0	0	0	0	0	0		0	0	#DIV/0!	0		1	1	no
ENSG00000226200	SGMS1-AS1	10	50624951	50641451	1	antisense	0.329296	0.356757	0.35454	0.58147	0.186931	0.173373	0.230259	0.317429		0.405516	0.226998	-0.837078	-0.178518		0.86095	0.999623	no
ENSG00000226235	LEMD1-AS1	1	205373252	205387440	1	antisense	0.037085	0.026509	0	0	0	0	0	0.03416		0.0158985	0.00854	-0.896583	-0.0073585		1	1	no
ENSG00000226239	AL031658.1	20	32027753	32031575	-1	antisense	0	0	0	0	0	0	0	0		0	0	#DIV/0!	0		1	1	no
ENSG00000226245	ZNF32-AS1	10	43643872	43645047	1	antisense	0	0.028311	0	0	0.024405	0	0	0.025537		0.00707775	0.0124855	0.818891	0.00540775		1	1	no
ENSG00000226252	AL135960.1	1	47225797	47230750	1	antisense	0	0	0	0	0	0	0	0		0	0	#DIV/0!	0		1	1	no
ENSG00000226263	ISM1-AS1	20	13237801	13239674	-1	antisense	0	0	0	0.037052	0	0	0	0		0.009263	0	#NUM!	-0.009263		1	1	no
ENSG00000226272	ARHGAP26-AS1	5	142859604	142868922	-1	antisense	0	0	0	0	0	0	0	0		0	0	#DIV/0!	0		1	1	no
ENSG00000226286	AL008733.1	1	3132927	3133709	-1	antisense	0	0	0	0	0	0	0	0		0	0	#DIV/0!	0		1	1	no
ENSG00000226291	AC091729.2	7	1080863	1082178	1	antisense	0	0	0	0	0	0	0	0		0	0	#DIV/0!	0		1	1	no
ENSG00000226304	AL358612.1	10	25924448	25933710	-1	antisense	0	0	0	0	0	0	0	0		0	0	#DIV/0!	0		1	1	no
ENSG00000226310	AL022157.1	X	57121662	57127243	1	antisense	0	0.152248	0.099545	0.142648	0.026361	0	0	0		0.0986102	0.00659025	-3.90333	-0.09202		1	1	no
ENSG00000226312	CFLAR-AS1	2	201140278	201157823	-1	antisense	0	0	0.130426	0.350109	0	0	0	0.216913		0.120134	0.0542282	-1.14752	-0.0659055		1	1	no
ENSG00000226323	AC006150.1	7	14814131	14816565	1	antisense	0	0	0	0	0	0	0	0		0	0	#DIV/0!	0		1	1	no
ENSG00000226330	AL606489.1	1	204377850	204435846	1	antisense	0	0	0	0	0	0.040313	0	0		0	0.0100783	#DIV/0!	0.0100783		1	1	no
ENSG00000226332	AL354836.1	20	62305432	62306325	-1	antisense	0.745463	0.985848	0.721364	0.435744	0.345967	0.19762	0.092724	0		0.722105	0.159078	-2.18248	-0.563027		0.2007	0.745672	no
ENSG00000226334	AL359182.1	9	104927553	104928892	1	antisense	0.109585	0.320668	0.095378	0.323504	0.073644	0.125046	0	0.224303		0.212284	0.105748	-1.00536	-0.106536		1	1	no
ENSG00000226352	PSPC1-AS2	13	19674624	19675884	1	antisense	0	0	0	0	0	0	0	0		0	0	#DIV/0!	0		1	1	no
ENSG00000226367	ST7-AS2	7	117072072	117146480	-1	antisense	0	0.018068	0	0.013158	0	0	0.014338	0.061411		0.0078065	0.0189372	1.27848	0.0111308		1	1	no
ENSG00000226377	AC084809.1	17	32876759	32878637	1	antisense	0	0	0	0	0	0	0	0.100197		0	0.0250492	#DIV/0!	0.0250492		1	1	no
ENSG00000226386	PARD3-AS1	10	34815767	34816386	1	antisense	0	0	0.396273	0.119991	0	0.18735	0	0.057446		0.129066	0.061199	-1.07653	-0.067867		1	1	no
ENSG00000226387	SORCS3-AS1	10	104664608	104666200	-1	antisense	0	0	0	0	0	0	0	0		0	0	#DIV/0!	0		1	1	no
ENSG00000226390	AL353658.1	20	63448051	63449329	1	antisense	0	0	0	0	0	0	0	0		0	0	#DIV/0!	0		1	1	no
ENSG00000226398	AC013480.1	2	42015625	42025302	-1	antisense	0	0	0	0	0	0	0	0		0	0	#DIV/0!	0		1	1	no
ENSG00000226416	MRPL23-AS1	11	1983237	1989920	-1	antisense	0	0	0	0	0	0	0	0		0	0	#DIV/0!	0		1	1	no
ENSG00000226419	SLC16A1-AS1	1	112956415	113047055	1	antisense	0.838708	0.4848	0.701374	1.11391	1.39362	1.30185	0.989615	1.17975		0.784698	1.21621	0.632181	0.43151		0.5507	0.999623	no
ENSG00000226425	AL358613.1	10	93059663	93060426	-1	antisense	0	0	0	0	0	0	0	0		0	0	#DIV/0!	0		1	1	no
ENSG00000226433	AP000290.1	21	33156632	33159110	1	antisense	0	0	0	0	0	0	0	0		0	0	#DIV/0!	0		1	1	no
ENSG00000226438	AL442071.1	1	39249838	39257649	-1	antisense	0	0	0.023207	0	0	0	0	0		0.00580175	0	#NUM!	-0.00580175		1	1	no
ENSG00000226440	AL365214.2	6	112236093	112307009	1	antisense	0	0	0	0	0	0	0	0.033469		0	0.00836725	#DIV/0!	0.00836725		1	1	no
ENSG00000226441	PLCL2-AS1	3	17042742	17044192	-1	antisense	0	0	0	0	0	0	0.032278	0		0	0.0080695	#DIV/0!	0.0080695		1	1	no
ENSG00000226445	BX322234.1	6	169213254	169239565	1	antisense	0.835776	1.17701	0.543962	0.828445	0.628488	1.07678	0.329384	0.363153		0.846297	0.599451	-0.497523	-0.246846		0.90335	0.999623	no
ENSG00000226455	AL121787.1	6	89950116	89953186	1	antisense	0	0	0	0	0	0	0	0		0	0	#DIV/0!	0		1	1	no
ENSG00000226465	AL390198.1	20	25751218	25752761	1	antisense	0	0.12746	0.139752	0.087414	0	0	0.132551	0.187959		0.0886565	0.0801275	-0.145929	-0.008529		1	1	no
ENSG00000226471	Z93930.2	22	28800683	28848559	1	antisense	0.442525	0.274547	0.497969	0.279185	0.562801	0.213643	0.695492	0.416821		0.373557	0.472189	0.338039	0.0986328		0.52095	0.999623	no
ENSG00000226482	ADIPOQ-AS1	3	186851886	186856123	-1	antisense	0	0.014275	0	0	0	0	0	0.013796		0.00356875	0.003449	-0.0492407	-0.00011975		1	1	no
ENSG00000226484	AL606516.1	X	36365626	36440292	-1	antisense	0	0	0	0	0	0	0	0		0	0	#DIV/0!	0		1	1	no
ENSG00000226496	LINC00323	21	41141493	41148133	-1	antisense	0	0	0	0	0	0	0.057565	0		0	0.0143912	#DIV/0!	0.0143912		1	1	no
ENSG00000226510	UPK1A-AS1	19	35667948	35673291	-1	antisense	0	0	0.212888	0.269032	0	0	0	0.102551		0.12048	0.0256378	-2.23245	-0.0948423		1	1	no
ENSG00000226522	AC004994.1	7	18892096	18899433	-1	antisense	0	0	0	0	0	0	0	0		0	0	#DIV/0!	0		1	1	no
ENSG00000226526	AL049569.1	1	16978926	17005091	1	antisense	0	0	0	0	0	0	0	0		0	0	#DIV/0!	0		1	1	no
ENSG00000226533	BTBD9-AS1	6	38481692	38482531	1	antisense	0	0	0	0	0	0	0	0		0	0	#DIV/0!	0		1	1	no
ENSG00000226571	AL158850.1	6	139271362	139287307	1	antisense	0	0	0	0	0	0	0	0		0	0	#DIV/0!	0		1	1	no
ENSG00000226576	AC060234.1	10	48984564	49018897	1	antisense	0	0	0	0	0	0	0	0		0	0	#DIV/0!	0		1	1	no
ENSG00000226604	PAPPA-AS2	9	116285829	116288769	-1	antisense	0	0	0	0	0.024839	0	0	0		0	0.00620975	#DIV/0!	0.00620975		1	1	no
ENSG00000226605	AC092567.1	2	62826064	62858438	-1	antisense	0	0.048952	0	0	0	0	0	0.032802		0.012238	0.0082005	-0.577584	-0.0040375		1	1	no
ENSG00000226609	AL390067.1	9	112748902	112750456	-1	antisense	0	0	0	0	0	0.079235	0	0		0	0.0198087	#DIV/0!	0.0198087		1	1	no
ENSG00000226619	AL137001.1	13	19027837	19028701	1	antisense	0	0	0	0	0	0	0	0		0	0	#DIV/0!	0		1	1	no
ENSG00000226622	AC092155.1	2	62590255	62662654	-1	antisense	0.027665	0	0	0	0	0	0	0		0.00691625	0	#NUM!	-0.00691625		1	1	no
ENSG00000226627	SHANK2-AS1	11	70631094	70635490	1	antisense	0	0	0.020059	0.030823	0	0	0	0		0.0127205	0	#NUM!	-0.0127205		1	1	no
ENSG00000226645	AP006216.1	11	116773389	116774205	1	antisense	0	0.119295	0	0	0	0	0	0		0.0298237	0	#NUM!	-0.0298237		1	1	no
ENSG00000226647	AL365356.1	10	5712174	5744067	-1	antisense	0	0	0	0	0	0	0	0		0	0	#DIV/0!	0		1	1	no
ENSG00000226648	PLCG1-AS1	20	41098329	41138003	-1	antisense	0	0	0	0.045286	0	0	0	0		0.0113215	0	#NUM!	-0.0113215		1	1	no
ENSG00000226659	AC021028.1	10	80529597	80535942	-1	antisense	0.039144	0	0	0	0	0	0	0		0.009786	0	#NUM!	-0.009786		1	1	no
ENSG00000226661	AC004973.1	X	119356301	119393595	-1	antisense	0	0	0	0	0	0	0	0		0	0	#DIV/0!	0		1	1	no
ENSG00000226664	AL020998.1	1	20294211	20323187	-1	antisense	0	0	0	0	0	0	0.117309	0		0	0.0293272	#DIV/0!	0.0293272		1	1	no
ENSG00000226679	AL606748.1	X	38221391	38223667	1	antisense	0.098411	0.018759	0.046349	0.074384	0	0	0	0.01813		0.0594758	0.0045325	-3.71392	-0.0549432		1	1	no
ENSG00000226688	ENTPD1-AS1	10	95753206	96090238	-1	antisense	5.03606	4.7403	5.03421	6.21053	5.67552	6.16767	5.0243	5.14297		5.25528	5.50262	0.0663504	0.247337		0.7982	0.999623	no
ENSG00000226696	LENG8-AS1	19	54444813	54449045	-1	antisense	0.078166	0	0	0	0.185496	0.062335	0	0.059744		0.0195415	0.0768937	1.97633	0.0573523		1	1	no
ENSG00000226698	AL034380.1	1	26876133	26878245	1	antisense	0	0	0	0	0	0	0	0		0	0	#DIV/0!	0		1	1	no
ENSG00000226699	AL360181.1	10	133345754	133350726	-1	antisense	0	0	0	0.069324	0	0.008518	0	0		0.017331	0.0021295	-3.02477	-0.0152015		1	1	no
ENSG00000226706	AL161452.1	9	135503273	135506447	-1	antisense	0	0	0	0	0	0	0	0		0	0	#DIV/0!	0		1	1	no
ENSG00000226709	FGF12-AS3	3	192516831	192521398	1	antisense	0	0	0	0	0	0	0	0		0	0	#DIV/0!	0		1	1	no
ENSG00000226711	FAM66C	12	8180209	8216151	1	antisense	0.989538	0.597874	1.05979	1.56782	0.339696	0.408019	0.405714	0.56763		1.05376	0.430265	-1.29224	-0.623491		0.28265	0.857651	no
ENSG00000226716	AL589986.1	1	152122534	152125065	1	antisense	0	0	0	0	0	0	0	0		0	0	#DIV/0!	0		1	1	no
ENSG00000226725	PABPC1L2B-AS1	X	72998388	73002856	-1	antisense	0	0	0	0	0	0	0	0		0	0	#DIV/0!	0		1	1	no
ENSG00000226746	SMCR5	17	17776686	17779529	-1	antisense	0	0	0	0	0	0	0	0		0	0	#DIV/0!	0		1	1	no
ENSG00000226747	AC007966.1	2	185719874	185740479	-1	antisense	0	0	0	0	0	0	0	0		0	0	#DIV/0!	0		1	1	no
ENSG00000226754	AL606760.1	1	53238610	53242783	1	antisense	0.744533	0.783345	1.00617	0.370903	0.474428	0.334191	0.276431	0.440429		0.726237	0.38137	-0.92925	-0.344867		0.71735	0.999623	no
ENSG00000226757	PP12613	4	121764585	121766814	1	antisense	0.046094	0	0.020189	0.010833	0.010326	0	0	0.030957		0.019279	0.0103208	-0.901482	-0.00895825		1	1	no
ENSG00000226759	DAB1-AS1	1	57860532	57880905	1	antisense	0	0	0	0	0	0	0	0		0	0	#DIV/0!	0		1	1	no
ENSG00000226771	AP001136.1	21	21223295	21226829	-1	antisense	0	0	0	0	0	0	0	0		0	0	#DIV/0!	0		1	1	no
ENSG00000226772	AL021393.1	22	29099041	29111683	-1	antisense	0	0	0	0	0	0	0	0		0	0	#DIV/0!	0		1	1	no
ENSG00000226779	NAALADL2-AS2	3	175234861	175271096	-1	antisense	0	0	0	0.034135	0	0	0	0.034168		0.00853375	0.008542	0.00139405	8.25e-06		1	1	no
ENSG00000226780	AC244035.2	1	206117783	206126805	1	antisense	0	0	0	0	0	0	0	0		0	0	#DIV/0!	0		1	1	no
ENSG00000226797	AC005828.1	17	63381231	63414312	-1	antisense	0	0	0	0.113497	0	0	0	0.067986		0.0283743	0.0169965	-0.739345	-0.0113778		1	1	no
ENSG00000226800	CACTIN-AS1	19	3607247	3613930	1	antisense	0.220626	0.129589	0.15591	0.333941	0.091099	0.095669	0.054437	0.182485		0.210016	0.105923	-0.987494	-0.104094		1	1	no
ENSG00000226803	AL136311.1	6	57114894	57174236	-1	antisense	0.064053	0.049226	0.026003	0.112253	0.054881	0.106515	0	0.101213		0.0628838	0.0656522	0.0621572	0.0027685		1	1	no
ENSG00000226806	AC011893.1	2	135820191	135823087	1	antisense	0.027695	0.013198	0	0	0.024568	0.041948	0	0		0.0102232	0.016629	0.701848	0.00640575		1	1	no
ENSG00000226812	AL117382.1	20	44347552	44355185	-1	antisense	0	0	0	0	0	0	0	0		0	0	#DIV/0!	0		1	1	no
ENSG00000226819	MEIS1-AS3	2	66426735	66433470	-1	antisense	0.236521	0	0.321649	0	0.112086	0	0.159441	0		0.139543	0.0678818	-1.03961	-0.0716607		1	1	no
ENSG00000226833	AC092164.1	2	28708953	28736205	-1	antisense	0.13357	0.322389	0.320484	0.237199	0.214597	0.081296	0.102668	0.344004		0.25341	0.185641	-0.448959	-0.0677693		0.663	0.999623	no
ENSG00000226842	AL158834.1	10	32281686	32282829	1	antisense	0	0	0	0	0	0	0	0		0	0	#DIV/0!	0		1	1	no
ENSG00000226849	AL109811.1	1	11068471	11073097	1	antisense	0	0	0.016731	0	0.017171	0.01461	0	0.035362		0.00418275	0.0167857	2.00471	0.012603		1	1	no
ENSG00000226851	AC004112.1	7	112328189	112409623	-1	antisense	0	0	0	0	0	0.034924	0	0.021167		0	0.0140228	#DIV/0!	0.0140228		1	1	no
ENSG00000226862	AC104463.2	1	202604268	202605293	1	antisense	0	0.058772	0	0	0.053813	0	0.114087	0		0.014693	0.041975	1.5144	0.027282		1	1	no
ENSG00000226871	AC135178.1	17	8318088	8318712	-1	antisense	0	0	0	0	0	0	0	0		0	0	#DIV/0!	0		1	1	no
ENSG00000226872	AC002472.1	22	21031357	21043969	1	antisense	0	0	0	0	0	0	0	0		0	0	#DIV/0!	0		1	1	no
ENSG00000226876	AC092801.1	1	246108626	246113866	1	antisense	0	0	0	0	0	0	0	0		0	0	#DIV/0!	0		1	1	no
ENSG00000226877	AL354733.1	9	83829656	83837861	1	antisense	0	0	0	0	0	0	0	0		0	0	#DIV/0!	0		1	1	no
ENSG00000226883	AL035416.1	1	59754747	59789182	-1	antisense	0	0.064078	0.029447	0	0.044631	0	0	0.030965		0.0233812	0.018899	-0.307042	-0.00448225		1	1	no
ENSG00000226889	AL359541.1	1	161765325	161766227	-1	antisense	0	0.083196	0.078561	0	0.120136	0	0	0		0.0404393	0.030034	-0.42916	-0.0104052		1	1	no
ENSG00000226890	Z97652.1	16	1625628	1626160	-1	antisense	0	0	0	0	0	0	0	0		0	0	#DIV/0!	0		1	1	no
ENSG00000226899	AL731577.1	10	124945204	124946432	-1	antisense	0	0	0	0	0	0	0	0.057229		0	0.0143073	#DIV/0!	0.0143073		1	1	no
ENSG00000226904	AL353608.2	9	68228651	68229312	1	antisense	0	0	0	0	0	0	0	0		0	0	#DIV/0!	0		1	1	no
ENSG00000226919	AL365184.1	1	240763382	240776044	1	antisense	0	0	0	0	0	0	0	0		0	0	#DIV/0!	0		1	1	no
ENSG00000226925	AC007271.1	2	102172621	102182108	-1	antisense	0	0	0	0	0	0	0	0		0	0	#DIV/0!	0		1	1	no
ENSG00000226944	AL031847.1	1	6204840	6205780	-1	antisense	0.294178	0.301033	0.264718	0.389293	0.080355	0	0	0.230989		0.312306	0.077836	-2.00445	-0.234469		1	1	no
ENSG00000226953	AC010890.1	2	133264968	133284762	1	antisense	0.3135	0	0.333812	0.617659	0.446931	0.017493	0.227537	0.503824		0.316243	0.298946	-0.0811463	-0.0172965		0.926	0.999623	no
ENSG00000226957	AL358075.1	1	46046818	46048368	1	antisense	0	0	0	0	0	0	0	0		0	0	#DIV/0!	0		1	1	no
ENSG00000226963	AC078883.2	2	172427774	172428603	-1	antisense	0.125626	0.052665	0	0	0	0	0	0.087569		0.0445728	0.0218922	-1.02574	-0.0226805		1	1	no
ENSG00000226969	AL391845.1	1	2049203	2050070	-1	antisense	0	0	0	0	0	0	0	0		0	0	#DIV/0!	0		1	1	no
ENSG00000226978	MAGI2-AS2	7	79008988	79012277	1	antisense	0	0	0	0	0	0	0	0		0	0	#DIV/0!	0		1	1	no
ENSG00000227006	AL136988.2	1	230258694	230268483	-1	antisense	0	0	0	0.028058	0	0	0	0		0.0070145	0	#NUM!	-0.0070145		1	1	no
ENSG00000227014	AC007285.1	7	29988600	30025660	1	antisense	0.055883	0.140078	0.051884	0.165848	0.061736	0	0.060163	0.053661		0.103423	0.04389	-1.2366	-0.0595333		1	1	no
ENSG00000227028	SLC8A1-AS1	2	39786453	40255209	1	antisense	0.438579	1.19828	0.360084	1.41012	0.379521	0.518771	0.341283	1.04304		0.851767	0.570653	-0.577845	-0.281114		0.7574	0.999623	no
ENSG00000227033	AC019130.1	2	231978488	232015720	-1	antisense	0	0	0	0	0	0	0	0		0	0	#DIV/0!	0		1	1	no
ENSG00000227039	ITGB2-AS1	21	44921051	44929678	1	antisense	0	0.010769	0	0.088855	0	0	0.027819	0.030806		0.024906	0.0146562	-0.764977	-0.0102498		1	1	no
ENSG00000227045	AL589765.1	1	151701026	151708386	1	antisense	0	0.063663	0	0	0	0	0	0		0.0159157	0	#NUM!	-0.0159157		1	1	no
ENSG00000227050	AL512288.1	1	27938875	27960193	-1	antisense	0	0	0	0	0.040435	0	0.036119	0		0	0.0191385	#DIV/0!	0.0191385		1	1	no
ENSG00000227053	AC105446.1	7	101014320	101017608	-1	antisense	3.11618	2.03319	4.16838	4.25981	2.26444	1.42568	2.19197	3.50016		3.39439	2.34556	-0.533218	-1.04883		0.66205	0.999623	no
ENSG00000227061	AC079779.1	2	197569	202605	1	antisense	0	0	0	0	0	0	0	0		0	0	#DIV/0!	0		1	1	no
ENSG00000227068	AL162584.1	9	125567579	125573023	1	antisense	0	0	0	0	0	0	0	0		0	0	#DIV/0!	0		1	1	no
ENSG00000227070	AC104170.1	1	51518309	51561629	1	antisense	0	0	0.082507	0.104581	0	0	0.105596	0		0.046772	0.026399	-0.825162	-0.020373		1	1	no
ENSG00000227083	L29074.1	X	147900178	147901459	-1	antisense	0	0	0	0	0	0.066574	0	0		0	0.0166435	#DIV/0!	0.0166435		1	1	no
ENSG00000227091	AL355990.1	1	110166186	110172489	-1	antisense	0	0	0	0	0	0	0	0		0	0	#DIV/0!	0		1	1	no
ENSG00000227094	AL512785.1	1	162316852	162317794	-1	antisense	0	0	0	0.05603	0	0	0	0.022969		0.0140075	0.00574225	-1.28651	-0.00826525		1	1	no
ENSG00000227110	LMCD1-AS1	3	7952805	8611924	-1	antisense	0.140421	0.302913	0.042138	0.155752	0.021479	0.083347	0	0.065182		0.160306	0.042502	-1.91523	-0.117804		1	1	no
ENSG00000227117	HORMAD2-AS1	22	30008742	30080480	-1	antisense	0.045278	0	0.031068	0.029685	0.025255	0.010861	0	0.089874		0.0265078	0.0314975	0.248823	0.00498975		1	1	no
ENSG00000227145	IL21-AS1	4	122618983	122689156	1	antisense	0	0	0	0	0	0	0	0.031683		0	0.00792075	#DIV/0!	0.00792075		1	1	no
ENSG00000227155	AL161725.1	9	452492	492248	-1	antisense	0	0	0	0.050006	0	0	0	0.026369		0.0125015	0.00659225	-0.923258	-0.00590925		1	1	no
ENSG00000227165	WDR11-AS1	10	120761812	120851345	-1	antisense	0.011189	0.017123	0.009034	0.038653	0.008421	0	0	0		0.0189997	0.00210525	-3.17392	-0.0168945		1	1	no
ENSG00000227170	AF178030.1	8	115509602	115511325	1	antisense	0.064138	0	0	0	0.057279	0	0	0		0.0160345	0.0143197	-0.163173	-0.00171475		1	1	no
ENSG00000227172	AC011290.1	7	39545646	39566239	-1	antisense	0	0	0	0	0	0	0	0		0	0	#DIV/0!	0		1	1	no
ENSG00000227175	AL590677.1	10	13528516	13530262	1	antisense	0	0	0	0	0	0	0	0		0	0	#DIV/0!	0		1	1	no
ENSG00000227186	AC018511.1	10	75023475	75024251	-1	antisense	0	0	0	0	0	0	0	0		0	0	#DIV/0!	0		1	1	no
ENSG00000227188	MGAT3-AS1	22	39475807	39476822	-1	antisense	0	0	0	0	0	0	0	0		0	0	#DIV/0!	0		1	1	no
ENSG00000227189	AC092535.1	4	1151372	1153701	1	antisense	0	0.005297	0	0	0	0	0	0.01097		0.00132425	0.0027425	1.05032	0.00141825		1	1	no
ENSG00000227197	AC009365.2	7	132830693	132849593	1	antisense	0	0	0	0.030236	0	0	0	0		0.007559	0	#NUM!	-0.007559		1	1	no
ENSG00000227198	C6orf47-AS1	6	31658329	31660721	1	antisense	0	0	0	0	0	0	0	0		0	0	#DIV/0!	0		1	1	no
ENSG00000227199	ST7-AS1	7	116952446	116954334	-1	antisense	0.483551	0.70717	0.679938	0.574306	0.589485	0.852078	0.751658	1.02753		0.611241	0.805187	0.397582	0.193945		0.80395	0.999623	no
ENSG00000227210	AC079145.1	2	19990217	20004210	1	antisense	0.071489	0.16132	0.432798	0.277531	0	0	0.072654	0.108158		0.235785	0.045203	-2.38298	-0.190581		1	1	no
ENSG00000227213	SPATA13-AS1	13	24252749	24254439	-1	antisense	0	0	0	0	0	0	0	0		0	0	#DIV/0!	0		1	1	no
ENSG00000227214	HCG15	6	28986203	28987484	1	antisense	0	0	0	0	0	0	0	0		0	0	#DIV/0!	0		1	1	no
ENSG00000227215	AL355613.1	6	82932601	82938677	1	antisense	0	0	0	0	0	0	0	0		0	0	#DIV/0!	0		1	1	no
ENSG00000227217	AL356276.1	1	157691762	157696459	1	antisense	0	0	0	0	0	0	0	0		0	0	#DIV/0!	0		1	1	no
ENSG00000227218	AL157935.1	9	127934503	127940952	1	antisense	0	0	0.044683	0.034561	0	0.008865	0.019193	0		0.019811	0.0070145	-1.49789	-0.0127965		1	1	no
ENSG00000227220	AL133346.1	6	131950946	132077393	1	antisense	0	0	0	0	0	0	0	0.036261		0	0.00906525	#DIV/0!	0.00906525		1	1	no
ENSG00000227227	AC017101.1	2	186641339	186695287	-1	antisense	0	0	0	0	0	0	0.055713	0		0	0.0139282	#DIV/0!	0.0139282		1	1	no
ENSG00000227230	AL606534.1	1	243135898	243140588	1	antisense	0	0	0	0.098164	0	0	0	0		0.024541	0	#NUM!	-0.024541		1	1	no
ENSG00000227237	AL672291.1	1	248859164	248864796	1	antisense	0	0	0	0	0	0	0	0		0	0	#DIV/0!	0		1	1	no
ENSG00000227252	AC105760.2	2	237059434	237085817	-1	antisense	0.503731	0.740153	0.548032	0.42674	0.289501	0.307511	0.126833	0.183581		0.554664	0.226856	-1.28983	-0.327807		0.44155	0.976545	no
ENSG00000227253	AL158834.2	10	32266289	32269474	1	antisense	0	0	0	0	0	0	0	0		0	0	#DIV/0!	0		1	1	no
ENSG00000227256	MIS18A-AS1	21	32277863	32280988	1	antisense	0	0.075349	0.102406	0	0.113219	0.08684	0.024437	0.07721		0.0444387	0.0754265	0.763253	0.0309878		1	1	no
ENSG00000227258	SMIM2-AS1	13	44110451	44240517	1	antisense	0.101895	0.425116	0.237114	0.203153	0.184175	0.458358	0	0.193014		0.241819	0.208887	-0.21121	-0.0329327		0.914	0.999623	no
ENSG00000227274	AC005358.1	17	12671862	12706135	-1	antisense	0	0	0	0	0	0	0	0		0	0	#DIV/0!	0		1	1	no
ENSG00000227278	AL603839.1	1	40514461	40515057	-1	antisense	0	0	0	0	0	0	0	0		0	0	#DIV/0!	0		1	1	no
ENSG00000227279	AC110015.1	18	27954519	27963687	1	antisense	0	0	0	0	0	0	0	0		0	0	#DIV/0!	0		1	1	no
ENSG00000227294	AC016994.1	2	106834464	106841207	1	antisense	0	0	0	0	0	0	0	0		0	0	#DIV/0!	0		1	1	no
ENSG00000227303	AC239727.1	X	143284977	143516803	1	antisense	0	0	0	0	0	0	0	0		0	0	#DIV/0!	0		1	1	no
ENSG00000227352	ARHGEF7-AS1	13	111144305	111144733	-1	antisense	0	0	0	0	0	0	0	0		0	0	#DIV/0!	0		1	1	no
ENSG00000227354	RBM26-AS1	13	79406309	79424328	1	antisense	0.390332	1.51559	0.858444	0.736643	0.260724	0.648821	0.254315	0.545203		0.875253	0.427266	-1.03457	-0.447987		0.35555	0.923558	no
ENSG00000227355	AL359644.1	9	121369906	121463237	1	antisense	0	0	0.038407	0.032364	0	0	0	0		0.0176928	0	#NUM!	-0.0176928		1	1	no
ENSG00000227365	AC008060.2	7	155510283	155518623	1	antisense	0	0	0	0	0	0	0	0		0	0	#DIV/0!	0		1	1	no
ENSG00000227375	DLG1-AS1	3	197298252	197303747	1	antisense	0	0	0	0	0	0	0	0		0	0	#DIV/0!	0		1	1	no
ENSG00000227392	HPN-AS1	19	35059059	35106304	-1	antisense	0	0	0	0	0	0	0	0		0	0	#DIV/0!	0		1	1	no
ENSG00000227398	KIF9-AS1	3	47164497	47246601	1	antisense	0.619104	0.582736	0.55345	0.748612	0.505186	0.355956	0.495712	0.497044		0.625976	0.463475	-0.433616	-0.162501		0.79075	0.999623	no
ENSG00000227407	AC245884.1	19	54430654	54434698	-1	antisense	0	0	0	0	0	0	0	0		0	0	#DIV/0!	0		1	1	no
ENSG00000227409	ZMYM4-AS1	1	35358822	35366077	-1	antisense	0	0.026769	0.11536	0.052632	0	0	0.023103	0.129012		0.0486902	0.0380288	-0.356542	-0.0106615		1	1	no
ENSG00000227431	CSE1L-AS1	20	49040463	49046044	-1	antisense	0.131112	0	0	0	0	0	0	0.050501		0.032778	0.0126252	-1.37642	-0.0201528		1	1	no
ENSG00000227432	AC053503.1	2	219482073	219516877	-1	antisense	0	0	0	0.016757	0	0	0	0		0.00418925	0	#NUM!	-0.00418925		1	1	no
ENSG00000227438	AP001471.1	21	46093264	46097530	-1	antisense	0.523416	0.377389	0.244538	0.14308	0.563096	0.183484	0.311762	0.111437		0.322106	0.292445	-0.13937	-0.029661		0.97635	0.999623	no
ENSG00000227466	AL590783.1	1	66042500	66050718	-1	antisense	0	0	0	0	0	0	0	0		0	0	#DIV/0!	0		1	1	no
ENSG00000227480	CCDC148-AS1	2	158166650	158236169	1	antisense	0	0	0	0	0	0	0	0		0	0	#DIV/0!	0		1	1	no
ENSG00000227481	AC008080.2	7	33730292	33732064	-1	antisense	0	0	0	0	0	0	0	0		0	0	#DIV/0!	0		1	1	no
ENSG00000227484	CR559946.1	22	50314631	50316008	1	antisense	0	0	0	0	0.13009	0	0	0		0	0.0325225	#DIV/0!	0.0325225		1	1	no
ENSG00000227487	NCAM1-AS1	11	113269532	113273901	-1	antisense	0	0	0	0	0	0	0	0		0	0	#DIV/0!	0		1	1	no
ENSG00000227492	AL138921.1	10	100229667	100234000	1	antisense	0	0	0	0.026154	0.040384	0	0	0		0.0065385	0.010096	0.626752	0.0035575		1	1	no
ENSG00000227495	AC004771.1	17	5019214	5020093	-1	antisense	0.066339	0.034002	0	0	0	0.033606	0	0.040737		0.0250852	0.0185858	-0.432642	-0.0064995		1	1	no
ENSG00000227496	AC099066.2	1	225700604	225752243	1	antisense	0.303337	0.200554	0.24943	0.265582	0.150497	0.057624	0.206168	0.238741		0.254726	0.163257	-0.641796	-0.0914683		1	1	no
ENSG00000227512	AL592301.1	9	136542881	136543835	1	antisense	0	0	0	0.041941	0	0	0	0		0.0104852	0	#NUM!	-0.0104852		1	1	no
ENSG00000227518	AL928970.1	9	27657	30891	1	antisense	0	0	0	0	0	0	0	0.010847		0	0.00271175	#DIV/0!	0.00271175		1	1	no
ENSG00000227528	DIAPH3-AS1	13	60012751	60044357	1	antisense	0	0	0	0	0	0	0	0		0	0	#DIV/0!	0		1	1	no
ENSG00000227540	DNAJC9-AS1	10	73252791	73254349	1	antisense	1.19316	1.52639	1.35487	1.07911	0.765423	0.846632	0.578456	0.574333		1.28838	0.691211	-0.898363	-0.597172		0.3183	0.895504	no
ENSG00000227554	AL590422.1	1	183754418	183754937	-1	antisense	0	0	0	0.033184	0	0	0	0		0.008296	0	#NUM!	-0.008296		1	1	no
ENSG00000227562	AC074257.1	7	151950386	151954985	-1	antisense	0	0	0	0	0	0	0	0		0	0	#DIV/0!	0		1	1	no
ENSG00000227574	AC112229.2	2	110449242	110451064	1	antisense	0	0	0	0	0	0	0	0		0	0	#DIV/0!	0		1	1	no
ENSG00000227589	AL136528.1	1	3658938	3668772	-1	antisense	0	0	0	0.053402	0	0	0	0		0.0133505	0	#NUM!	-0.0133505		1	1	no
ENSG00000227591	AL031316.1	1	209661364	209724125	-1	antisense	0	0	0	0.104624	0	0.108507	0.15883	0		0.026156	0.0668342	1.35345	0.0406782		0.4134	0.960215	no
ENSG00000227598	Z94721.1	6	166969626	166999065	-1	antisense	0.20998	0.120044	0.085484	0	0.168601	0.144646	0.055086	0.02632		0.103877	0.0986632	-0.0742915	-0.00521375		1	1	no
ENSG00000227599	AL031676.1	20	42968743	42971492	1	antisense	0	0	0	0	0	0.012353	0	0		0	0.00308825	#DIV/0!	0.00308825		1	1	no
ENSG00000227603	AL583839.1	9	93435332	93437121	-1	antisense	0	0.141261	0.261441	0.450704	0.242546	0.066833	0.150153	0.541447		0.213351	0.250245	0.230108	0.0368933		0.9498	0.999623	no
ENSG00000227610	FRMPD3-AS1	X	107512983	107545821	-1	antisense	0	0	0	0	0	0	0	0		0	0	#DIV/0!	0		1	1	no
ENSG00000227627	AL080276.2	6	152983331	152990541	1	antisense	0.444709	0.332531	0.54962	0.332204	0.370872	0.223254	0.148569	0.171646		0.414766	0.228585	-0.859565	-0.186181		0.75635	0.999623	no
ENSG00000227659	CLYBL-AS2	13	99690081	99690971	-1	antisense	0	0	0	0	0	0	0	0		0	0	#DIV/0!	0		1	1	no
ENSG00000227660	UST-AS1	6	148955628	148964684	-1	antisense	0	0	0	0	0	0	0	0		0	0	#DIV/0!	0		1	1	no
ENSG00000227673	AL162734.1	1	155710098	155710563	-1	antisense	0	0	0	0	0	0	0	0		0	0	#DIV/0!	0		1	1	no
ENSG00000227678	AL355581.1	6	130133410	130146179	-1	antisense	0	0	0	0	0	0	0	0		0	0	#DIV/0!	0		1	1	no
ENSG00000227687	AL713965.1	1	205935128	205935768	1	antisense	0	0	0	0	0	0	0	0		0	0	#DIV/0!	0		1	1	no
ENSG00000227695	DNMBP-AS1	10	99927010	99958381	1	antisense	0.011434	0.007873	0.01103	0.047509	0.01132	0	0	0.046628		0.0194615	0.014487	-0.425864	-0.0049745		1	1	no
ENSG00000227704	AL354892.1	6	169725504	169738992	1	antisense	0	0	0	0	0	0	0	0		0	0	#DIV/0!	0		1	1	no
ENSG00000227705	AL391097.2	20	53196229	53208705	-1	antisense	0	0	0	0	0	0	0	0		0	0	#DIV/0!	0		1	1	no
ENSG00000227719	AC006042.1	7	8114025	8116561	1	antisense	0	0	0	0	0	0	0	0		0	0	#DIV/0!	0		1	1	no
ENSG00000227734	AL590378.1	10	19290223	19291480	-1	antisense	0	0	0	0	0	0	0	0		0	0	#DIV/0!	0		1	1	no
ENSG00000227741	AL121987.2	1	160202199	160208869	-1	antisense	0.060565	0	0.069422	0.122724	0.051753	0.018376	0.042541	0.075486		0.0631778	0.047039	-0.425559	-0.0161388		1	1	no
ENSG00000227751	AC004824.1	1	17406760	17407382	1	antisense	0	0.108164	0	0	0	0	0	0		0.027041	0	#NUM!	-0.027041		1	1	no
ENSG00000227757	AP000282.1	21	32913649	33071104	-1	antisense	0	0	0.033118	0.088556	0	0	0	0		0.0304185	0	#NUM!	-0.0304185		1	1	no
ENSG00000227769	AC072062.1	2	215004782	215085488	1	antisense	0	0.024181	0.02417	0	0	0.032654	0	0		0.0120877	0.0081635	-0.566286	-0.00392425		1	1	no
ENSG00000227782	AC002553.1	17	16040472	16041273	1	antisense	0	0	0	0.090166	0	0.024429	0	0.04975		0.0225415	0.0185447	-0.281573	-0.00399675		1	1	no
ENSG00000227803	AL158198.1	6	20212087	20317739	1	antisense	0	0	0	0	0	0	0	0		0	0	#DIV/0!	0		1	1	no
ENSG00000227848	SUCLA2-AS1	13	48001389	48002552	1	antisense	0	0.044518	0	0.131003	0	0	0	0		0.0438803	0	#NUM!	-0.0438803		1	1	no
ENSG00000227857	AL358075.2	1	46134531	46139081	1	antisense	0	0.036245	0.033313	0	0.060678	0.036361	0.06131	0.035029		0.0173895	0.0483445	1.47514	0.030955		1	1	no
ENSG00000227896	AL731569.1	10	86521945	86525101	1	antisense	0.191452	0.179261	0.292121	0.167568	0.137192	0.104121	0.122612	0.140714		0.2076	0.12616	-0.718558	-0.0814408		1	1	no
ENSG00000227906	SNAP25-AS1	20	10021978	10368776	-1	antisense	0.029226	0.022886	0.11833	0.742491	0.1436	0.012137	0.223746	0.392181		0.228233	0.192916	-0.242536	-0.0353173		0.9779	0.999623	no
ENSG00000227907	AL158837.1	1	167052551	167058542	1	antisense	0	0	0	0	0	0	0	0		0	0	#DIV/0!	0		1	1	no
ENSG00000227908	FLJ31104	5	55995167	56003649	1	antisense	0.044266	0.021471	0.078938	0.099027	0.078531	0.135614	0.234819	0.395186		0.0609255	0.211037	1.79238	0.150112		0.04445	0.322959	no
ENSG00000227914	AL136979.1	9	673478	685555	-1	antisense	0	0	0	0.021282	0	0	0	0.021205		0.0053205	0.00530125	-0.00522925	-1.925e-05		1	1	no
ENSG00000227929	SRGAP3-AS3	3	9216895	9219508	1	antisense	0	0	0	0	0	0	0	0		0	0	#DIV/0!	0		1	1	no
ENSG00000227933	AL357874.1	9	35646270	35647099	1	antisense	0.044278	0	0	0	0	0	0	0		0.0110695	0	#NUM!	-0.0110695		1	1	no
ENSG00000227945	AL590006.1	6	128027886	128085248	1	antisense	0	0	0	0	0	0	0	0		0	0	#DIV/0!	0		1	1	no
ENSG00000227954	TARID	6	133502252	133892802	-1	antisense	0.090721	0.015064	0.179944	0.228645	0.034597	0.028404	0.166583	0.279278		0.128593	0.127216	-0.0155433	-0.001378		0.91155	0.999623	no
ENSG00000227959	AL451042.2	1	16155211	16157329	1	antisense	0.211631	0.315693	0.210372	0.053447	0.127186	0	0.180019	0.239951		0.197786	0.136789	-0.531986	-0.0609968		1	1	no
ENSG00000227963	AL355488.1	1	110286375	110339171	-1	antisense	0.081479	0.065631	0.029206	0.054535	0.017213	0.043682	0.053934	0.038582		0.0577128	0.0383527	-0.58956	-0.01936		1	1	no
ENSG00000228005	AC020743.1	7	50141540	50142823	-1	antisense	0	0	0	0	0	0	0.027282	0		0	0.0068205	#DIV/0!	0.0068205		1	1	no
ENSG00000228008	AC105935.1	3	49903845	49916937	1	antisense	0	0	0	0	0	0	0	0.039583		0	0.00989575	#DIV/0!	0.00989575		1	1	no
ENSG00000228010	AC073343.2	7	6663974	6708901	1	antisense	0.197222	0.195494	0.530589	0.750526	0.337961	0.33581	0.160083	0.484965		0.418458	0.329705	-0.343907	-0.088753		0.6186	0.999623	no
ENSG00000228013	AL162591.1	1	154402328	154406564	-1	antisense	0.036806	0.034986	0.044932	0.211536	0	0.011157	0.018036	0.128487		0.082065	0.03942	-1.05784	-0.042645		1	1	no
ENSG00000228016	RAPGEF4-AS1	2	172677141	172736206	-1	antisense	0.005575	0.005313	0.032837	0.120707	0.009957	0.004236	0.037135	0.004429		0.041108	0.0139393	-1.56027	-0.0271687		1	1	no
ENSG00000228027	AL136369.1	10	11010164	11011119	-1	antisense	0	0	0	0	0	0	0	0		0	0	#DIV/0!	0		1	1	no
ENSG00000228028	AC069257.1	3	196250542	196251654	1	antisense	0	0	0	0	0	0	0	0		0	0	#DIV/0!	0		1	1	no
ENSG00000228035	AL512638.2	1	115283034	115368072	1	antisense	0	0.018159	0.030115	0.073417	0	0.085131	0.097509	0.039667		0.0304227	0.0555768	0.869331	0.025154		1	1	no
ENSG00000228060	AL365277.2	1	39565160	39573203	1	antisense	0	0	0	0	0	0	0	0		0	0	#DIV/0!	0		1	1	no
ENSG00000228061	AC131571.1	11	31637328	31767953	-1	antisense	0	0	0	0	0	0	0	0		0	0	#DIV/0!	0		1	1	no
ENSG00000228063	LYPLAL1-AS1	1	219086602	219173961	-1	antisense	0.223623	0.273697	0.031196	0.083419	0	0	0.043354	0		0.152984	0.0108385	-3.81914	-0.142145		1	1	no
ENSG00000228064	AC023469.2	2	150982506	151003474	1	antisense	0	0	0	0	0	0	0	0		0	0	#DIV/0!	0		1	1	no
ENSG00000228072	AL139008.2	9	33512959	33514773	-1	antisense	0	0	0	0	0	0	0	0		0	0	#DIV/0!	0		1	1	no
ENSG00000228073	AC133106.1	2	189095063	189096158	1	antisense	0	0	0	0	0	0	0	0		0	0	#DIV/0!	0		1	1	no
ENSG00000228082	Z86062.2	6	100427118	100437484	1	antisense	0	0	0	0	0	0	0	0		0	0	#DIV/0!	0		1	1	no
ENSG00000228084	AC118553.1	1	99968383	99969864	-1	antisense	0.306254	0.49033	0.409872	0.288556	0.070308	0	0.097137	0.090648		0.373753	0.0645233	-2.53419	-0.30923		0.16225	0.675904	no
ENSG00000228086	AL589990.1	1	100462399	100485997	-1	antisense	0	0	0	0	0	0	0	0.080236		0	0.020059	#DIV/0!	0.020059		1	1	no
ENSG00000228108	AC092839.1	2	54516048	54540697	-1	antisense	0	0	0	0	0	0	0	0		0	0	#DIV/0!	0		1	1	no
ENSG00000228109	MELTF-AS1	3	196999460	197004744	1	antisense	0.915818	0.910373	1.01013	0.383664	0.600643	0.585003	0.218517	0.426992		0.804997	0.457789	-0.814301	-0.347208		0.8596	0.999623	no
ENSG00000228113	AC003991.1	7	88219359	88304367	1	antisense	0	0	0	0	0	0	0.029497	0		0	0.00737425	#DIV/0!	0.00737425		1	1	no
ENSG00000228124	AL096678.1	6	89673469	89675783	1	antisense	0.109253	0	0	0.281504	0.190695	0.0715	0.089865	0.097616		0.0976893	0.112419	0.202614	0.0147297		1	1	no
ENSG00000228133	AC099684.1	17	2017716	2020706	1	antisense	0.014759	0	0	0.013828	0	0	0	0.02003		0.00714675	0.0050075	-0.513197	-0.00213925		1	1	no
ENSG00000228135	LINC01494	2	218900811	218930636	-1	antisense	0	0	0.021894	0	0	0	0	0		0.0054735	0	#NUM!	-0.0054735		1	1	no
ENSG00000228137	AP001469.2	21	46246890	46247682	1	antisense	0.106661	0	0.236722	0.124098	0	0.050237	0	0.161571		0.11687	0.052952	-1.14215	-0.0639182		1	1	no
ENSG00000228151	AC004941.1	7	149398204	149401456	1	antisense	0	0	0	0	0	0	0	0		0	0	#DIV/0!	0		1	1	no
ENSG00000228156	AL133343.2	20	32581963	32593900	1	antisense	0	0	0	0	0	0	0	0		0	0	#DIV/0!	0		1	1	no
ENSG00000228165	AL158147.1	9	4850299	4850373	-1	antisense	0	0	0	0	0	0	0	0		0	0	#DIV/0!	0		1	1	no
ENSG00000228170	AL031963.1	6	3138394	3153062	-1	antisense	0	0	0	0	0	0	0	0		0	0	#DIV/0!	0		1	1	no
ENSG00000228172	AL020996.1	1	25816749	25820797	-1	antisense	0.143727	0.060077	0.097577	0.160287	0.217457	0.08193	0.099558	0.338241		0.115417	0.184297	0.675173	0.0688795		1	1	no
ENSG00000228174	AL162385.1	9	97512706	97517836	-1	antisense	0	0	0	0	0	0	0	0		0	0	#DIV/0!	0		1	1	no
ENSG00000228192	AL512353.1	1	42834681	42846422	-1	antisense	0.583676	0.503964	1.04212	1.06622	0.727936	0.371498	0.730511	1.24836		0.798996	0.769575	-0.0541273	-0.0294215		0.7369	0.999623	no
ENSG00000228201	AL022341.1	16	648473	649200	-1	antisense	0	0.234646	0.631717	0.334271	0.367797	0.043387	0	0.498071		0.300158	0.227314	-0.40104	-0.0728447		1	1	no
ENSG00000228204	AC004830.1	7	50866747	51022990	1	antisense	0	0	0	0	0	0	0	0.039146		0	0.0097865	#DIV/0!	0.0097865		1	1	no
ENSG00000228213	NLGN1-AS1	3	173910498	173920796	-1	antisense	0	0	0	0	0	0	0	0		0	0	#DIV/0!	0		1	1	no
ENSG00000228231	AL589946.1	6	54365335	54369971	-1	antisense	0	0	0	0	0	0	0	0		0	0	#DIV/0!	0		1	1	no
ENSG00000228237	EFCAB14-AS1	1	46674036	46692098	1	antisense	0	0	0	0	0	0	0	0		0	0	#DIV/0!	0		1	1	no
ENSG00000228242	AC093495.1	3	14144637	14165978	1	antisense	0.059108	0.064978	0.231203	0.036496	0.167113	0.193035	0.100214	0.015687		0.0979462	0.119012	0.281048	0.021066		1	1	no
ENSG00000228274	AL021707.2	22	38667585	38681820	-1	antisense	1.23294	1.64887	2.40431	1.62434	0.651833	0.598515	0.447302	0.692963		1.72761	0.597653	-1.5314	-1.12996		0.13525	0.618572	no
ENSG00000228275	ARMCX3-AS1	X	101622983	101624164	-1	antisense	0	0	0	0.098605	0.069861	0.049636	0.129846	0		0.0246512	0.0623358	1.3384	0.0376845		1	1	no
ENSG00000228288	PCAT6	1	202810954	202812156	1	antisense	1.03316	0.369642	2.06849	2.11872	0.526201	0.378201	1.0832	1.36018		1.3975	0.836944	-0.73965	-0.56056		0.62495	0.999623	no
ENSG00000228290	TBX18-AS1	6	84687712	84709578	1	antisense	0	0	0	0	0	0	0	0		0	0	#DIV/0!	0		1	1	no
ENSG00000228293	AL049712.1	20	2664352	2665874	1	antisense	0	0	0	0	0	0	0	0		0	0	#DIV/0!	0		1	1	no
ENSG00000228302	AL512770.1	10	12244751	12247845	-1	antisense	0	0	0	0	0	0	0	0		0	0	#DIV/0!	0		1	1	no
ENSG00000228317	AL158070.1	9	105554035	105558029	-1	antisense	0	0	0	0	0	0	0	0		0	0	#DIV/0!	0		1	1	no
ENSG00000228318	AP001610.1	21	41441056	41445708	-1	antisense	0	0	0	0	0	0	0	0.187015		0	0.0467537	#DIV/0!	0.0467537		1	1	no
ENSG00000228322	AL162419.1	9	4299390	4306046	1	antisense	0	0	0	0	0.023914	0	0	0		0	0.0059785	#DIV/0!	0.0059785		1	1	no
ENSG00000228323	AC008440.1	19	53854581	53869107	-1	antisense	0	0	0	0	0	0	0	0		0	0	#DIV/0!	0		1	1	no
ENSG00000228343	AC115618.2	X	48579774	48581157	-1	antisense	0	0	0	0	0	0.060682	0	0		0	0.0151705	#DIV/0!	0.0151705		1	1	no
ENSG00000228350	CELSR3-AS1	3	48663776	48669174	1	antisense	0.192939	0	0	0.239939	0	0	0	0		0.108219	0	#NUM!	-0.108219		1	1	no
ENSG00000228352	AL354989.1	9	34084332	34096225	1	antisense	0	0	0	0	0	0	0	0		0	0	#DIV/0!	0		1	1	no
ENSG00000228353	AL450322.1	10	3767915	3768751	1	antisense	0	0	0	0	0	0	0	0		0	0	#DIV/0!	0		1	1	no
ENSG00000228355	BX322559.1	21	45378201	45379635	-1	antisense	0	0	0	0	0	0	0	0		0	0	#DIV/0!	0		1	1	no
ENSG00000228363	AC015971.1	2	86562070	86618766	1	antisense	0	0.02523	0	0.096239	0	0.015086	0	0.070438		0.0303672	0.021381	-0.506187	-0.00898625		1	1	no
ENSG00000228368	AC106873.1	7	116965846	116967472	-1	antisense	0	0	0	0	0	0	0	0		0	0	#DIV/0!	0		1	1	no
ENSG00000228369	TXNDC12-AS1	1	52050918	52052683	1	antisense	0	0	0	0.027186	0	0	0	0		0.0067965	0	#NUM!	-0.0067965		1	1	no
ENSG00000228384	AC007040.1	2	70994510	71002754	1	antisense	0	0	0	0.025323	0.020596	0	0	0		0.00633075	0.005149	-0.298084	-0.00118175		1	1	no
ENSG00000228393	LINC01004	7	104950315	105013044	-1	antisense	0.711454	0.391622	0.557363	0.623523	0.8094	0.676599	0.917899	0.513296		0.57099	0.729298	0.353043	0.158308		0.36365	0.928716	no
ENSG00000228395	AL356481.1	9	128528901	128552410	-1	antisense	0.478281	0.044878	0.30193	0.289356	0.234184	0.532323	0.31364	0.120483		0.278611	0.300158	0.107466	0.0215462		0.867	0.999623	no
ENSG00000228400	AC079154.1	2	124016858	124025173	-1	antisense	0	0	0	0	0	0	0	0		0	0	#DIV/0!	0		1	1	no
ENSG00000228401	HSPC324	9	136648610	136660421	-1	antisense	0	0	0	0	0	0	0	0		0	0	#DIV/0!	0		1	1	no
ENSG00000228404	AP001468.1	21	46185079	46188941	1	antisense	0	0	0	0	0	0	0	0		0	0	#DIV/0!	0		1	1	no
ENSG00000228412	AL022068.1	6	19324988	19839080	-1	antisense	0.042755	0.099971	0.682269	0.106241	0.18207	0.029236	0.221686	0.111749		0.232809	0.136185	-0.773576	-0.0966237		0.3907	0.949003	no
ENSG00000228417	AL360182.2	10	110207850	110208591	-1	antisense	0	0	0	0	0	0	0	0		0	0	#DIV/0!	0		1	1	no
ENSG00000228427	AL590764.1	X	71183559	71198175	-1	antisense	0	0	0	0	0	0	0	0		0	0	#DIV/0!	0		1	1	no
ENSG00000228436	AL139260.1	1	38860000	38919396	1	antisense	0.709086	0.614095	1.43992	2.18113	0.752538	0.767995	1.10974	1.76077		1.23606	1.09776	-0.171182	-0.138297		0.88385	0.999623	no
ENSG00000228452	AC098484.1	1	42775813	42776790	-1	antisense	0	0	0	0	0	0	0	0		0	0	#DIV/0!	0		1	1	no
ENSG00000228481	U51244.1	2	45674701	45675476	-1	antisense	0	0	0	0	0	0	0	0		0	0	#DIV/0!	0		1	1	no
ENSG00000228487	AL450263.1	9	127213783	127221907	-1	antisense	0	0	0	0	0	0	0	0		0	0	#DIV/0!	0		1	1	no
ENSG00000228506	AL513550.1	6	99424922	99431373	1	antisense	1.7995	0.997364	1.55263	1.43376	1.61688	0.648453	0.711539	1.42342		1.44581	1.10007	-0.394284	-0.345742		0.9032	0.999623	no
ENSG00000228509	AC006460.1	2	190676944	190708716	-1	antisense	0	0	0	0	0	0	0	0		0	0	#DIV/0!	0		1	1	no
ENSG00000228539	AL157413.1	20	24491472	24502345	-1	antisense	0	0	0	0	0	0	0	0		0	0	#DIV/0!	0		1	1	no
ENSG00000228544	CCDC183-AS1	9	136803927	136808848	-1	antisense	0.464143	0.543955	0.666375	0.788106	0.574653	0.454999	0.334876	0.821476		0.615645	0.546501	-0.171874	-0.0691438		0.976	0.999623	no
ENSG00000228548	ITPKB-AS1	1	226668897	226676345	1	antisense	0	0	0	0	0	0	0	0.064091		0	0.0160227	#DIV/0!	0.0160227		1	1	no
ENSG00000228553	AL389885.1	10	94225160	94227288	-1	antisense	0	0	0	0	0	0	0	0		0	0	#DIV/0!	0		1	1	no
ENSG00000228554	AC004837.2	7	39700341	39703296	-1	antisense	0	0	0	0	0	0	0	0		0	0	#DIV/0!	0		1	1	no
ENSG00000228560	AL513323.1	1	159346166	159469068	-1	antisense	0	0	0	0.033029	0	0	0	0		0.00825725	0	#NUM!	-0.00825725		1	1	no
ENSG00000228563	AL133247.1	2	31526942	31563464	1	antisense	0	0	0	0	0	0	0	0		0	0	#DIV/0!	0		1	1	no
ENSG00000228564	LINC01005	7	64027852	64030105	-1	antisense	0	0	0	0	0	0	0	0		0	0	#DIV/0!	0		1	1	no
ENSG00000228577	AC010731.2	2	206606497	206609812	-1	antisense	0	0	0	0	0	0	0	0		0	0	#DIV/0!	0		1	1	no
ENSG00000228596	AC013436.1	7	44785050	44787340	-1	antisense	0	0	0	0	0	0	0	0		0	0	#DIV/0!	0		1	1	no
ENSG00000228598	MACC1-AS1	7	20141916	20153531	1	antisense	0	0	0	0	0	0	0	0		0	0	#DIV/0!	0		1	1	no
ENSG00000228604	AL121759.1	20	21148741	21162890	-1	antisense	0	0	0	0	0	0	0	0		0	0	#DIV/0!	0		1	1	no
ENSG00000228606	AL139011.1	1	160261744	160262778	1	antisense	0.227131	0	0.286299	0.800936	0.810067	0.288816	0.252178	0.87893		0.328591	0.557498	0.762671	0.228906		0.5987	0.999623	no
ENSG00000228613	AC141930.1	2	1546665	1620113	-1	antisense	0	0	0	0	0	0.07478	0	0		0	0.018695	#DIV/0!	0.018695		1	1	no
ENSG00000228614	AL513211.1	6	53790875	53794274	-1	antisense	0	0.038183	0	0	0	0	0	0		0.00954575	0	#NUM!	-0.00954575		1	1	no
ENSG00000228620	Z97056.1	22	38424288	38427336	1	antisense	0	0	0	0	0	0	0	0		0	0	#DIV/0!	0		1	1	no
ENSG00000228624	HDAC2-AS2	6	113969701	114471705	1	antisense	0.259652	0.149357	0.211624	0.123684	0.056371	0.19344	0.22702	0.247999		0.186079	0.181207	-0.0382745	-0.00487175		0.35625	0.923558	no
ENSG00000228625	AL451047.1	1	227178333	227183444	1	antisense	0	0	0	0	0	0	0	0		0	0	#DIV/0!	0		1	1	no
ENSG00000228629	AC092295.1	19	36528318	36535235	1	antisense	0	0	0	0	0	0	0	0		0	0	#DIV/0!	0		1	1	no
ENSG00000228630	HOTAIR	12	53962308	53974956	-1	antisense	0	0	0	0.014968	0	0	0	0.068539		0.003742	0.0171348	2.19504	0.0133928		1	1	no
ENSG00000228651	AC074327.1	10	52556702	52755409	-1	antisense	0	0	0	0	0	0	0	0		0	0	#DIV/0!	0		1	1	no
ENSG00000228655	AC096558.1	2	143295421	143480789	-1	antisense	0	0	0	0	0	0	0	0		0	0	#DIV/0!	0		1	1	no
ENSG00000228659	LINC01201	X	130981590	131058146	-1	antisense	0	0	0	0	0	0	0	0		0	0	#DIV/0!	0		1	1	no
ENSG00000228661	AC090587.1	11	3854318	3855509	-1	antisense	0.097334	0.118725	0	0.073355	0.093223	0	0.075623	0		0.0723535	0.0422115	-0.777427	-0.030142		1	1	no
ENSG00000228677	TTC3-AS1	21	37187666	37193926	-1	antisense	0	0	0	0	0	0	0	0		0	0	#DIV/0!	0		1	1	no
ENSG00000228680	AC004692.2	7	43239066	43249268	-1	antisense	0.150496	0	0	0.074347	0	0	0	0.039205		0.0562107	0.00980125	-2.51981	-0.0464095		1	1	no
ENSG00000228686	AL590723.1	1	176017277	176018760	1	antisense	0	0	0	0	0	0	0	0		0	0	#DIV/0!	0		1	1	no
ENSG00000228689	AL355997.1	6	51599723	51622884	1	antisense	0	0	0	0	0	0	0	0		0	0	#DIV/0!	0		1	1	no
ENSG00000228701	TNKS2-AS1	10	91782839	91798291	-1	antisense	0	0.631307	0.186004	0.170732	0	0.178229	0.257166	0.133074		0.247011	0.142117	-0.797492	-0.104894		0.64425	0.999623	no
ENSG00000228703	AL355310.2	1	109628417	109630305	-1	antisense	0	0	0	0	0.046905	0	0	0		0	0.0117263	#DIV/0!	0.0117263		1	1	no
ENSG00000228705	LINC00659	20	62774128	62775412	-1	antisense	0	0	0	0	0	0	0	0.102012		0	0.025503	#DIV/0!	0.025503		1	1	no
ENSG00000228714	AL731897.1	9	115324932	115744330	-1	antisense	0	0	0	0	0	0	0	0		0	0	#DIV/0!	0		1	1	no
ENSG00000228723	SRGAP3-AS2	3	9192493	9194453	1	antisense	0	0	0	0	0	0	0	0		0	0	#DIV/0!	0		1	1	no
ENSG00000228737	AC008781.1	5	141618414	141626481	1	antisense	0	0.039572	0.070092	0.038902	0	0	0.068076	0		0.0371415	0.017019	-1.12589	-0.0201225		1	1	no
ENSG00000228740	GABRG3-AS1	15	27157615	27161319	-1	antisense	0	0	0	0	0	0	0	0		0	0	#DIV/0!	0		1	1	no
ENSG00000228748	AL450306.1	10	77782866	77793176	1	antisense	0.013062	0.006059	0.011442	0.025375	0.008478	0.024681	0.021201	0		0.0139845	0.01359	-0.0412832	-0.0003945		1	1	no
ENSG00000228763	LIMS1-AS1	2	108676795	108678601	-1	antisense	0	0	0	0	0	0	0	0		0	0	#DIV/0!	0		1	1	no
ENSG00000228775	WEE2-AS1	7	141704338	141738346	-1	antisense	0.183967	0	0.21944	0	0.098664	0	0	0		0.100852	0.024666	-2.03164	-0.0761857		1	1	no
ENSG00000228779	Z69666.1	16	125737	127219	1	antisense	0	0	0	0	0	0	0	0		0	0	#DIV/0!	0		1	1	no
ENSG00000228787	NLGN4Y-AS1	Y	14793642	14804033	-1	antisense	0.092549	0	0	0.134717	0.185535	0	0	0.524563		0.0568165	0.177525	1.64364	0.120708		1	1	no
ENSG00000228801	AC064807.1	8	51899325	51947173	1	antisense	2.33333	1.78919	1.92632	1.77538	0.646655	0.496771	0.387025	1.05856		1.95605	0.647253	-1.59554	-1.3088		0.11085	0.561981	no
ENSG00000228802	AC073641.1	2	223965701	223967706	-1	antisense	0	0	0	0	0	0	0	0		0	0	#DIV/0!	0		1	1	no
ENSG00000228804	AC072022.2	3	187702313	187733849	1	antisense	0	0	0	0	0	0	0	0		0	0	#DIV/0!	0		1	1	no
ENSG00000228812	LAMA5-AS1	20	62352995	62356480	1	antisense	0	0	0.10541	0.045401	0.04981	0	0	0		0.0377028	0.0124525	-1.59823	-0.0252502		1	1	no
ENSG00000228830	AL160408.2	1	234607008	234609483	1	antisense	0	0	0.064749	0	0	0.142034	0.09118	0.085678		0.0161873	0.079723	2.30014	0.0635358		1	1	no
ENSG00000228835	AC012123.1	18	32769795	32774413	1	antisense	0	0	0	0	0	0	0	0		0	0	#DIV/0!	0		1	1	no
ENSG00000228838	AL355483.2	1	53288024	53289706	1	antisense	0	0	0	0	0	0	0	0		0	0	#DIV/0!	0		1	1	no
ENSG00000228839	PIK3IP1-AS1	22	31292499	31338021	1	antisense	0.066281	0.082014	0	0.149552	0	0	0.056566	0.042584		0.0744617	0.0247875	-1.58689	-0.0496743		1	1	no
ENSG00000228842	PCDH9-AS2	13	66825169	66915031	1	antisense	0	0	0	0	0	0	0	0		0	0	#DIV/0!	0		1	1	no
ENSG00000228843	AL133410.2	9	35756712	35757940	-1	antisense	0	0	0	0	0	0	0	0		0	0	#DIV/0!	0		1	1	no
ENSG00000228852	AC092802.2	1	95243167	95278940	-1	antisense	0	0	0	0	0	0	0	0		0	0	#DIV/0!	0		1	1	no
ENSG00000228863	AL121985.1	1	160670778	160699761	1	antisense	0	0	0	0.01847	0	0	0	0		0.0046175	0	#NUM!	-0.0046175		1	1	no
ENSG00000228917	AL591806.1	1	161084465	161087571	1	antisense	0	0	0	0.073299	0.020763	0	0	0		0.0183248	0.00519075	-1.81978	-0.013134		1	1	no
ENSG00000228923	AP000355.1	22	24516508	24518386	1	antisense	0	0	0	0	0	0	0	0		0	0	#DIV/0!	0		1	1	no
ENSG00000228925	AC016722.2	2	46899275	46908678	1	antisense	0	0	0	0	0	0	0	0		0	0	#DIV/0!	0		1	1	no
ENSG00000228944	AC004485.1	7	24196662	24255719	-1	antisense	0	0	0	0	0	0	0	0		0	0	#DIV/0!	0		1	1	no
ENSG00000228973	AC009955.1	2	219625059	219626693	-1	antisense	0	0	0	0	0	0	0	0		0	0	#DIV/0!	0		1	1	no
ENSG00000228988	AL353771.1	1	70218589	70221023	-1	antisense	0	0	0	0	0	0	0	0.148777		0	0.0371942	#DIV/0!	0.0371942		1	1	no
ENSG00000229005	HNF4A-AS1	20	44372746	44395706	-1	antisense	0	0	0	0	0	0	0	0		0	0	#DIV/0!	0		1	1	no
ENSG00000229021	AL450992.1	1	151994531	152042774	1	antisense	0	0	0.00535	0	0	0.004768	0	0		0.0013375	0.001192	-0.166155	-0.0001455		1	1	no
ENSG00000229042	AL031656.1	20	42685404	42688562	1	antisense	0	0	0	0	0	0	0	0		0	0	#DIV/0!	0		1	1	no
ENSG00000229043	AC091729.3	7	1160374	1165267	1	antisense	3.38568	4.57694	2.62146	1.99833	2.73002	2.68395	1.16455	1.4196		3.1456	1.99953	-0.653675	-1.14607		0.4675	0.987595	no
ENSG00000229044	AL451070.1	1	31333067	31346799	-1	antisense	0	0	0	0	0	0	0	0		0	0	#DIV/0!	0		1	1	no
ENSG00000229047	AF127577.1	21	14961309	14964233	1	antisense	0	0	0	0.042986	0	0	0	0		0.0107465	0	#NUM!	-0.0107465		1	1	no
ENSG00000229056	AC020571.1	2	196260024	196264204	1	antisense	0.072746	0.155746	0.063938	0.247452	0.22325	0.870321	0.111369	0.443846		0.13497	0.412197	1.61069	0.277226		0.23955	0.801522	no
ENSG00000229065	AL354893.2	9	95113708	95114461	1	antisense	0	0.043461	0	0	0	0	0	0		0.0108652	0	#NUM!	-0.0108652		1	1	no
ENSG00000229081	LINC01165	10	132520827	132522449	-1	antisense	0.110993	0.02897	0.043048	0.069959	0.027334	0.024063	0	0.030925		0.0632425	0.0205805	-1.61962	-0.042662		1	1	no
ENSG00000229105	ASTN2-AS1	9	116504283	116562293	1	antisense	0	0	0	0	0	0	0	0		0	0	#DIV/0!	0		1	1	no
ENSG00000229109	AL137847.1	9	83219331	83234242	1	antisense	0	0	0	0	0	0	0	0		0	0	#DIV/0!	0		1	1	no
ENSG00000229111	MED4-AS1	13	48077137	48079991	1	antisense	0	0	0	0	0.060235	0	0	0		0	0.0150587	#DIV/0!	0.0150587		1	1	no
ENSG00000229124	VIM-AS1	10	17214239	17229985	-1	antisense	3.88755	4.65016	3.33635	2.70137	2.2298	2.46674	2.45084	2.1073		3.64386	2.31367	-0.655283	-1.33019		0.5684	0.999623	no
ENSG00000229127	AC007038.1	2	210030733	210064356	1	antisense	0.046901	0.055875	0	0.043944	0.024921	0.017819	0.024111	0.013824		0.03668	0.0201687	-0.862872	-0.0165113		1	1	no
ENSG00000229153	EPHA1-AS1	7	143407813	143523449	1	antisense	0.010037	0.004865	0.004501	0.036709	0.032121	0.00747	0.058543	0.026031		0.014028	0.0310412	1.14588	0.0170133		1	1	no
ENSG00000229154	KCNQ5-AS1	6	73134803	73143514	-1	antisense	0	0	0	0	0	0	0	0		0	0	#DIV/0!	0		1	1	no
ENSG00000229162	AL445471.1	1	24961345	24963097	1	antisense	0	0	0	0	0	0	0	0		0	0	#DIV/0!	0		1	1	no
ENSG00000229167	AC114488.1	1	31571585	31575573	-1	antisense	0	0	0	0	0	0	0	0		0	0	#DIV/0!	0		1	1	no
ENSG00000229188	AL050349.1	20	33728931	33731828	-1	antisense	0	0	0	0	0	0	0	0		0	0	#DIV/0!	0		1	1	no
ENSG00000229190	AC069542.1	10	17695709	17700232	-1	antisense	0	0	0	0	0	0	0	0		0	0	#DIV/0!	0		1	1	no
ENSG00000229191	AL358473.1	1	201023949	201028792	1	antisense	0	0	0	0	0	0	0	0		0	0	#DIV/0!	0		1	1	no
ENSG00000229196	AC087071.1	7	130141731	130142615	1	antisense	0	0	0.340292	0	0	0	0	0		0.085073	0	#NUM!	-0.085073		1	1	no
ENSG00000229224	AC105398.1	2	29096843	29097525	-1	antisense	0	0	0	0	0	0	0	0		0	0	#DIV/0!	0		1	1	no
ENSG00000229228	LINC00582	1	231591292	231612090	-1	antisense	0	0	0	0	0	0	0	0		0	0	#DIV/0!	0		1	1	no
ENSG00000229229	AC022201.1	2	70402934	70422678	1	antisense	0	0	0	0	0	0	0	0		0	0	#DIV/0!	0		1	1	no
ENSG00000229242	AL358452.1	1	215886582	215901464	1	antisense	0	0	0	0	0	0	0	0		0	0	#DIV/0!	0		1	1	no
ENSG00000229245	AL359636.1	9	122403407	122448977	1	antisense	0	0	0	0	0	0	0	0		0	0	#DIV/0!	0		1	1	no
ENSG00000229257	AL807752.2	9	137057663	137062461	1	antisense	0	0	0	0	0	0	0	0		0	0	#DIV/0!	0		1	1	no
ENSG00000229258	AL445488.1	1	211829846	211853703	1	antisense	0	0	0	0	0	0	0	0		0	0	#DIV/0!	0		1	1	no
ENSG00000229261	AL596223.1	10	69215333	69232490	-1	antisense	0	0	0	0.087401	0.017789	0	0.010972	0.099249		0.0218503	0.0320025	0.550535	0.0101522		1	1	no
ENSG00000229262	AL160411.1	20	18059493	18071008	1	antisense	0	0	0	0	0	0	0	0		0	0	#DIV/0!	0		1	1	no
ENSG00000229263	AC004691.1	7	30796691	30803410	-1	antisense	0	0	0	0	0	0	0	0		0	0	#DIV/0!	0		1	1	no
ENSG00000229267	AC016708.1	2	214810229	214963274	1	antisense	0.097697	0.122614	1.02979	0.637653	0.07166	0.392062	0.388263	0.418818		0.471939	0.317701	-0.570932	-0.154238		0.9846	0.999623	no
ENSG00000229272	AL157788.1	10	119003536	119003884	-1	antisense	0	0	0	0	0	0	0	0		0	0	#DIV/0!	0		1	1	no
ENSG00000229278	AL133353.1	10	99651989	99653905	-1	antisense	0.260957	0	0.389109	0.119595	0	0	0	0.305169		0.192415	0.0762923	-1.33461	-0.116123		0.4085	0.958107	no
ENSG00000229283	AL356387.1	1	111317600	111323981	-1	antisense	0	0	0	0	0	0	0	0		0	0	#DIV/0!	0		1	1	no
ENSG00000229294	AL139294.1	1	65279456	65306521	-1	antisense	0	0	0	0	0	0	0	0		0	0	#DIV/0!	0		1	1	no
ENSG00000229299	AL121845.1	20	63744689	63745958	1	antisense	0	0.06914	0.073016	0	0.137667	0.164958	0.095985	0.07551		0.035539	0.11853	1.73778	0.082991		1	1	no
ENSG00000229312	AL353693.1	9	69472466	69494513	1	antisense	0	0	0	0	0	0	0	0		0	0	#DIV/0!	0		1	1	no
ENSG00000229313	AL133268.3	6	25041839	25056664	1	antisense	0	0	0	0	0	0	0	0.040291		0	0.0100728	#DIV/0!	0.0100728		1	1	no
ENSG00000229315	MCHR2-AS1	6	99993944	100076413	1	antisense	0	0	0	0	0	0	0	0		0	0	#DIV/0!	0		1	1	no
ENSG00000229327	AL391839.1	10	32347397	32374488	1	antisense	0	0	0	0	0	0	0	0		0	0	#DIV/0!	0		1	1	no
ENSG00000229334	AC046143.1	3	194632923	194645401	1	antisense	1.38096	0.694242	1.30545	1.10965	0.740053	0.488482	0.43391	0.704189		1.12258	0.591658	-0.923977	-0.530918		0.60945	0.999623	no
ENSG00000229335	DANT1	X	115840964	115843050	1	antisense	0	0	0	0	0	0	0	0		0	0	#DIV/0!	0		1	1	no
ENSG00000229337	AC079305.3	2	177155622	177212662	-1	antisense	0	0	0	0	0	0	0	0.091273		0	0.0228183	#DIV/0!	0.0228183		1	1	no
ENSG00000229356	LRRC3-AS1	21	44450986	44455284	-1	antisense	0	0	0	0.073798	0	0	0	0		0.0184495	0	#NUM!	-0.0184495		1	1	no
ENSG00000229372	SZT2-AS1	1	43447776	43448644	-1	antisense	0.105741	0	0.144974	0.068892	0	0	0.030341	0.076788		0.0799017	0.0267823	-1.57695	-0.0531195		1	1	no
ENSG00000229380	AC147651.1	7	561958	565619	1	antisense	0	0	0	0	0	0	0	0		0	0	#DIV/0!	0		1	1	no
ENSG00000229385	AC010975.1	2	79493716	79500844	-1	antisense	0	0	0	0	0	0	0	0		0	0	#DIV/0!	0		1	1	no
ENSG00000229393	AL139246.4	1	2493437	2494479	-1	antisense	0	0	0	0	0	0	0	0		0	0	#DIV/0!	0		1	1	no
ENSG00000229400	AL596330.1	1	224717504	224730662	-1	antisense	0.030805	0.010961	0.053407	0.098196	0.02751	0	0	0.048616		0.0483423	0.0190315	-1.3449	-0.0293107		1	1	no
ENSG00000229402	AL162151.1	14	99158416	99159669	1	antisense	0	0	0	0	0	0	0	0		0	0	#DIV/0!	0		1	1	no
ENSG00000229407	AL359853.1	1	179816184	179818191	-1	antisense	0	0	0	0	0	0	0	0		0	0	#DIV/0!	0		1	1	no
ENSG00000229414	KCNQ1-AS1	11	2840135	2861568	-1	antisense	0	0	0.010418	0.010995	0	0.008977	0.004891	0.038195		0.00535325	0.0130157	1.28177	0.0076625		1	1	no
ENSG00000229418	AL136181.1	10	96292685	96306695	-1	antisense	0	0	0	0	0	0	0	0		0	0	#DIV/0!	0		1	1	no
ENSG00000229431	AL139289.1	1	43385113	43389155	1	antisense	0	0	0	0	0	0	0	0		0	0	#DIV/0!	0		1	1	no
ENSG00000229444	AL451062.1	1	43709392	43727343	-1	antisense	0	0	0	0	0	0	0	0		0	0	#DIV/0!	0		1	1	no
ENSG00000229452	AC005162.1	7	29080284	29082527	1	antisense	0	0	0	0	0	0	0	0		0	0	#DIV/0!	0		1	1	no
ENSG00000229458	AC010157.1	10	82224213	82229179	-1	antisense	0	0	0	0	0	0	0	0		0	0	#DIV/0!	0		1	1	no
ENSG00000229463	LYST-AS1	1	235839483	235840182	1	antisense	0	0	0	0	0	0	0	0		0	0	#DIV/0!	0		1	1	no
ENSG00000229487	ALG13-AS1	X	111706649	111711101	-1	antisense	0	0	0	0	0	0	0	0		0	0	#DIV/0!	0		1	1	no
ENSG00000229491	AC136489.1	X	45183251	45333917	1	antisense	0	0	0	0	0	0	0.029579	0.047412		0	0.0192478	#DIV/0!	0.0192478		1	1	no
ENSG00000229498	AC105053.1	2	85815130	85825391	1	antisense	0.029737	0.061713	0	0.08321	0.040373	0.045727	0.024625	0.027761		0.043665	0.0346215	-0.334809	-0.0090435		1	1	no
ENSG00000229502	AL391863.1	6	157872571	157875210	-1	antisense	0	0	0	0	0	0	0	0		0	0	#DIV/0!	0		1	1	no
ENSG00000229525	AC053503.2	2	219388496	219403633	1	antisense	0	0.049723	0.083007	0.08214	0	0	0	0.04419		0.0537175	0.0110475	-2.28167	-0.04267		1	1	no
ENSG00000229528	AC119677.1	1	40863914	40876670	1	antisense	0	0	0	0	0	0	0	0		0	0	#DIV/0!	0		1	1	no
ENSG00000229531	Z99127.1	1	174934947	174954261	-1	antisense	0	0	0	0	0.017184	0	0	0		0	0.004296	#DIV/0!	0.004296		1	1	no
ENSG00000229533	AC003986.1	7	19144293	19146253	1	antisense	0.033454	0	0	0	0	0	0	0.023345		0.0083635	0.00583625	-0.519065	-0.00252725		1	1	no
ENSG00000229539	AL353194.1	20	3888239	3888868	-1	antisense	0.419315	0.515161	0.286453	0.507267	0.104426	0.298254	0.427049	0.427399		0.432049	0.314282	-0.459135	-0.117767		0.7844	0.999623	no
ENSG00000229589	ACVR2B-AS1	3	38451027	38454820	-1	antisense	0.173822	0.151851	0.279457	0.293507	0.085423	0.088341	0.198909	0.178336		0.224659	0.137752	-0.705663	-0.086907		1	1	no
ENSG00000229591	AC006017.1	7	152120001	152121717	-1	antisense	0	0	0	0	0	0.043668	0.029676	0		0	0.018336	#DIV/0!	0.018336		1	1	no
ENSG00000229619	MBNL1-AS1	3	152262616	152269555	-1	antisense	6.15151	7.20229	5.39193	5.55529	3.28629	3.44037	2.20809	2.83282		6.07525	2.94189	-1.0462	-3.13336		0.1841	0.715191	no
ENSG00000229664	AL137186.1	10	6025978	6036427	1	antisense	0	0	0	0	0	0	0	0		0	0	#DIV/0!	0		1	1	no
ENSG00000229666	MAST4-AS1	5	67001383	67003953	-1	antisense	0.667654	0.093194	0.282158	0.2421	0.088311	0	0	0.111261		0.321277	0.049893	-2.68691	-0.271383		0.1539	0.659946	no
ENSG00000229672	AL450322.2	10	3751067	3763226	1	antisense	0	0	0	0	0	0	0	0		0	0	#DIV/0!	0		1	1	no
ENSG00000229673	Z73495.1	22	32783177	32784982	1	antisense	0	0	0	0	0	0	0	0		0	0	#DIV/0!	0		1	1	no
ENSG00000229679	AC007327.2	7	36229280	36231107	-1	antisense	0	0	0	0	0	0	0	0		0	0	#DIV/0!	0		1	1	no
ENSG00000229688	ISPD-AS1	7	16210488	16270604	1	antisense	0	0	0	0	0	0	0	0		0	0	#DIV/0!	0		1	1	no
ENSG00000229717	AC110615.1	4	75830751	75832705	1	antisense	0	0	0	0	0	0	0	0		0	0	#DIV/0!	0		1	1	no
ENSG00000229723	LINC01054	13	114329559	114333948	-1	antisense	0	0	0	0	0	0	0	0		0	0	#DIV/0!	0		1	1	no
ENSG00000229728	AL136531.1	20	1361622	1362585	1	antisense	0.093678	0.02082	0.220122	0.053877	0.071956	0.037223	0.043006	0.115242		0.0971242	0.0668568	-0.538758	-0.0302675		1	1	no
ENSG00000229732	AC019349.1	17	41500983	41502409	1	antisense	0	0	0	0	0	0	0	0		0	0	#DIV/0!	0		1	1	no
ENSG00000229739	AL596220.1	1	186435161	186470291	1	antisense	0	0	0.078065	0	0.142165	0.148057	0	0		0.0195162	0.0725555	1.89441	0.0530393		1	1	no
ENSG00000229750	AC096649.1	2	175167904	175168522	1	antisense	0	0.074167	0.090284	0.097216	0.021312	0	0.042672	0.115643		0.0654167	0.0449068	-0.542728	-0.02051		1	1	no
ENSG00000229751	AC044781.1	10	13991815	14007526	1	antisense	0	0	0.059574	0	0	0	0	0.016667		0.0148935	0.00416675	-1.83769	-0.0107268		1	1	no
ENSG00000229766	AL021396.1	20	8019223	8043512	1	antisense	0	0	0	0.02726	0	0.020313	0	0.012312		0.006815	0.00815625	0.259192	0.00134125		1	1	no
ENSG00000229770	AL022337.1	22	26161910	26163214	-1	antisense	0	0	0	0	0	0	0	0		0	0	#DIV/0!	0		1	1	no
ENSG00000229776	C4B-AS1	6	32032713	32036258	-1	antisense	0	0	0	0	0	0	0	0		0	0	#DIV/0!	0		1	1	no
ENSG00000229780	UBE2Q1-AS1	1	154553609	154555017	1	antisense	0	0	0	0	0	0	0	0		0	0	#DIV/0!	0		1	1	no
ENSG00000229782	AC118754.1	17	4497394	4499674	-1	antisense	0	0	0	0	0	0	0	0		0	0	#DIV/0!	0		1	1	no
ENSG00000229797	AC140481.1	2	130743538	130755879	-1	antisense	0	0	0	0	0	0	0	0		0	0	#DIV/0!	0		1	1	no
ENSG00000229821	AC103925.1	1	201222113	201223123	-1	antisense	0	0	0	0	0	0	0	0		0	0	#DIV/0!	0		1	1	no
ENSG00000229839	AC018462.1	2	62069447	62146881	-1	antisense	0	0	0.007511	0.007173	0	0	0.005205	0.014103		0.003671	0.004827	0.394954	0.001156		1	1	no
ENSG00000229846	AC092264.1	1	49025595	49187585	1	antisense	0	0	0	0	0	0	0	0		0	0	#DIV/0!	0		1	1	no
ENSG00000229847	EMX2OS	10	117473215	117545068	-1	antisense	0.00706	0	0	0.049688	0.007907	0.005311	0	0.009765		0.014187	0.00574575	-1.304	-0.00844125		1	1	no
ENSG00000229848	AC139149.1	17	81514047	81527776	1	antisense	0.048955	0.125538	0.182081	0.164464	0.147079	0.069171	0.185448	0.10223		0.13026	0.125982	-0.048171	-0.0042775		1	1	no
ENSG00000229851	ARSD-AS1	X	2904904	2906081	1	antisense	0	0	0	0	0	0	0	0		0	0	#DIV/0!	0		1	1	no
ENSG00000229852	AC019205.2	6	73263215	73301401	1	antisense	1.82189	1.7961	1.84227	1.29757	1.21343	1.09169	1.22798	0.872556		1.68946	1.10141	-0.617203	-0.588043		0.61295	0.999623	no
ENSG00000229854	AL357936.1	9	121574891	121576214	-1	antisense	0	0	0	0	0	0	0	0		0	0	#DIV/0!	0		1	1	no
ENSG00000229862	AL121972.2	6	73523618	73570596	1	antisense	0	0	0	0.066298	0	0	0	0		0.0165745	0	#NUM!	-0.0165745		1	1	no
ENSG00000229867	STEAP3-AS1	2	119244422	119249071	-1	antisense	0.452549	0.245231	0.283842	0.088735	0.084024	0.012177	0.026318	0.025831		0.267589	0.0370875	-2.85102	-0.230502		0.1719	0.697773	no
ENSG00000229869	AL359878.2	10	933026	942743	1	antisense	0	0	0	0.024963	0	0	0	0		0.00624075	0	#NUM!	-0.00624075		1	1	no
ENSG00000229873	OGFR-AS1	20	62800627	62805587	-1	antisense	0.103744	0.053893	0.157447	0.064344	0.102291	0.086296	0.221415	0.412551		0.094857	0.205638	1.11628	0.110781		0.38935	0.947656	no
ENSG00000229882	AL450469.1	20	62633772	62635862	1	antisense	0	0	0	0	0	0	0	0		0	0	#DIV/0!	0		1	1	no
ENSG00000229893	AC005091.1	7	27733064	27740395	-1	antisense	0	0	0	0.059008	0	0	0	0.035653		0.014752	0.00891325	-0.726887	-0.00583875		1	1	no
ENSG00000229901	AC093151.2	1	41375004	41375669	-1	antisense	0	0.046385	0	0	0	0	0	0		0.0115963	0	#NUM!	-0.0115963		1	1	no
ENSG00000229905	AL669831.2	1	760911	761989	1	antisense	0	0	0	0	0	0	0	0		0	0	#DIV/0!	0		1	1	no
ENSG00000229913	AL360295.1	1	56823679	56826920	-1	antisense	0	0	0	0	0	0	0	0		0	0	#DIV/0!	0		1	1	no
ENSG00000229915	AC016999.1	2	238427077	238427729	-1	antisense	0.301705	0.054367	0.219074	0.183233	0.159556	0.127617	0.14688	0.251861		0.189595	0.171479	-0.144891	-0.0181163		0.80815	0.999623	no
ENSG00000229918	DOCK9-AS1	13	98832084	98834629	1	antisense	0	0	0	0	0	0	0	0		0	0	#DIV/0!	0		1	1	no
ENSG00000229931	AL137003.1	6	16761138	16762652	1	antisense	1.88382	2.43689	1.8974	1.18441	1.34212	1.06139	0.720288	1.50397		1.85063	1.15694	-0.677702	-0.69369		0.82955	0.999623	no
ENSG00000229938	MYO16-AS2	13	109101261	109101919	-1	antisense	0	0	0	0	0	0	0	0		0	0	#DIV/0!	0		1	1	no
ENSG00000229941	AC012499.1	2	177698429	177723289	1	antisense	0	0	0	0	0	0	0	0		0	0	#DIV/0!	0		1	1	no
ENSG00000229950	TFAP2A-AS1	6	10409340	10416446	1	antisense	0	0.015499	0	0	0	0.030118	0.021646	0.044936		0.00387475	0.024175	2.64134	0.0203002		1	1	no
ENSG00000229951	FLJ31356	2	28384409	28394672	-1	antisense	0.128646	0.172334	0.296734	0.175174	0.015346	0.026114	0.042402	0.121677		0.193222	0.0513847	-1.91085	-0.141837		1	1	no
ENSG00000229953	AL590666.2	1	156646507	156661424	-1	antisense	0.096838	0.03242	0.043901	0.522684	0	0.025847	0	0.247107		0.173961	0.0682385	-1.3501	-0.105722		1	1	no
ENSG00000229967	AF274855.1	X	151904431	151913968	-1	antisense	0	0	0	0.028421	0	0	0	0		0.00710525	0	#NUM!	-0.00710525		1	1	no
ENSG00000229969	AL136982.2	10	87009785	87015782	-1	antisense	0	0	0	0	0	0	0	0		0	0	#DIV/0!	0		1	1	no
ENSG00000229970	AC007128.1	7	8262264	8344516	1	antisense	0	0	0	0.013037	0	0	0	0		0.00325925	0	#NUM!	-0.00325925		1	1	no
ENSG00000229971	AL022313.3	22	36552165	36552700	1	antisense	0	0	0	0	0	0	0	0		0	0	#DIV/0!	0		1	1	no
ENSG00000229990	AC022400.2	10	73841833	73847115	1	antisense	0	0	0	0.055597	0	0	0	0		0.0138993	0	#NUM!	-0.0138993		1	1	no
ENSG00000229996	AC093585.1	2	241010045	241010744	-1	antisense	0	0	0	0	0	0	0	0		0	0	#DIV/0!	0		1	1	no
ENSG00000229999	AL022238.2	22	40372664	40388290	-1	antisense	0	0	0	0	0	0	0	0		0	0	#DIV/0!	0		1	1	no
ENSG00000230005	SNAP47-AS1	1	227743831	227747191	-1	antisense	0	0	0	0.01339	0	0	0.012417	0		0.0033475	0.00310425	-0.108839	-0.00024325		1	1	no
ENSG00000230020	NHS-AS1	X	17552349	17557387	-1	antisense	0	0	0	0.099009	0	0	0	0		0.0247522	0	#NUM!	-0.0247522		1	1	no
ENSG00000230035	AL359738.1	1	18166929	18179346	-1	antisense	0	0	0	0	0	0	0	0		0	0	#DIV/0!	0		1	1	no
ENSG00000230046	BIRC6-AS1	2	32377631	32379599	-1	antisense	0	0	0	0	0	0	0	0		0	0	#DIV/0!	0		1	1	no
ENSG00000230061	TRPM2-AS	21	44414588	44425272	-1	antisense	0	0	0	0.0235	0	0	0	0		0.005875	0	#NUM!	-0.005875		1	1	no
ENSG00000230065	AC010974.1	2	132660526	132666990	1	antisense	0	0	0	0	0	0	0	0		0	0	#DIV/0!	0		1	1	no
ENSG00000230074	AL162231.2	9	34665665	34681298	1	antisense	3.39554	4.30066	3.76211	1.96595	2.38339	2.82722	1.53345	1.31792		3.35607	2.0155	-0.735635	-1.34057		0.72125	0.999623	no
ENSG00000230082	PRRT3-AS1	3	9947404	9954787	1	antisense	2.36924	2.80854	2.56958	1.88151	2.3741	2.1309	2.05059	1.13437		2.40722	1.92249	-0.324389	-0.484725		0.81325	0.999623	no
ENSG00000230084	AC006059.1	3	42601963	42654388	-1	antisense	0.157356	0	0.265904	0.249093	0.207298	0	0.219719	0.112938		0.168088	0.134989	-0.31638	-0.0330995		0.93295	0.999623	no
ENSG00000230091	TMEM254-AS1	10	80046860	80078912	-1	antisense	0.379675	0.360346	0.366217	0.400258	0.183805	0.220476	0.199487	0.237446		0.376624	0.210304	-0.840652	-0.166321		0.58685	0.999623	no
ENSG00000230098	TCERG1L-AS1	10	131095218	131095777	1	antisense	0	0	0	0.135415	0	0	0	0.189603		0.0338538	0.0474007	0.485594	0.013547		1	1	no
ENSG00000230113	AC138207.1	17	30956280	30956961	-1	antisense	0	0	0	0	0	0	0	0		0	0	#DIV/0!	0		1	1	no
ENSG00000230114	AL590432.1	1	49257411	49269285	1	antisense	0	0	0	0	0	0	0	0		0	0	#DIV/0!	0		1	1	no
ENSG00000230115	TPRG1-AS2	3	189238686	189240594	-1	antisense	0	0	0	0.045727	0	0	0	0.021816		0.0114317	0.005454	-1.06766	-0.00597775		1	1	no
ENSG00000230121	AL445070.1	10	7533207	7536565	1	antisense	0	0	0	0	0	0	0	0		0	0	#DIV/0!	0		1	1	no
ENSG00000230126	FGF12-AS2	3	192515022	192516573	1	antisense	0	0	0	0	0	0	0	0		0	0	#DIV/0!	0		1	1	no
ENSG00000230140	AC016738.2	2	100972648	100977161	-1	antisense	0	0	0.138566	0	0	0	0	0		0.0346415	0	#NUM!	-0.0346415		1	1	no
ENSG00000230148	HOXB-AS1	17	48543551	48551250	1	antisense	1.1647	1.20593	2.46172	3.22454	1.30708	1.30763	1.80303	2.84651		2.01422	1.81606	-0.14941	-0.198161		0.76335	0.999623	no
ENSG00000230149	AL021707.3	22	38734730	38738990	1	antisense	0	0	0	0	0	0	0	0		0	0	#DIV/0!	0		0.17475	0.701531	no
ENSG00000230155	FO393401.1	20	35476203	35490982	-1	antisense	0	0	0	0	0.034483	0	0	0		0	0.00862075	#DIV/0!	0.00862075		1	1	no
ENSG00000230163	AL122010.1	1	34850694	34851555	1	antisense	0	0	0	0	0	0	0	0		0	0	#DIV/0!	0		1	1	no
ENSG00000230172	AC090957.1	3	14764952	14767440	-1	antisense	0	0	0	0	0	0	0	0.020706		0	0.0051765	#DIV/0!	0.0051765		1	1	no
ENSG00000230176	LINC01433	20	4193065	4195943	1	antisense	0	0	0	0	0.049333	0	0.075867	0.188999		0	0.0785498	#DIV/0!	0.0785498		1	1	no
ENSG00000230177	AL080317.1	6	111277932	111278742	1	antisense	0.164404	0.181779	0.084003	0.272596	0.124091	0.224769	0	0.202266		0.175696	0.137782	-0.350695	-0.037914		1	1	no
ENSG00000230185	C9orf147	9	112433816	112487204	-1	antisense	0.09433	0.110619	0	0.108943	0	0.054279	0.05708	0		0.078473	0.0278397	-1.49505	-0.0506332		1	1	no
ENSG00000230186	AC246680.1	1	143905487	143934776	1	antisense	0	0	0	0	0	0	0	0		0	0	#DIV/0!	0		1	1	no
ENSG00000230215	LINC01840	3	184546714	184556918	-1	antisense	0	0	0	0	0	0	0	0		0	0	#DIV/0!	0		1	1	no
ENSG00000230223	ATXN8OS	13	70107213	70139429	1	antisense	0	0	0	0	0	0	0	0		0	0	#DIV/0!	0		1	1	no
ENSG00000230226	AL121829.1	20	63502287	63505111	1	antisense	0	0	0	0	0	0	0	0		0	0	#DIV/0!	0		1	1	no
ENSG00000230258	AC005208.1	17	70017324	70128859	-1	antisense	0	0	0	0	0	0	0	0		0	0	#DIV/0!	0		1	1	no
ENSG00000230260	AL136322.1	1	197437976	197447469	-1	antisense	0	0	0	0	0	0	0	0		0	0	#DIV/0!	0		1	1	no
ENSG00000230266	XXYLT1-AS2	3	195147871	195152790	1	antisense	0	0	0.490869	0.046221	0	0.140641	0.520777	0.526612		0.134272	0.297007	1.14534	0.162735		0.63415	0.999623	no
ENSG00000230286	AC013472.2	2	26950308	27009807	-1	antisense	0	0	0	0	0	0	0	0		0	0	#DIV/0!	0		1	1	no
ENSG00000230289	AL358781.2	9	131516558	131522229	-1	antisense	0	0.051954	0	0	0.100357	0	0	0		0.0129885	0.0250893	0.949835	0.0121008		1	1	no
ENSG00000230290	ARMC2-AS1	6	108922976	108924103	-1	antisense	0	0	0	0	0	0	0.132551	0		0	0.0331378	#DIV/0!	0.0331378		1	1	no
ENSG00000230313	HCG24	6	33144783	33147767	1	antisense	0	0	0	0	0	0	0	0		0	0	#DIV/0!	0		1	1	no
ENSG00000230314	ELOVL2-AS1	6	11043524	11078226	1	antisense	0	0.059796	0.072998	0.036811	0.050999	0.021263	0	0.078973		0.0424013	0.0378088	-0.165387	-0.0045925		1	1	no
ENSG00000230316	FEZF1-AS1	7	122303658	122310077	1	antisense	0	0	0	0	0	0	0	0		0	0	#DIV/0!	0		1	1	no
ENSG00000230319	AL022476.1	22	43038585	43052366	1	antisense	0	0	0	0	0	0	0	0		0	0	#DIV/0!	0		1	1	no
ENSG00000230322	AL136320.1	10	11168922	11171376	-1	antisense	0	0	0	0	0	0	0	0		0	0	#DIV/0!	0		1	1	no
ENSG00000230325	AL359921.1	1	236540094	236550280	-1	antisense	0	0.036232	0.108737	0.150246	0.148897	0.039396	0	0.061062		0.0738038	0.0623387	-0.243565	-0.011465		1	1	no
ENSG00000230337	AL109811.2	1	11099675	11102100	1	antisense	0.720396	0.539788	1.17364	0.90264	0.726714	0.456894	0.919792	1.10527		0.834116	0.802168	-0.0563427	-0.0319475		0.91845	0.999623	no
ENSG00000230385	AC012507.1	2	230908852	230910102	1	antisense	0.374436	0.461173	0.233893	0.106805	0.120333	0.159594	0	0.152161		0.294077	0.108022	-1.44487	-0.186055		0.4774	0.989092	no
ENSG00000230393	AC092667.1	2	100104919	100107504	1	antisense	0.019941	0	0.008734	0.027963	0	0	0	0		0.0141595	0	#NUM!	-0.0141595		1	1	no
ENSG00000230408	AC007163.1	2	200780495	200812170	-1	antisense	0	0.028021	0.056128	0	0	0.05585	0.044591	0.031153		0.0210373	0.0328985	0.645076	0.0118613		1	1	no
ENSG00000230424	AL035413.1	1	19210501	19240704	1	antisense	0.605708	0.419935	0.732678	0.482211	0.658231	0.530706	0.636107	0.837257		0.560133	0.665575	0.248832	0.105442		0.7399	0.999623	no
ENSG00000230427	AC095033.1	1	95061596	95067545	1	antisense	0	0	0	0	0	0	0	0		0	0	#DIV/0!	0		1	1	no
ENSG00000230432	AC114803.1	2	219299002	219304130	1	antisense	0	0	0	0	0	0	0	0		0	0	#DIV/0!	0		1	1	no
ENSG00000230433	AL031770.1	6	524171	525581	1	antisense	0	0	0	0	0	0	0	0.027908		0	0.006977	#DIV/0!	0.006977		1	1	no
ENSG00000230435	AC004160.2	7	11406955	11414078	1	antisense	0	0.034788	0	0	0.00818	0	0.063749	0		0.008697	0.0179823	1.04798	0.00928525		1	1	no
ENSG00000230442	AC006333.1	7	123584859	123624957	-1	antisense	0	0	0	0	0	0	0	0		0	0	#DIV/0!	0		1	1	no
ENSG00000230452	LINC01381	2	25204313	25209202	1	antisense	0	0	0	0	0	0	0	0		0	0	#DIV/0!	0		1	1	no
ENSG00000230479	AP000695.1	21	36430360	36481070	1	antisense	0.104111	0.177719	0	0.18937	0.261524	0.365613	0.47463	0.411468		0.1178	0.378309	1.68322	0.260509		0.42415	0.965195	no
ENSG00000230483	AC124057.1	11	2404515	2407908	1	antisense	0	0	0	0	0	0	0	0		0	0	#DIV/0!	0		1	1	no
ENSG00000230489	VAV3-AS1	1	107964443	107994607	1	antisense	0	0	0	0	0	0	0	0		0	0	#DIV/0!	0		1	1	no
ENSG00000230492	AL049651.1	20	23010209	23030785	-1	antisense	0	0	0	0	0	0	0	0		0	0	#DIV/0!	0		1	1	no
ENSG00000230498	AL035409.1	1	77067920	77078482	1	antisense	0	0	0	0	0	0	0	0		0	0	#DIV/0!	0		1	1	no
ENSG00000230500	MKX-AS1	10	27744786	27767794	1	antisense	0	0	0	0	0	0	0	0.047818		0	0.0119545	#DIV/0!	0.0119545		1	1	no
ENSG00000230513	THAP7-AS1	22	21001886	21010342	1	antisense	1.44308	2.43469	2.54653	2.16158	0.766178	0.904599	1.01594	1.30117		2.14647	0.996973	-1.10634	-1.1495		0.4492	0.980209	no
ENSG00000230532	AC091133.1	17	48931791	48937100	1	antisense	0.068986	0.138026	0.134053	0.212859	0.499104	0.218759	0.398665	0.187279		0.138481	0.325952	1.23497	0.187471		1	1	no
ENSG00000230534	AL392046.1	10	35098006	35127020	-1	antisense	0	0.166343	0.052042	0.065179	0	0	0	0.036482		0.070891	0.0091205	-2.95842	-0.0617705		1	1	no
ENSG00000230536	AL360268.1	9	128090969	128094457	-1	antisense	0	0	0	0	0	0	0	0.107211		0	0.0268028	#DIV/0!	0.0268028		1	1	no
ENSG00000230550	AL592146.1	1	204141408	204143009	1	antisense	0	0	0	0	0	0	0	0		0	0	#DIV/0!	0		1	1	no
ENSG00000230565	ZNF32-AS2	10	43645942	43648019	1	antisense	0.026591	0.04073	0.087683	0.026338	0	0.032473	0	0.050037		0.0453355	0.0206275	-1.13607	-0.024708		1	1	no
ENSG00000230575	AC013286.1	10	76437408	76438775	-1	antisense	0	0	0	0	0	0	0	0		0	0	#DIV/0!	0		1	1	no
ENSG00000230612	AC004039.1	5	132688681	132723725	1	antisense	0	0	0	0	0	0	0	0		0	0	#DIV/0!	0		1	1	no
ENSG00000230613	HM13-AS1	20	31567707	31573263	-1	antisense	0	0	0	0	0	0	0	0		0	0	#DIV/0!	0		1	1	no
ENSG00000230630	DNM3OS	1	172136531	172144794	-1	antisense	1.14926	1.43969	0.951755	0.501747	1.71081	1.76117	1.66429	0.846275		1.01061	1.49564	0.565527	0.485022		0.26275	0.831632	no
ENSG00000230641	USP12-AS2	13	27172259	27182998	1	antisense	0	0	0	0.185192	0	0	0.156327	0.229039		0.046298	0.0963415	1.05721	0.0500435		1	1	no
ENSG00000230648	AL138831.1	6	4018843	4021215	-1	antisense	0	0.198271	0	0	0	0.129331	0.101083	0.116805		0.0495678	0.0868047	0.808372	0.037237		1	1	no
ENSG00000230679	ENO1-AS1	1	8878835	8879894	1	antisense	0	0.053531	0	0	0	0	0	0		0.0133828	0	#NUM!	-0.0133828		1	1	no
ENSG00000230684	AL158207.2	9	129933536	129936541	1	antisense	0	0	0	0	0	0	0	0		0	0	#DIV/0!	0		1	1	no
ENSG00000230686	AC067945.2	2	191017954	191019079	1	antisense	0	0	0	0	0	0	0	0		0	0	#DIV/0!	0		1	1	no
ENSG00000230694	AL450003.1	9	16625676	16626390	1	antisense	0	0	0	0	0	0	0	0		0	0	#DIV/0!	0		1	1	no
ENSG00000230695	AC012462.3	2	215436253	215436992	1	antisense	0	0	0	0	0	0	0	0		0	0	#DIV/0!	0		1	1	no
ENSG00000230698	AC105935.2	3	49899302	49903757	1	antisense	0	0	0	0	0	0	0	0		0	0	#DIV/0!	0		1	1	no
ENSG00000230703	AL591178.2	1	24066774	24083565	1	antisense	0	0	0	0	0	0	0	0		0	0	#DIV/0!	0		1	1	no
ENSG00000230729	AL160270.1	9	34521527	34524241	1	antisense	0	0	0	0	0	0	0	0		0	0	#DIV/0!	0		1	1	no
ENSG00000230730	AC074011.1	2	28633282	28664540	-1	antisense	0	0	0	0	0	0	0	0		0	0	#DIV/0!	0		1	1	no
ENSG00000230737	AC106870.2	2	29890371	29892354	1	antisense	0	0	0	0	0	0	0	0		0	0	#DIV/0!	0		1	1	no
ENSG00000230741	Z82173.1	22	33320865	33322813	1	antisense	0	0	0	0	0	0	0	0		0	0	#DIV/0!	0		1	1	no
ENSG00000230747	AC021188.1	2	96307263	96321731	-1	antisense	0	0.049812	0.076305	0	0	0	0	0		0.0315293	0	#NUM!	-0.0315293		1	1	no
ENSG00000230749	MEIS1-AS2	2	66439088	66441836	-1	antisense	0	0.070279	0.386468	0.100036	0.249837	0.042592	0.262285	0.371508		0.139196	0.231555	0.734243	0.0923598		0.55625	0.999623	no
ENSG00000230753	ZNF341-AS1	20	33787373	33811097	-1	antisense	0.040161	0.076555	0.123134	0.226028	0.033986	0.045776	0.065849	0.382791		0.11647	0.132101	0.181684	0.015631		1	1	no
ENSG00000230782	AL807761.4	9	106974833	107102988	-1	antisense	0	0	0	0	0	0	0	0.023561		0	0.00589025	#DIV/0!	0.00589025		1	1	no
ENSG00000230790	AC012456.2	2	11740997	11745301	-1	antisense	0	0	0	0	0	0	0	0.056818		0	0.0142045	#DIV/0!	0.0142045		1	1	no
ENSG00000230798	FOXD3-AS1	1	63320884	63324441	-1	antisense	0	0	0	0	0	0	0	0		0	0	#DIV/0!	0		1	1	no
ENSG00000230806	SRGAP2-AS1	1	121360156	121398806	-1	antisense	0	0	0	0.001608	0	0	0	0		0.000402	0	#NUM!	-0.000402		1	1	no
ENSG00000230826	AL390774.2	9	123736437	123751941	1	antisense	0	0	0	0	0	0	0	0		0	0	#DIV/0!	0		1	1	no
ENSG00000230830	ARPP21-AS1	3	35650197	35651961	-1	antisense	0	0	0	0	0	0	0	0		0	0	#DIV/0!	0		1	1	no
ENSG00000230831	AC007349.2	7	36838972	36841373	1	antisense	0	0	0	0	0	0	0	0		0	0	#DIV/0!	0		1	1	no
ENSG00000230848	AL360268.2	9	128039135	128057362	-1	antisense	0	0	0	0	0	0	0	0		0	0	#DIV/0!	0		1	1	no
ENSG00000230881	AL445933.2	1	41535443	41535868	1	antisense	0	0	0	0	0	0	0	0		0	0	#DIV/0!	0		1	1	no
ENSG00000230894	AL133284.1	9	116568449	116586328	1	antisense	0	0	0	0.014507	0	0.003922	0	0		0.00362675	0.0009805	-1.88709	-0.00264625		1	1	no
ENSG00000230899	MAGEA8-AS1	X	149878836	149881070	-1	antisense	0	0	0	0	0	0	0	0		0	0	#DIV/0!	0		1	1	no
ENSG00000230908	AL591074.1	20	23798141	23805663	1	antisense	0	0	0	0.028156	0	0	0	0.110943		0.007039	0.0277357	1.9783	0.0206967		1	1	no
ENSG00000230910	AL391807.1	6	68629962	68635027	-1	antisense	0.021804	0.053895	0.00955	0.076488	0.009671	0	0	0.025106		0.0404342	0.00869425	-2.21744	-0.03174		1	1	no
ENSG00000230912	AL021707.4	22	38666508	38668750	-1	antisense	0	0	0	0	0	0	0	0.022012		0	0.005503	#DIV/0!	0.005503		1	1	no
ENSG00000230918	AC008063.1	2	162073256	162075169	1	antisense	0.217489	0.076538	0.562199	1.50556	0.696269	0.284825	1.11426	4.02486		0.590446	1.53005	1.37371	0.939609		0.2913	0.866973	no
ENSG00000230928	AL139241.1	10	98252023	98256575	1	antisense	0	0	0	0	0	0	0	0		0	0	#DIV/0!	0		1	1	no
ENSG00000230955	AL929472.2	1	37860697	37861580	1	antisense	0	0	0.038723	0	0	0	0	0		0.00968075	0	#NUM!	-0.00968075		1	1	no
ENSG00000230960	AL109910.1	6	170254334	170262569	-1	antisense	0	0	0	0	0	0	0	0.017857		0	0.00446425	#DIV/0!	0.00446425		1	1	no
ENSG00000230970	HHATL-AS1	3	42702653	42706776	1	antisense	0	0	0	0	0	0	0	0		0	0	#DIV/0!	0		1	1	no
ENSG00000231013	AC013275.1	2	119476448	119487346	1	antisense	0	0	0	0	0	0	0	0		0	0	#DIV/0!	0		1	1	no
ENSG00000231046	AL360227.1	6	111227747	111259034	-1	antisense	0	0	0	0	0	0	0	0		0	0	#DIV/0!	0		1	1	no
ENSG00000231050	AL109917.1	1	1891471	1892658	1	antisense	0.028459	0	0.102091	0.169343	0.055024	0	0.043358	0.18649		0.0749733	0.071218	-0.074134	-0.00375525		1	1	no
ENSG00000231057	AC096637.2	1	211675762	211690103	1	antisense	0.027935	0.13244	0.02447	0.019411	0.06636	0.025241	0	0		0.051064	0.0229003	-1.15694	-0.0281638		1	1	no
ENSG00000231061	LINC00395	13	63667681	63738018	-1	antisense	0	0	0	0	0	0	0	0		0	0	#DIV/0!	0		1	1	no
ENSG00000231062	AC103563.2	2	95051395	95053176	-1	antisense	0	0	0	0	0	0	0	0		0	0	#DIV/0!	0		1	1	no
ENSG00000231064	AC234582.1	1	155195004	155205495	1	antisense	0.207669	0.386839	0.876274	0.659687	0.802606	1.17976	0.629513	0.862836		0.532617	0.868679	0.705724	0.336062		0.20995	0.759171	no
ENSG00000231073	AL590133.1	1	150973123	150975534	1	antisense	0	0	0	0	0	0	0	0		0	0	#DIV/0!	0		1	1	no
ENSG00000231074	HCG18	6	30287397	30327150	-1	antisense	0.016344	0.032655	0.028847	0.033567	0.017166	0.028186	0.014203	0.017147		0.0278532	0.0191755	-0.538581	-0.00867775		1	1	no
ENSG00000231079	AC105402.3	2	148866470	148888823	-1	antisense	0	0	0	0	0	0	0	0		0	0	#DIV/0!	0		1	1	no
ENSG00000231080	AL592161.1	1	66826942	66828558	1	antisense	0	0	0	0	0	0	0	0		0	0	#DIV/0!	0		1	1	no
ENSG00000231092	AC012513.1	2	216259595	216266130	1	antisense	0.023363	0	0	0.061012	0	0	0	0		0.0210938	0	#NUM!	-0.0210938		1	1	no
ENSG00000231098	AC008154.2	7	134284500	134286055	1	antisense	0	0	0	0	0	0	0	0		0	0	#DIV/0!	0		1	1	no
ENSG00000231102	AL035588.1	6	41720396	41734032	1	antisense	0	0	0	0	0	0	0	0		0	0	#DIV/0!	0		1	1	no
ENSG00000231104	AC022395.1	10	118017487	118045810	1	antisense	0	0	0	0.013496	0.025048	0	0.005055	0.026536		0.003374	0.0141598	2.06926	0.0107858		1	1	no
ENSG00000231105	AL031728.1	1	21293290	21299774	1	antisense	0	0	0.007982	0.058146	0	0	0.007716	0.028677		0.016532	0.00909825	-0.8616	-0.00743375		1	1	no
ENSG00000231113	AL035587.1	6	42940364	42948360	1	antisense	0.535305	0.628538	0.501338	0.86615	0.701198	0.946669	0.409903	0.723047		0.632833	0.695204	0.135613	0.0623715		0.47045	0.988719	no
ENSG00000231119	AL031666.1	20	47352561	47354633	1	antisense	0.014253	0	0	0.013354	0.012729	0	0	0.02617		0.00690175	0.00972475	0.494699	0.002823		1	1	no
ENSG00000231128	AL137856.1	1	113812379	113829171	1	antisense	0	0.03179	0	0	0	0	0	0		0.0079475	0	#NUM!	-0.0079475		1	1	no
ENSG00000231132	AC022537.1	10	51244894	51245806	-1	antisense	0	0	0	0	0	0	0	0		0	0	#DIV/0!	0		1	1	no
ENSG00000231138	AC009987.1	10	123776670	123777749	1	antisense	0	0	0	0	0	0	0	0		0	0	#DIV/0!	0		1	1	no
ENSG00000231150	AL034345.2	6	38923029	38953099	-1	antisense	0	0	0	0	0	0	0	0		0	0	#DIV/0!	0		1	1	no
ENSG00000231154	MORF4L2-AS1	X	103687284	103691772	1	antisense	0.142061	0.137153	0.120768	0.085452	0.104643	0.056229	0.022965	0.022771		0.121358	0.051652	-1.23238	-0.0697065		1	1	no
ENSG00000231163	CSMD2-AS1	1	33868953	33885458	1	antisense	0	0	0	0	0	0.024722	0	0		0	0.0061805	#DIV/0!	0.0061805		1	1	no
ENSG00000231170	AC002451.1	7	95596682	95613719	1	antisense	0	0	0.073571	0.248007	0.035396	0.025412	0	0.072208		0.0803945	0.033254	-1.27357	-0.0471405		1	1	no
ENSG00000231172	AC007099.1	2	75524068	75542706	1	antisense	0	0	0	0	0	0	0	0.010021		0	0.00250525	#DIV/0!	0.00250525		1	1	no
ENSG00000231177	LINC00852	3	10284419	10285746	1	antisense	0.077662	0.129038	0.0593	0.154263	0.254188	0.114473	0.127334	0.062355		0.105066	0.139588	0.409877	0.0345217		1	1	no
ENSG00000231185	SPRY4-AS1	5	142325293	142672001	1	antisense	0.87947	0.452803	0.843361	1.26393	1.47255	0.936372	0.561848	0.92965		0.859892	0.975105	0.181403	0.115213		0.6269	0.999623	no
ENSG00000231187	AL356056.2	10	46582782	46598145	-1	antisense	0	0	0.126625	0.668774	0.055238	0.130811	0.090188	0.410795		0.19885	0.171758	-0.211301	-0.0270918		1	1	no
ENSG00000231188	AL139819.1	10	100335563	100346390	-1	antisense	0	0	0	0	0	0	0	0		0	0	#DIV/0!	0		1	1	no
ENSG00000231194	FARP1-AS1	13	98435405	98435840	-1	antisense	0	0	0.139438	0.03241	0.035169	0.137818	0.200856	0.03499		0.042962	0.102208	1.25038	0.0592463		1	1	no
ENSG00000231201	AF127577.2	21	14971470	14992854	1	antisense	0	0	0	0	0	0	0	0		0	0	#DIV/0!	0		1	1	no
ENSG00000231208	ZBTB46-AS1	20	63808076	63816521	1	antisense	0	0	0	0	0	0	0	0		0	0	#DIV/0!	0		1	1	no
ENSG00000231216	GS1-600G8.3	X	13310652	13319933	1	antisense	0	0	0	0	0	0	0	0		0	0	#DIV/0!	0		1	1	no
ENSG00000231226	TRIM31-AS1	6	30105240	30114724	1	antisense	0	0	0	0	0	0	0	0		0	0	#DIV/0!	0		1	1	no
ENSG00000231233	CFAP58-AS1	10	104351591	104353575	-1	antisense	0.04454	0.046366	0.086178	0.196507	0.269256	0.286204	0.237603	0.866347		0.0933978	0.414853	2.15114	0.321455		0.0462	0.330824	no
ENSG00000231243	AC116038.1	3	38823902	38825302	1	antisense	0	0	0	0	0	0	0	0		0	0	#DIV/0!	0		1	1	no
ENSG00000231249	ITPR1-AS1	3	4490891	4493163	-1	antisense	0.128578	0.100244	0.281764	0.298224	0.040255	0	0.073655	0.34977		0.202203	0.11592	-0.802671	-0.0862825		1	1	no
ENSG00000231255	AC005009.1	7	86775081	86776022	-1	antisense	0	0	0	0	0	0	0	0		0	0	#DIV/0!	0		1	1	no
ENSG00000231295	AC004888.1	7	120746738	120752514	-1	antisense	0	0	0	0	0	0	0	0		0	0	#DIV/0!	0		1	1	no
ENSG00000231305	AC112484.2	3	128861313	128871540	-1	antisense	0.166499	0.141992	0.189381	0.470582	0.114598	0.170152	0.213782	0.138993		0.242114	0.159381	-0.603202	-0.0827322		1	1	no
ENSG00000231310	TBL1XR1-AS1	3	177037405	177047923	1	antisense	0	0	0	0	0	0	0	0		0	0	#DIV/0!	0		1	1	no
ENSG00000231312	AC007388.1	2	39436637	39665343	1	antisense	8.29347	7.05148	7.63614	6.86194	7.66705	8.26456	5.72511	5.47818		7.46076	6.78372	-0.137245	-0.677033		0.921	0.999623	no
ENSG00000231329	AL031772.1	6	139144204	139239653	-1	antisense	0	0	0	0	0	0	0	0		0	0	#DIV/0!	0		1	1	no
ENSG00000231332	OOEP-AS1	6	73369704	73387717	1	antisense	0	0	0	0	0	0	0	0		0	0	#DIV/0!	0		1	1	no
ENSG00000231334	AC104781.1	2	54747103	54748404	-1	antisense	0	0	0	0	0	0	0	0		0	0	#DIV/0!	0		1	1	no
ENSG00000231336	AC017006.1	2	46166789	46167978	-1	antisense	0	0	0	0.059732	0	0	0	0.030014		0.014933	0.0075035	-0.992868	-0.0074295		1	1	no
ENSG00000231355	AP000302.1	21	33482499	33484258	-1	antisense	0	0	0	0	0	0	0	0		0	0	#DIV/0!	0		1	1	no
ENSG00000231365	AL359915.2	1	119140396	119275973	1	antisense	2.76442	2.39192	3.08119	3.70691	2.01689	2.15043	1.98044	2.54487		2.98611	2.17316	-0.458473	-0.812949		0.7115	0.999623	no
ENSG00000231373	GNA14-AS1	9	77456295	77526697	1	antisense	0	0	0	0	0	0	0	0		0	0	#DIV/0!	0		1	1	no
ENSG00000231383	FGF12-AS1	3	192238037	192283097	1	antisense	0	0	0	0	0	0	0	0		0	0	#DIV/0!	0		1	1	no
ENSG00000231393	AL357874.2	9	35642514	35643517	1	antisense	0	0	0	0	0	0	0.062469	0		0	0.0156172	#DIV/0!	0.0156172		1	1	no
ENSG00000231407	AL354732.1	1	170460453	170532647	-1	antisense	0.196154	0.100108	0.216993	0.334803	0.177049	0.134171	0.132075	0.597933		0.212014	0.260307	0.296051	0.0482925		0.57915	0.999623	no
ENSG00000231424	AL445673.1	1	171247580	171251794	-1	antisense	0	0	0	0	0	0.039221	0	0		0	0.00980525	#DIV/0!	0.00980525		1	1	no
ENSG00000231441	AL512422.2	6	56844002	56864078	1	antisense	0.164092	0.033611	0	0	0	0	0	0		0.0494257	0	#NUM!	-0.0494257		1	1	no
ENSG00000231447	AC244102.1	X	152746817	152747762	1	antisense	0	0	0	0	0	0	0	0		0	0	#DIV/0!	0		1	1	no
ENSG00000231465	AL359636.2	9	122471358	122475817	1	antisense	0	0	0	0	0	0	0	0		0	0	#DIV/0!	0		1	1	no
ENSG00000231467	AL022314.1	22	37080068	37082847	1	antisense	0	0	0	0	0	0	0	0		0	0	#DIV/0!	0		1	1	no
ENSG00000231519	AC007285.2	7	30069658	30075115	-1	antisense	0	0	0	0	0	0	0	0		0	0	#DIV/0!	0		1	1	no
ENSG00000231521	AL162385.2	9	97634515	97636051	-1	antisense	0	0	0	0	0	0	0	0		0	0	#DIV/0!	0		1	1	no
ENSG00000231530	AL157932.1	13	42043727	42044247	-1	antisense	0.108094	0.524893	0.306096	0.415048	0.282317	0.20062	0	0.102502		0.338533	0.14636	-1.20978	-0.192173		1	1	no
ENSG00000231536	AC226101.2	2	110610916	110612404	1	antisense	0	0	0	0	0	0	0	0		0	0	#DIV/0!	0		1	1	no
ENSG00000231538	DPP10-AS3	2	114828432	114833548	-1	antisense	0	0	0	0	0	0	0	0		0	0	#DIV/0!	0		1	1	no
ENSG00000231542	TAB3-AS1	X	30834623	30835300	1	antisense	0	0	0	0	0	0	0	0.096938		0	0.0242345	#DIV/0!	0.0242345		1	1	no
ENSG00000231563	AL670729.1	1	228407381	228409694	1	antisense	0	0	0	0.038552	0	0	0	0		0.009638	0	#NUM!	-0.009638		1	1	no
ENSG00000231585	AC034228.2	5	132011448	132013199	1	antisense	0	0	0	0	0	0	0	0		0	0	#DIV/0!	0		1	1	no
ENSG00000231597	AC007557.2	2	216854389	216855132	-1	antisense	0	0	0	0	0	0	0	0		0	0	#DIV/0!	0		1	1	no
ENSG00000231605	LINC01363	1	167175917	167195792	-1	antisense	0	0	0	0	0	0	0	0		0	0	#DIV/0!	0		1	1	no
ENSG00000231607	DLEU2	13	49982552	50125720	-1	antisense	2.901	3.23879	2.45572	0.661047	2.74731	4.31388	2.89206	0.589131		2.31414	2.63559	0.187652	0.321455		0.67665	0.999623	no
ENSG00000231609	AC009501.1	2	63043922	63048640	-1	antisense	0.010439	0.001188	0.0229	0	0	0.000505	0	0.00375		0.00863175	0.00106375	-3.02049	-0.007568		1	1	no
ENSG00000231612	AC104462.1	1	245673732	245676478	-1	antisense	0.061391	0.026388	0	0.052464	0	0.015779	0	0.04959		0.0350608	0.0163422	-1.10125	-0.0187185		1	1	no
ENSG00000231616	AL354733.2	9	83831586	83868532	1	antisense	0	0	0	0	0	0	0	0		0	0	#DIV/0!	0		1	1	no
ENSG00000231621	AC013264.1	2	197197991	197199273	1	antisense	0	0	0	0	0	0	0	0		0	0	#DIV/0!	0		1	1	no
ENSG00000231628	AL133406.2	6	105279016	105281755	1	antisense	0	0	0	0	0	0	0	0		0	0	#DIV/0!	0		1	1	no
ENSG00000231633	LINC00283	13	102742990	102745224	1	antisense	0	0	0	0	0	0	0	0		0	0	#DIV/0!	0		1	1	no
ENSG00000231636	AGBL5-AS1	2	27049683	27050264	-1	antisense	0.110172	0	0	0	0.056575	0	0	0		0.027543	0.0141438	-0.961521	-0.0133992		1	1	no
ENSG00000231638	LUARIS	7	43508728	43522542	-1	antisense	0	0.016855	0	0.057938	0.006271	0	0.028753	0.057013		0.0186982	0.0230092	0.299311	0.004311		1	1	no
ENSG00000231646	FSIP2-AS1	2	185783691	185800151	-1	antisense	0	0	0.030337	0	0	0	0	0		0.00758425	0	#NUM!	-0.00758425		1	1	no
ENSG00000231651	DLG3-AS1	X	70452958	70455994	-1	antisense	0	0	0	0	0	0	0	0		0	0	#DIV/0!	0		1	1	no
ENSG00000231652	AL590428.1	6	73693903	73696131	-1	antisense	0.734174	0.459513	0.897974	0.238439	0.282116	0.178545	0.11817	0.232889		0.582525	0.20293	-1.52134	-0.379595		0.26035	0.829052	no
ENSG00000231653	AC010731.3	2	206640073	206641282	1	antisense	0	0	0	0	0	0	0	0		0	0	#DIV/0!	0		1	1	no
ENSG00000231654	RPS6KA2-AS1	6	166903698	166904835	1	antisense	0	0	0	0	0	0	0	0		0	0	#DIV/0!	0		1	1	no
ENSG00000231663	AL355472.1	1	234372807	234373593	-1	antisense	0.500427	0.737933	1.39524	0.718724	0.643393	0.288944	0.317218	0.48078		0.838081	0.432584	-0.954109	-0.405497		0.6543	0.999623	no
ENSG00000231691	AL592114.3	1	204277005	204277948	1	antisense	0	0	0	0	0	0	0	0.052896		0	0.013224	#DIV/0!	0.013224		1	1	no
ENSG00000231703	AL354993.1	20	53397661	53412910	-1	antisense	0	0	0	0.014534	0	0	0.006466	0		0.0036335	0.0016165	-1.16849	-0.002017		1	1	no
ENSG00000231724	AC112907.1	3	186807692	186818121	1	antisense	0	0	0	0	0	0	0	0		0	0	#DIV/0!	0		1	1	no
ENSG00000231728	AC234782.2	X	103917411	103919548	-1	antisense	0.026251	0.085528	0.190595	0.075793	0.083562	0.0158	0.042758	0.020235		0.0945417	0.0405887	-1.21987	-0.053953		1	1	no
ENSG00000231731	AC010976.1	2	127455394	127514623	1	antisense	0	0.029501	0.040047	0.023978	0	0	0	0		0.0233815	0	#NUM!	-0.0233815		1	1	no
ENSG00000231748	AL596223.2	10	69265342	69268148	-1	antisense	0	0	0	0	0	0	0	0		0	0	#DIV/0!	0		1	1	no
ENSG00000231749	ABCA9-AS1	17	68944531	69042784	1	antisense	0	0	0	0	0	0	0	0		0	0	#DIV/0!	0		1	1	no
ENSG00000231756	AL449983.1	9	16473188	16476237	1	antisense	0	0	0	0	0	0	0	0		0	0	#DIV/0!	0		1	1	no
ENSG00000231758	AC092652.1	2	143640756	143656179	-1	antisense	0	0	0	0.05329	0.026509	0	0	0.046336		0.0133225	0.0182112	0.450965	0.00488875		1	1	no
ENSG00000231760	AL355312.2	6	149796151	149826294	-1	antisense	0.397364	0.507959	0.563992	0.05405	0.421116	0.358922	0.243038	0.066661		0.380841	0.272434	-0.483282	-0.108407		0.8587	0.999623	no
ENSG00000231764	DLX6-AS1	7	96955141	97014065	-1	antisense	0	0	0	0.017275	0	0	0.002071	0.0054		0.00431875	0.00186775	-1.20931	-0.002451		1	1	no
ENSG00000231769	AL035701.1	6	46097093	46129706	-1	antisense	0	0	0	0	0	0	0	0.051407		0	0.0128518	#DIV/0!	0.0128518		1	1	no
ENSG00000231770	TMEM44-AS1	3	194584011	194590260	1	antisense	1.39417	1.32426	1.16322	1.68036	0.966519	0.432898	0.762969	1.07334		1.3905	0.808931	-0.781516	-0.58157		0.74445	0.999623	no
ENSG00000231789	PIK3CD-AS2	1	9672426	9687555	-1	antisense	0.299805	0.19518	0.585461	0.718314	0.494488	0.073028	0.349931	0.335788		0.44969	0.313309	-0.521346	-0.136381		0.77275	0.999623	no
ENSG00000231794	AC009542.1	7	135198401	135209837	1	antisense	0	0	0	0	0	0	0	0		0	0	#DIV/0!	0		1	1	no
ENSG00000231806	PCAT7	9	94555054	94603990	1	antisense	0	0	0	0.020754	0	0	0	0		0.0051885	0	#NUM!	-0.0051885		1	1	no
ENSG00000231830	AC245140.1	X	154333960	154335037	-1	antisense	0	0	0	0	0	0	0	0		0	0	#DIV/0!	0		1	1	no
ENSG00000231840	AC073342.1	7	143255264	143287380	-1	antisense	0	0.17259	0	0	0	0.084886	0.119333	0		0.0431475	0.0510548	0.242768	0.00790725		1	1	no
ENSG00000231851	UTAT33	2	105097052	105102944	-1	antisense	0	0	0	0	0	0	0	0		0	0	#DIV/0!	0		1	1	no
ENSG00000231856	AL162377.1	13	51803838	51813832	1	antisense	0.229412	0.267167	0.138146	0.188271	0.134734	0.120126	0.189663	0.254639		0.205749	0.17479	-0.235259	-0.0309585		1	1	no
ENSG00000231863	AL139393.1	6	160931080	160969771	1	antisense	0	0	0	0	0	0	0	0		0	0	#DIV/0!	0		1	1	no
ENSG00000231864	AL807752.3	9	137063535	137064581	1	antisense	0	0	0	0	0	0	0	0		0	0	#DIV/0!	0		1	1	no
ENSG00000231868	AL031848.1	1	6443034	6447006	-1	antisense	0	0	0	0	0	0	0	0		0	0	#DIV/0!	0		1	1	no
ENSG00000231871	IPO9-AS1	1	201688259	201829559	-1	antisense	0.183364	0.16981	0.242283	0.201366	0.228213	0.24014	0.24037	0.154175		0.199206	0.215725	0.114931	0.0165187		0.77365	0.999623	no
ENSG00000231880	KF459542.1	11	47577725	47578277	1	antisense	0	0.044438	0.183794	0	0.060792	0.025037	0.105594	0.053541		0.057058	0.061241	0.102069	0.004183		1	1	no
ENSG00000231882	F10-AS1	13	113128155	113128880	-1	antisense	0	0	0	0	0	0	0	0		0	0	#DIV/0!	0		1	1	no
ENSG00000231889	TRAF3IP2-AS1	6	111483511	111598302	1	antisense	2.48039	3.17353	2.29151	1.14653	2.35211	1.73128	1.04648	0.965087		2.27299	1.52374	-0.576975	-0.749251		0.46275	0.984277	no
ENSG00000231890	DARS-AS1	2	135985176	136022593	1	antisense	0.709548	0.126883	0.632537	0.297234	0.362761	0.368064	0.273523	0.81541		0.441551	0.454939	0.0430963	0.013389		0.65705	0.999623	no
ENSG00000231898	AC012594.1	2	170332085	170408564	-1	antisense	0	0	0	0	0	0	0	0		0	0	#DIV/0!	0		1	1	no
ENSG00000231903	AC079354.3	2	202178660	202179391	-1	antisense	0.400158	0.393501	0.181561	0.178144	0.21866	0.438885	0.336422	0.2851		0.288341	0.319767	0.149244	0.0314258		0.95615	0.999623	no
ENSG00000231908	IDH1-AS1	2	208255247	208256181	1	antisense	0.199365	0.387029	0.449511	0.301901	0.106263	0.210203	0.079297	0.423812		0.334452	0.204894	-0.706921	-0.129558		0.95265	0.999623	no
ENSG00000231920	NEBL-AS1	10	21174014	21175048	1	antisense	0	0	0	0	0	0	0	0		0	0	#DIV/0!	0		1	1	no
ENSG00000231927	AC093734.1	7	1508655	1509427	-1	antisense	0	0	0	0	0	0	0	0		0	0	#DIV/0!	0		1	1	no
ENSG00000231933	Z98949.1	22	25876854	25903247	-1	antisense	0	0	0	0.007669	0	0	0	0		0.00191725	0	#NUM!	-0.00191725		1	1	no
ENSG00000231934	LINC01598	20	30323812	30361730	-1	antisense	0	0	0	0	0	0	0	0		0	0	#DIV/0!	0		1	1	no
ENSG00000231937	AC116666.1	X	152138883	152186857	1	antisense	0	0	0	0	0	0	0	0		0	0	#DIV/0!	0		1	1	no
ENSG00000231944	PHKA1-AS1	X	72688950	72712348	1	antisense	0	0	0	0	0.038505	0	0.034756	0.002118		0	0.0188448	#DIV/0!	0.0188448		1	1	no
ENSG00000231951	AC004837.3	7	39609610	39610290	-1	antisense	0	0	0	0	0	0	0	0		0	0	#DIV/0!	0		1	1	no
ENSG00000231953	AL031432.1	1	25208139	25209437	1	antisense	0	0	0	0	0	0	0	0		0	0	#DIV/0!	0		1	1	no
ENSG00000231955	AC007383.3	2	206115547	206122323	1	antisense	0	0	0	0	0	0	0	0		0	0	#DIV/0!	0		1	1	no
ENSG00000231963	AL662864.1	X	73080167	73084635	1	antisense	0	0	0	0	0	0	0	0		0	0	#DIV/0!	0		1	1	no
ENSG00000231964	AL731567.1	10	45444570	45453121	-1	antisense	0	0	0	0	0	0	0	0		0	0	#DIV/0!	0		1	1	no
ENSG00000231969	AC007364.1	2	149587196	149848233	1	antisense	0.119749	0.060113	0.179336	0.244259	0.199325	0.114896	0.092414	0.404386		0.150864	0.202755	0.426488	0.051891		0.7529	0.999623	no
ENSG00000231970	AL355490.2	10	97401115	97419524	1	antisense	0	0	0	0	0	0	0	0		0	0	#DIV/0!	0		1	1	no
ENSG00000231980	AC011899.1	7	158027373	158031128	1	antisense	0	0	0	0	0	0	0	0		0	0	#DIV/0!	0		1	1	no
ENSG00000231985	AL354949.1	1	71570956	71573558	1	antisense	0	0	0	0.064422	0	0	0	0		0.0161055	0	#NUM!	-0.0161055		1	1	no
ENSG00000231993	EP300-AS1	22	41174591	41197456	-1	antisense	0.075881	0.078866	0	0.034889	0.100094	0	0.023204	0		0.047409	0.0308245	-0.621083	-0.0165845		1	1	no
ENSG00000231999	FLJ27354	1	89583241	89632894	-1	antisense	0.485091	0.561167	0.848851	0.651184	0.572902	0.319129	0.471434	0.735361		0.636573	0.524706	-0.278816	-0.111867		0.87025	0.999623	no
ENSG00000232010	AP001059.1	21	44250813	44251520	1	antisense	0	0	0	0	0	0	0	0		0	0	#DIV/0!	0		1	1	no
ENSG00000232043	AL133230.1	20	50570975	50578041	-1	antisense	0	0	0	0	0.00251	0	0	0		0	0.0006275	#DIV/0!	0.0006275		1	1	no
ENSG00000232057	AC093390.1	2	1824412	1828667	1	antisense	0	0	0.006637	0	0	0	0	0		0.00165925	0	#NUM!	-0.00165925		1	1	no
ENSG00000232065	LINC01063	3	196631498	196632587	-1	antisense	0.074091	0	0	0	0	0	0	0.121779		0.0185228	0.0304447	0.716895	0.011922		1	1	no
ENSG00000232073	Z82198.2	22	33164063	33166439	1	antisense	0	0	0	0	0	0	0	0		0	0	#DIV/0!	0		1	1	no
ENSG00000232085	AL606534.3	1	243164638	243169445	1	antisense	0	0	0	0	0	0	0	0		0	0	#DIV/0!	0		1	1	no
ENSG00000232086	AL159990.2	9	70708047	70712863	1	antisense	0	0	0	0	0	0	0	0		0	0	#DIV/0!	0		1	1	no
ENSG00000232093	DCST1-AS1	1	155045191	155046118	-1	antisense	0.186738	0.358346	0.293273	0.174182	0.125868	0.120287	0.024253	0.043339		0.253135	0.0784367	-1.6903	-0.174698		0.29465	0.870456	no
ENSG00000232110	AL353751.1	10	89283765	89292125	1	antisense	0	0.427934	0.056185	0	0	0	0.398678	0.081565		0.12103	0.120061	-0.0115971	-0.000969		0.67065	0.999623	no
ENSG00000232120	AL357375.1	6	64377795	64412779	1	antisense	0	0	0	0	0	0	0	0		0	0	#DIV/0!	0		1	1	no
ENSG00000232121	AL450469.2	20	62633681	62635504	-1	antisense	0	0	0	0.037578	0	0	0	0		0.0093945	0	#NUM!	-0.0093945		1	1	no
ENSG00000232131	NCOA7-AS1	6	125797856	125818858	-1	antisense	0	0	0	0	0	0	0	0		0	0	#DIV/0!	0		1	1	no
ENSG00000232132	NDFIP2-AS1	13	79477364	79481231	-1	antisense	0	0	0	0	0	0	0	0		0	0	#DIV/0!	0		1	1	no
ENSG00000232160	RAP2C-AS1	X	132217147	132432862	1	antisense	0.606394	0.868481	0.868378	0.49267	0.455515	0.560785	0.456624	0.495814		0.708981	0.492185	-0.526547	-0.216796		0.794	0.999623	no
ENSG00000232162	USP12-AS1	13	27162855	27169135	1	antisense	0	0	0	0	0	0	0	0.041355		0	0.0103388	#DIV/0!	0.0103388		1	1	no
ENSG00000232183	AL031386.1	X	138627077	138627343	1	antisense	0	0	0	0	0	0	0	0		0	0	#DIV/0!	0		1	1	no
ENSG00000232192	AL592103.1	1	245206444	245234501	-1	antisense	0	0	0	0	0	0	0	0		0	0	#DIV/0!	0		1	1	no
ENSG00000232194	Z99943.1	1	167820406	167821224	1	antisense	0	0	0	0	0	0	0	0		0	0	#DIV/0!	0		1	1	no
ENSG00000232197	AL596442.1	6	170162517	170163027	1	antisense	0	0	0	0	0	0	0	0		0	0	#DIV/0!	0		1	1	no
ENSG00000232220	AC008440.2	19	53874626	53876049	-1	antisense	0	0	0	0.040897	0	0	0	0.039164		0.0102243	0.009791	-0.0624669	-0.00043325		1	1	no
ENSG00000232283	HSD17B3-AS1	9	96246462	96250393	1	antisense	0	0	0	0	0	0	0	0		0	0	#DIV/0!	0		1	1	no
ENSG00000232284	GNG12-AS1	1	67832303	68202987	1	antisense	0.072498	0.006973	0.067842	0.12586	0.148848	0.08785	0.086371	0.087378		0.0682932	0.102612	0.587381	0.0343185		1	1	no
ENSG00000232287	SLC6A1-AS1	3	11006098	11019224	-1	antisense	0	0	0	0	0	0	0	0		0	0	#DIV/0!	0		1	1	no
ENSG00000232290	AL133260.2	6	151054897	151056057	-1	antisense	0	0	0	0	0	0	0	0		0	0	#DIV/0!	0		1	1	no
ENSG00000232298	AL138902.1	1	24307556	24321901	-1	antisense	0	0	0	0	0	0	0	0		0	0	#DIV/0!	0		1	1	no
ENSG00000232307	DAOA-AS1	13	105459055	105505681	-1	antisense	0	0	0	0	0	0	0	0		0	0	#DIV/0!	0		1	1	no
ENSG00000232335	AL354864.1	1	35739389	35743576	1	antisense	0	0	0.083808	0	0	0	0	0.110157		0.020952	0.0275393	0.394401	0.00658725		1	1	no
ENSG00000232342	AC022540.1	10	74506081	74530553	-1	antisense	0	0	0	0	0	0	0	0		0	0	#DIV/0!	0		1	1	no
ENSG00000232352	SEMA3B-AS1	3	50266641	50267371	-1	antisense	0	0.128444	0	0.26493	0	0	0	0.202834		0.0983435	0.0507085	-0.955602	-0.047635		1	1	no
ENSG00000232354	VIPR1-AS1	3	42506465	42533258	-1	antisense	0	0	0	0	0	0	0	0		0	0	#DIV/0!	0		1	1	no
ENSG00000232358	AL050404.1	20	50999370	51010019	1	antisense	0	0	0	0.060245	0	0	0	0		0.0150612	0	#NUM!	-0.0150612		1	1	no
ENSG00000232360	AP000281.2	21	32844367	32849934	-1	antisense	0	0	0	0	0	0	0	0.061849		0	0.0154623	#DIV/0!	0.0154623		1	1	no
ENSG00000232363	AL021391.1	22	45435864	45448743	-1	antisense	0	0	0	0	0	0	0	0		0	0	#DIV/0!	0		1	1	no
ENSG00000232377	AC016910.1	2	143937073	143964156	1	antisense	0.022842	0	0	0.069133	0	0	0	0		0.0229938	0	#NUM!	-0.0229938		1	1	no
ENSG00000232394	AC090696.1	15	27775621	27776798	1	antisense	0	0	0	0	0	0	0	0		0	0	#DIV/0!	0		1	1	no
ENSG00000232396	AC004882.1	22	29705256	29719859	-1	antisense	0	0	0	0	0	0	0	0		0	0	#DIV/0!	0		1	1	no
ENSG00000232401	LINC00112	21	41716436	41717580	1	antisense	0	0	0	0	0	0	0	0		0	0	#DIV/0!	0		1	1	no
ENSG00000232406	AL121895.1	20	36148726	36155760	-1	antisense	0	0	0	0.015835	0.008468	0	0	0		0.00395875	0.002117	-0.903024	-0.00184175		1	1	no
ENSG00000232408	AC140481.2	2	130583549	130590463	-1	antisense	0	0	0	0	0	0	0	0.068345		0	0.0170863	#DIV/0!	0.0170863		1	1	no
ENSG00000232415	AC005056.1	7	74059576	74062284	-1	antisense	1.17545	0.501027	0.779762	1.07017	0.550835	0.41026	0.295748	0.56964		0.881601	0.456621	-0.94913	-0.42498		0.6168	0.999623	no
ENSG00000232442	MHENCR	20	63627227	63628824	1	antisense	0.823366	1.33168	1.76075	1.74908	1.2057	0.928129	0.815787	1.44753		1.41622	1.09929	-0.365479	-0.316934		0.9275	0.999623	no
ENSG00000232445	AC006329.1	7	101308346	101310985	1	antisense	0.218719	0.073117	0.045906	0.0514	0.179331	0	0	0		0.0972855	0.0448327	-1.11767	-0.0524527		1	1	no
ENSG00000232455	LARS2-AS1	3	45483974	45509545	-1	antisense	0	0	0	0	0	0	0	0		0	0	#DIV/0!	0		1	1	no
ENSG00000232464	Z98949.3	22	25959074	25983526	-1	antisense	0	0	0	0	0	0	0	0		0	0	#DIV/0!	0		1	1	no
ENSG00000232480	TGFB2-AS1	1	218344196	218345678	-1	antisense	0	0	0	0.065058	0	0	0	0		0.0162645	0	#NUM!	-0.0162645		1	1	no
ENSG00000232490	OSBPL10-AS1	3	31704058	31721652	1	antisense	0	0	0	0	0	0	0	0		0	0	#DIV/0!	0		1	1	no
ENSG00000232518	AC074366.1	2	38668202	38671421	-1	antisense	0	0	0	0	0	0	0	0		0	0	#DIV/0!	0		1	1	no
ENSG00000232519	AL353807.2	1	155609776	155610380	-1	antisense	0	0	0	0	0	0.146298	0	0		0	0.0365745	#DIV/0!	0.0365745		1	1	no
ENSG00000232520	AC012507.2	2	230886500	230897091	1	antisense	0	0	0	0.027192	0	0	0	0		0.006798	0	#NUM!	-0.006798		1	1	no
ENSG00000232524	AC073323.1	7	123456629	123459856	1	antisense	0	0	0	0	0	0	0	0.045603		0	0.0114007	#DIV/0!	0.0114007		1	1	no
ENSG00000232530	LIF-AS1	22	30239194	30240538	1	antisense	0	0	0	0.134544	0	0.072097	0.049229	0.119874		0.033636	0.0603	0.842152	0.026664		1	1	no
ENSG00000232533	AC093673.1	7	143379692	143380495	-1	antisense	10.2808	9.41954	12.8307	17.9362	5.7058	6.95931	8.08879	12.7614		12.6168	8.37883	-0.590528	-4.23799		0.3689	0.933289	no
ENSG00000232557	AL590609.3	1	23907111	23907885	1	antisense	0	0	0	0	0	0	0	0		0	0	#DIV/0!	0		1	1	no
ENSG00000232564	AL031594.1	22	40521800	40526707	1	antisense	0	0	0	0	0	0	0	0		0	0	#DIV/0!	0		1	1	no
ENSG00000232581	AC079742.1	7	6578565	6588974	-1	antisense	0	0	0	0	0	0	0	0.118779		0	0.0296947	#DIV/0!	0.0296947		1	1	no
ENSG00000232586	KIAA1614-AS1	1	180949699	180954887	-1	antisense	0.294483	0.276232	0.405557	0.346656	0.144983	0.315766	0.245702	0.229497		0.330732	0.233987	-0.499234	-0.096745		0.69115	0.999623	no
ENSG00000232600	TONSL-AS1	8	144437675	144439971	1	antisense	0.241935	0.471577	0.970644	2.3462	0.484725	0.295065	0.731139	2.49559		1.00759	1.00163	-0.00856119	-0.0059615		0.7295	0.999623	no
ENSG00000232613	AC007386.2	2	65030727	65053017	1	antisense	0	0	0	0.022715	0	0	0	0.064597		0.00567875	0.0161493	1.50782	0.0104705		1	1	no
ENSG00000232623	AP000266.1	21	32306464	32308737	-1	antisense	0.043405	0	0	0	0	0	0	0		0.0108512	0	#NUM!	-0.0108512		1	1	no
ENSG00000232633	AC079465.1	5	113323028	113437174	1	antisense	0	0	0.00672	0.046183	0.013611	0.017308	0.043396	0.07064		0.0132257	0.0362388	1.45418	0.023013		1	1	no
ENSG00000232640	AL354892.2	6	169725091	169725854	-1	antisense	0.04718	0	0.028023	0.012389	0	0.035357	0.104901	0.121027		0.021898	0.0653212	1.57675	0.0434232		1	1	no
ENSG00000232642	AC008073.2	2	24165884	24175005	-1	antisense	0	0	0	0	0	0	0	0		0	0	#DIV/0!	0		1	1	no
ENSG00000232648	AC107214.1	4	183494938	183504494	-1	antisense	0.184498	0	0.348628	0.0748	0	0.12898	0.178428	0		0.151981	0.076852	-0.983741	-0.0751295		1	1	no
ENSG00000232656	IDI2-AS1	10	1022666	1044201	1	antisense	0	0.069945	0.048921	0.068761	0.083453	0.055766	0.070426	0.34102		0.0469067	0.137666	1.55331	0.0907595		1	1	no
ENSG00000232661	AC000111.1	7	117560733	117564676	-1	antisense	0	0	0	0	0	0	0	0		0	0	#DIV/0!	0		1	1	no
ENSG00000232667	AC004862.1	7	80312574	80391474	-1	antisense	0	0	0	0.028184	0	0	0	0		0.007046	0	#NUM!	-0.007046		1	1	no
ENSG00000232671	AL391069.2	1	151280024	151281929	-1	antisense	0.592199	0.550426	0.398466	1.16158	0.596842	0.087268	0.405591	1.632		0.675669	0.680426	0.0101216	0.004757		0.8035	0.999623	no
ENSG00000232682	AL592430.1	10	60050668	60060743	1	antisense	0	0	0	0	0	0	0	0		0	0	#DIV/0!	0		1	1	no
ENSG00000232684	ATP11A-AS1	13	112745449	112754693	-1	antisense	0	0	0	0	0	0	0	0		0	0	#DIV/0!	0		1	1	no
ENSG00000232685	LINC00442	13	19008259	19012559	1	antisense	0	0	0	0	0	0	0	0		0	0	#DIV/0!	0		1	1	no
ENSG00000232692	AP001596.1	21	26378552	26471698	1	antisense	0.059795	0.022644	0.083808	0.212897	0	0	0.019674	0.129376		0.094786	0.0372625	-1.34695	-0.0575235		1	1	no
ENSG00000232696	AC017006.2	2	46078015	46078828	-1	antisense	0	0	0	0	0	0	0.022854	0.046155		0	0.0172523	#DIV/0!	0.0172523		1	1	no
ENSG00000232712	KIZ-AS1	20	21154023	21218289	-1	antisense	0.002401	0	0	0	0	0	0	0		0.00060025	0	#NUM!	-0.00060025		1	1	no
ENSG00000232715	LINC01022	7	158590629	158591120	1	antisense	0	0	0	0	0	0	0	0		0	0	#DIV/0!	0		1	1	no
ENSG00000232725	U52111.1	X	153735626	153766478	-1	antisense	0.252883	0.043296	0.123557	0.398817	0.226451	0	0.023049	0.240203		0.204638	0.122426	-0.741169	-0.0822125		1	1	no
ENSG00000232738	AL353612.1	20	9575608	9577689	1	antisense	0	0	0	0	0	0	0	0		0	0	#DIV/0!	0		1	1	no
ENSG00000232739	AL607028.1	10	15237492	15241767	1	antisense	0	0	0	0	0	0	0.024563	0		0	0.00614075	#DIV/0!	0.00614075		1	1	no
ENSG00000232754	AL035658.1	22	41169190	41183144	-1	antisense	0	0	0	0	0	0	0	0		0	0	#DIV/0!	0		1	1	no
ENSG00000232756	AC004990.1	7	77990384	77995171	1	antisense	0	0	0	0	0	0	0	0		0	0	#DIV/0!	0		1	1	no
ENSG00000232759	AC002480.2	7	22563337	22573996	1	antisense	0.199032	0.09309	0.027738	0.815681	0.851577	1.41642	0.906697	2.19543		0.283885	1.34253	2.24157	1.05865		0.1422	0.634046	no
ENSG00000232762	AL355483.3	1	53304536	53307462	1	antisense	0	0	0	0	0	0	0	0		0	0	#DIV/0!	0		1	1	no
ENSG00000232767	AC016825.1	10	116670103	116672739	1	antisense	0	0	0	0	0	0	0	0		0	0	#DIV/0!	0		1	1	no
ENSG00000232788	AC078883.3	2	172464262	172466022	-1	antisense	0	0	0.13316	0.141146	0.067159	0.038266	0	0.13885		0.0685765	0.0610687	-0.16728	-0.00750775		1	1	no
ENSG00000232803	SLCO4A1-AS1	20	62663019	62666724	-1	antisense	0	0	0	0.025519	0	0	0.052081	0.014679		0.00637975	0.01669	1.38741	0.0103102		1	1	no
ENSG00000232807	AL137186.2	10	5934270	5945900	-1	antisense	0.145153	0.045445	0.404122	1.7049	0.195436	0.545067	0.900183	1.50785		0.574906	0.787133	0.453282	0.212227		0.7043	0.999623	no
ENSG00000232808	TTTY20	Y	9329880	9334832	-1	antisense	0	0	0	0	0	0	0	0		0	0	#DIV/0!	0		1	1	no
ENSG00000232811	AL360270.1	1	110943467	110952848	1	antisense	0	0	0.009511	0.015157	0	0	0	0		0.006167	0	#NUM!	-0.006167		1	1	no
ENSG00000232814	COL4A2-AS1	13	110502575	110508179	-1	antisense	0	0	0	0	0	0	0	0		0	0	#DIV/0!	0		1	1	no
ENSG00000232821	AC003986.2	7	19112474	19114271	1	antisense	0.045208	0	0.013201	0.014119	0.013458	0	0.012395	0		0.018132	0.00646325	-1.48821	-0.0116688		1	1	no
ENSG00000232825	AL445433.2	1	99004276	99148852	1	antisense	0	0	0.008819	0.052229	0	0	0	0.036907		0.015262	0.00922675	-0.72605	-0.00603525		1	1	no
ENSG00000232828	AC231533.1	X	48698963	48737163	-1	antisense	0	0.039141	0	0	0.012446	0	0	0		0.00978525	0.0031115	-1.653	-0.00667375		1	1	no
ENSG00000232832	LMLN-AS1	3	198038321	198039234	-1	antisense	0	0	0	0	0	0	0	0		0	0	#DIV/0!	0		1	1	no
ENSG00000232874	AC080129.2	3	194130616	194131201	-1	antisense	0	0	0	0	0	0	0	0		0	0	#DIV/0!	0		1	1	no
ENSG00000232876	AL353596.1	6	135055033	135060550	1	antisense	0.03242	0	0.098377	0.142766	0.074749	0	0	0		0.0683908	0.0186872	-1.87175	-0.0497035		1	1	no
ENSG00000232878	DPYD-AS1	1	97095923	97322955	1	antisense	0	0	0	0	0	0	0	0		0	0	#DIV/0!	0		1	1	no
ENSG00000232885	GPC5-AS2	13	92339794	92340603	-1	antisense	0	0	0	0	0	0	0	0		0	0	#DIV/0!	0		1	1	no
ENSG00000232892	AL499616.1	1	163161675	163213023	1	antisense	0	0	0	0	0	0	0	0		0	0	#DIV/0!	0		1	1	no
ENSG00000232893	IQCA1-AS1	2	236391074	236392388	1	antisense	0	0	0	0	0	0	0	0		0	0	#DIV/0!	0		1	1	no
ENSG00000232907	DLGAP4-AS1	20	36507702	36573391	-1	antisense	0	0	0	0	0	0.062164	0	0		0	0.015541	#DIV/0!	0.015541		1	1	no
ENSG00000232909	AL157823.2	6	35733867	35736947	-1	antisense	0	0	0	0	0	0	0	0		0	0	#DIV/0!	0		1	1	no
ENSG00000232912	AL096855.1	1	8424645	8434838	1	antisense	0.07459	0	0	0	0	0	0	0.188822		0.0186475	0.0472055	1.33997	0.028558		1	1	no
ENSG00000232913	PLCE1-AS2	10	94081950	94108814	-1	antisense	0	0	0	0	0	0	0	0		0	0	#DIV/0!	0		1	1	no
ENSG00000232934	AL157786.1	10	112395813	112425589	-1	antisense	0.112731	0.240065	0.076696	0.081056	0.158262	0.162337	0.248225	0.287919		0.127637	0.214186	0.746816	0.0865487		1	1	no
ENSG00000232935	AL359094.2	10	127013501	127026475	-1	antisense	0	0	0	0	0	0	0	0		0	0	#DIV/0!	0		1	1	no
ENSG00000232936	AL157400.2	10	89645282	89650667	1	antisense	0	0	0	0	0	0	0	0.041437		0	0.0103593	#DIV/0!	0.0103593		1	1	no
ENSG00000232939	AL158829.1	9	109760360	109772043	-1	antisense	0	0	0	0	0	0	0	0		0	0	#DIV/0!	0		1	1	no
ENSG00000232940	HCG25	6	33249534	33254989	1	antisense	0	0	0	0	0	0	0	0		0	0	#DIV/0!	0		1	1	no
ENSG00000232949	AC002480.3	7	22589705	22591622	1	antisense	0.09258	0.133809	0.079026	0.968352	0.37672	0.849587	0.473155	1.55945		0.318442	0.814727	1.35529	0.496285		0.47595	0.989092	no
ENSG00000232959	AL356475.1	1	170024077	170024683	1	antisense	0	0	0	0	0	0	0	0		0	0	#DIV/0!	0		1	1	no
ENSG00000232969	AP001062.2	21	44339376	44340470	1	antisense	0	0	0	0	0	0	0	0		0	0	#DIV/0!	0		1	1	no
ENSG00000232971	AL591719.2	1	108734256	108734725	-1	antisense	0	0	0	0	0	0	0	0		0	0	#DIV/0!	0		1	1	no
ENSG00000232973	CYP1B1-AS1	2	38073447	38231651	1	antisense	0.13471	0.314327	0.328752	0.578118	0.391741	0.207673	0.465586	0.969236		0.338977	0.508559	0.585229	0.169582		0.02125	0.196686	no
ENSG00000232978	AL161909.2	9	19291337	19292576	-1	antisense	0	0	0	0	0	0	0	0		0	0	#DIV/0!	0		1	1	no
ENSG00000232993	AL445183.1	1	53069938	53085502	-1	antisense	0	0	0.004836	0	0	0.020697	0	0.050856		0.001209	0.0178883	3.88713	0.0166792		1	1	no
ENSG00000232995	RGS5	1	163244505	163321894	-1	antisense	1.34496	1.49654	1.20907	0.681276	0.660162	0.359014	0.702561	0.525485		1.18296	0.561805	-1.07426	-0.621155		0.6888	0.999623	no
ENSG00000232998	VPS13A-AS1	9	77176760	77178180	-1	antisense	0	0	0	0.131055	0	0	0	0.164778		0.0327638	0.0411945	0.330351	0.00843075		1	1	no
ENSG00000233002	AC005324.1	17	15735023	15749192	-1	antisense	0	0	0	0.016192	0	0	0	0.011167		0.004048	0.00279175	-0.53604	-0.00125625		1	1	no
ENSG00000233009	NALCN-AS1	13	100708325	101059286	1	antisense	0	0	0	0	0	0	0	0		0	0	#DIV/0!	0		1	1	no
ENSG00000233016	SNHG7	9	136721366	136728184	-1	antisense	29.1427	19.3323	28.5101	30.2341	19.5716	11.658	14.9346	19.7196		26.8048	16.4709	-0.702569	-10.3339		0.17255	0.69804	no
ENSG00000233017	AL121832.1	20	62427827	62447621	1	antisense	0	0	0	0	0	0	0	0		0	0	#DIV/0!	0		1	1	no
ENSG00000233021	AL669841.1	10	437561	441170	1	antisense	0	0	0	0	0	0	0	0		0	0	#DIV/0!	0		1	1	no
ENSG00000233029	AC244453.2	1	121090289	121097655	-1	antisense	0	0	0.032859	0.118567	0.011828	0.033456	0.038909	0.111051		0.0378565	0.048811	0.366665	0.0109545		1	1	no
ENSG00000233030	AC243772.2	1	149785659	149793020	-1	antisense	0.038716	0.028306	0.070915	0.448313	0.156135	0.06387	0.453779	0.90612		0.146563	0.394976	1.43025	0.248414		0.28615	0.861453	no
ENSG00000233033	CASK-AS1	X	41520036	41522336	1	antisense	0	0	0	0	0	0.071564	0.073605	0.044234		0	0.0473507	#DIV/0!	0.0473507		1	1	no
ENSG00000233038	AC011899.2	7	157854529	157866092	1	antisense	0	0	0	0	0	0	0	0		0	0	#DIV/0!	0		1	1	no
ENSG00000233044	AL049820.1	6	157107727	157119706	-1	antisense	0	0	0	0	0	0	0	0		0	0	#DIV/0!	0		1	1	no
ENSG00000233058	LINC00884	3	194487454	194518279	1	antisense	0	0	0	0	0	0	0	0		0	0	#DIV/0!	0		1	1	no
ENSG00000233069	AL663074.1	1	20732880	20733952	1	antisense	0	0	0	0	0	0	0	0		0	0	#DIV/0!	0		1	1	no
ENSG00000233070	ZFY-AS1	Y	2966844	3002626	-1	antisense	0	0	0	0	0.046052	0	0	0.02375		0	0.0174505	#DIV/0!	0.0174505		1	1	no
ENSG00000233073	AC005009.2	7	86784226	86786670	-1	antisense	0	0	0.032877	0	0	0	0	0		0.00821925	0	#NUM!	-0.00821925		1	1	no
ENSG00000233078	AL355994.3	1	16006160	16006671	-1	antisense	0	0	0	0	0	0	0	0		0	0	#DIV/0!	0		1	1	no
ENSG00000233098	CCDC144NL-AS1	17	20868433	21002276	1	antisense	0.203597	0.174499	0.072603	0.213726	0.133247	0.056472	0.008926	0.101028		0.166106	0.0749183	-1.14872	-0.091188		1	1	no
ENSG00000233099	AC095030.1	1	77346046	77349585	-1	antisense	0	0	0	0.255466	0	0	0	0		0.0638665	0	#NUM!	-0.0638665		1	1	no
ENSG00000233101	HOXB-AS3	17	48549630	48606414	1	antisense	12.1373	12.7881	15.047	19.6755	5.36963	4.64143	6.92043	11.057		14.912	6.99711	-1.09164	-7.91486		0.18115	0.710311	no
ENSG00000233108	AC006042.2	7	7958183	7969903	-1	antisense	0	0.061435	0	0.042532	0.053098	0	0.037338	0		0.0259918	0.022609	-0.201157	-0.00338275		1	1	no
ENSG00000233110	AC093797.1	4	185587909	185594003	1	antisense	0	0.014236	0.012373	0.027007	0	0	0	0		0.013404	0	#NUM!	-0.013404		1	1	no
ENSG00000233138	AL023584.1	6	142748443	142753759	1	antisense	0	0	0	0	0	0	0	0		0	0	#DIV/0!	0		1	1	no
ENSG00000233144	AL512656.1	10	73381433	73383496	1	antisense	0	0	0	0	0	0	0	0		0	0	#DIV/0!	0		1	1	no
ENSG00000233153	UBE2E2-AS1	3	23195070	23202578	-1	antisense	0	0	0	0	0	0	0	0.037838		0	0.0094595	#DIV/0!	0.0094595		1	1	no
ENSG00000233175	AC008105.1	17	45238028	45241734	-1	antisense	0.038532	0.012269	0.125142	0.139282	0.045983	0	0	0.046646		0.0788062	0.0231573	-1.76685	-0.055649		1	1	no
ENSG00000233178	AL161457.2	9	68393881	68406500	-1	antisense	0.530636	0.582353	0.392225	0.30336	0.224961	0.228492	0.318401	0.099773		0.452143	0.217907	-1.05307	-0.234237		0.57705	0.999623	no
ENSG00000233184	AC093157.1	1	101025878	101087268	1	antisense	4.69787	3.28333	3.81994	3.73519	2.74287	2.22382	1.93351	2.86775		3.88408	2.44199	-0.669517	-1.44209		0.6407	0.999623	no
ENSG00000233191	AC006372.2	7	157513294	157516841	1	antisense	0	0	0	0	0	0	0	0		0	0	#DIV/0!	0		1	1	no
ENSG00000233203	AC096536.1	1	54887563	54888850	1	antisense	0	0.062833	0.086874	0.226042	0	0	0	0.141693		0.0939372	0.0354233	-1.407	-0.058514		1	1	no
ENSG00000233221	AC133785.1	2	130830978	130836994	-1	antisense	0	0	0	0	0	0	0	0		0	0	#DIV/0!	0		1	1	no
ENSG00000233222	AL513523.3	1	153750983	153752176	-1	antisense	0	0	0	0	0	0	0	0		0	0	#DIV/0!	0		1	1	no
ENSG00000233223	AC016876.1	17	7581964	7584072	-1	antisense	4.08106	3.30612	4.25999	4.72725	1.62277	2.17744	2.20389	2.93918		4.0936	2.23582	-0.872567	-1.85778		0.4224	0.965093	no
ENSG00000233230	AC079807.2	2	47905678	47907810	1	antisense	0.108161	0.489994	0.369281	0.114466	0	0	0.180507	0.280869		0.270475	0.115344	-1.22955	-0.155132		0.61825	0.999623	no
ENSG00000233242	AL512604.2	9	37112548	37115490	-1	antisense	0	0.023377	0	0.018385	0.01463	0.018638	0.048421	0.04862		0.0104405	0.0325773	1.64167	0.0221368		1	1	no
ENSG00000233246	AL513327.2	1	33350352	33363245	1	antisense	0	0	0	0	0	0	0	0		0	0	#DIV/0!	0		1	1	no
ENSG00000233250	AC233728.1	X	53432722	53433032	-1	antisense	0.367303	0.194233	0.164497	0.385409	0.356106	0.255239	0.235754	0.234052		0.277861	0.270288	-0.0398646	-0.00757275		1	1	no
ENSG00000233251	AC007743.1	2	56173534	56185770	-1	antisense	0.03354	0.007991	0	0.007856	0	0	0	0.015396		0.0123468	0.003849	-1.68158	-0.00849775		1	1	no
ENSG00000233256	AL355870.1	10	13415202	13423133	1	antisense	0	0	0	0	0	0	0	0		0	0	#DIV/0!	0		1	1	no
ENSG00000233262	AL356134.1	9	84278219	84290131	1	antisense	0	0	0	0	0	0	0	0		0	0	#DIV/0!	0		1	1	no
ENSG00000233271	AL590440.1	1	54980950	54992274	-1	antisense	0	0	0	0	0	0	0	0		0	0	#DIV/0!	0		1	1	no
ENSG00000233293	AL133343.3	20	32561093	32573888	1	antisense	0	0	0	0	0	0	0	0		0	0	#DIV/0!	0		1	1	no
ENSG00000233296	AC092159.2	2	677186	697371	1	antisense	0	0	0.014067	0	0	0	0.044259	0		0.00351675	0.0110647	1.65366	0.007548		1	1	no
ENSG00000233303	XXYLT1-AS1	3	195094588	195096057	1	antisense	0	0	0	0	0	0	0	0		0	0	#DIV/0!	0		1	1	no
ENSG00000233308	OSTN-AS1	3	191213291	191234605	-1	antisense	0.478585	0.428136	1.83633	21.5253	0.249349	0.432032	1.43467	21.7379		6.06708	5.96349	-0.0248452	-0.103589		0.90655	0.999623	no
ENSG00000233330	AL078581.1	6	149591755	149592663	-1	antisense	0	0	0	0	0	0	0	0		0	0	#DIV/0!	0		1	1	no
ENSG00000233332	AL122008.3	1	234212606	234215088	-1	antisense	0	0	0	0.014021	0.013364	0	0	0.011594		0.00350525	0.0062395	0.831913	0.00273425		1	1	no
ENSG00000233334	FAM53B-AS1	10	124703625	124714217	1	antisense	0	0	0	0	0	0	0	0		0	0	#DIV/0!	0		1	1	no
ENSG00000233338	TLR8-AS1	X	12902817	12908333	-1	antisense	0	0	0.016743	0.017908	0	0	0	0		0.00866275	0	#NUM!	-0.00866275		1	1	no
ENSG00000233339	AC018878.1	2	106179542	106183797	1	antisense	0	0	0	0	0	0	0	0		0	0	#DIV/0!	0		1	1	no
ENSG00000233340	AL139120.1	10	112671812	112677819	-1	antisense	0	0	0	0.031041	0	0	0	0.03317		0.00776025	0.0082925	0.095704	0.00053225		1	1	no
ENSG00000233351	AL356124.2	6	129479615	129481410	-1	antisense	0	0.143464	0.083952	0.118822	0.029052	0	0	0.053892		0.0865595	0.020736	-2.06155	-0.0658235		1	1	no
ENSG00000233355	CHRM3-AS2	1	239703381	239730465	-1	antisense	0	0	0.009043	0	0	0	0	0		0.00226075	0	#NUM!	-0.00226075		1	1	no
ENSG00000233360	Z83844.2	22	37641832	37658377	-1	antisense	0.013256	0	0	0	0	0	0	0.048436		0.003314	0.012109	1.86943	0.008795		1	1	no
ENSG00000233363	AC006019.2	7	154092201	154096043	-1	antisense	0	0	0	0	0	0	0	0		0	0	#DIV/0!	0		1	1	no
ENSG00000233367	AL133480.1	9	6415145	6449558	-1	antisense	0	0	0	0.037866	0	0	0	0		0.0094665	0	#NUM!	-0.0094665		1	1	no
ENSG00000233376	AL117382.2	20	44389624	44391537	-1	antisense	0	0	0	0	0	0	0	0		0	0	#DIV/0!	0		1	1	no
ENSG00000233407	AL592182.1	1	50206084	50223127	-1	antisense	0	0	0	0	0	0	0	0		0	0	#DIV/0!	0		1	1	no
ENSG00000233408	AP000534.1	22	15557577	15560694	-1	antisense	0	0	0	0	0	0	0	0		0	0	#DIV/0!	0		1	1	no
ENSG00000233409	FANK1-AS1	10	125972188	125973126	-1	antisense	0	0	0	0	0	0	0	0.027745		0	0.00693625	#DIV/0!	0.00693625		1	1	no
ENSG00000233427	AL009181.1	1	28870483	28877336	-1	antisense	0	0	0	0	0.031833	0	0	0.043779		0	0.018903	#DIV/0!	0.018903		1	1	no
ENSG00000233429	HOTAIRM1	7	27095647	27100265	1	antisense	2.34073	2.38511	5.67497	2.90731	1.84785	1.92119	3.94252	3.03536		3.32703	2.68673	-0.308382	-0.640297		0.88445	0.999623	no
ENSG00000233431	AL359815.1	1	21586472	21591187	1	antisense	0	0	0	0	0	0	0	0		0	0	#DIV/0!	0		1	1	no
ENSG00000233452	STXBP5-AS1	6	146841901	147204614	-1	antisense	1.50275	1.0028	0.996369	7.39402	1.86535	0.538533	0.718963	7.23096		2.72399	2.58845	-0.0736293	-0.135533		0.8444	0.999623	no
ENSG00000233461	AL445524.1	1	231522388	231528556	-1	antisense	3.18591	3.08124	4.51853	3.49836	2.59663	2.15982	4.11008	4.32997		3.57101	3.29913	-0.114248	-0.271883		0.90335	0.999623	no
ENSG00000233464	AL589963.1	6	152545930	152546984	1	antisense	0	0	0	0.03323	0	0	0	0.047478		0.0083075	0.0118695	0.514773	0.003562		1	1	no
ENSG00000233478	AL031280.1	1	25644544	25659111	-1	antisense	0	0	0	0	0	0	0.028608	0		0	0.007152	#DIV/0!	0.007152		1	1	no
ENSG00000233482	AC093579.1	1	94145111	94145619	1	antisense	0	0	0	0	0	0	0	0		0	0	#DIV/0!	0		1	1	no
ENSG00000233485	AL031283.2	1	15326680	15343876	-1	antisense	0	0	0	0	0	0	0	0		0	0	#DIV/0!	0		1	1	no
ENSG00000233509	ZNF197-AS1	3	44617128	44624797	-1	antisense	0.072288	0.250087	0.019257	0.128135	0.002464	0.045837	0.131241	0.030443		0.117442	0.0524963	-1.16166	-0.0649455		1	1	no
ENSG00000233517	AC005162.2	7	28987028	28988899	1	antisense	0	0	0	0.040538	0	0	0	0		0.0101345	0	#NUM!	-0.0101345		1	1	no
ENSG00000233519	AL590490.1	1	240400671	240401123	-1	antisense	0	0	0	0	0	0	0	0		0	0	#DIV/0!	0		1	1	no
ENSG00000233527	ZNF529-AS1	19	36573070	36594708	1	antisense	1.76586	1.41811	1.84436	1.9594	1.26823	1.05558	1.11675	1.26017		1.74693	1.17518	-0.571939	-0.57175		0.71535	0.999623	no
ENSG00000233529	HCG21	6	30945979	30954862	-1	antisense	0	0	0	0	0	0	0	0.004122		0	0.0010305	#DIV/0!	0.0010305		1	1	no
ENSG00000233542	AL391845.2	1	2013213	2015530	-1	antisense	0	0	0	0	0	0	0	0		0	0	#DIV/0!	0		1	1	no
ENSG00000233547	AL158212.2	10	112950646	112951875	-1	antisense	0.185281	0.149633	0	0.209021	0.140215	0	0.160599	0.25431		0.135984	0.138781	0.0293758	0.00279725		1	1	no
ENSG00000233553	AC108462.1	2	1341044	1346568	-1	antisense	0	0	0	0	0	0	0	0		0	0	#DIV/0!	0		1	1	no
ENSG00000233554	B4GALT1-AS1	9	33166975	33179983	1	antisense	0.871317	1.14566	1.59369	2.43109	0.824322	0.774052	1.58166	1.22624		1.51044	1.10157	-0.455408	-0.408871		0.91875	0.999623	no
ENSG00000233581	AC069155.1	2	216303325	216321737	1	antisense	0	0	0	0	0.034782	0	0	0		0	0.0086955	#DIV/0!	0.0086955		1	1	no
ENSG00000233589	AL138789.1	1	68479129	68483539	1	antisense	0.16079	0	0.37525	0.326411	0.148918	0	0.539778	0.271639		0.215613	0.240084	0.155095	0.024471		0.94775	0.999623	no
ENSG00000233611	AC019068.1	2	236167447	236294927	1	antisense	0	0	0	0	0	0	0	0		0	0	#DIV/0!	0		1	1	no
ENSG00000233613	DCUN1D2-AS	13	113468901	113476135	1	antisense	0	0	0	0	0	0	0	0		0	0	#DIV/0!	0		1	1	no
ENSG00000233620	AC093581.1	1	216072465	216086917	1	antisense	0	0	0	0	0	0	0	0		0	0	#DIV/0!	0		1	1	no
ENSG00000233621	LINC01137	1	37454879	37474411	-1	antisense	2.07908	1.4097	2.61849	2.0264	2.43342	1.14027	4.02064	3.25223		2.03342	2.71164	0.41526	0.678224		0.1963	0.737928	no
ENSG00000233627	C4A-AS1	6	31999976	32003521	-1	antisense	0	0	0	0	0	0	0	0		0	0	#DIV/0!	0		1	1	no
ENSG00000233635	AC015923.1	17	63193930	63339053	-1	antisense	0	0	0	0	0	0	0	0		0	0	#DIV/0!	0		1	1	no
ENSG00000233642	GPR158-AS1	10	25158072	25176276	-1	antisense	0	0	0	0	0	0	0	0.019523		0	0.00488075	#DIV/0!	0.00488075		1	1	no
ENSG00000233654	AC108047.1	2	190534855	190568102	1	antisense	0.183742	0.079339	0.214418	0.072447	0.092978	0.241833	0	0		0.137487	0.0837028	-0.715943	-0.0537837		1	1	no
ENSG00000233661	SPIN4-AS1	X	63349646	63352178	1	antisense	0	0	0	0	0	0	0	0		0	0	#DIV/0!	0		1	1	no
ENSG00000233672	RNASEH2B-AS1	13	50862172	50910764	-1	antisense	0.030574	0.052892	0.177976	0.109299	0.027537	0.072732	0.067079	0.076323		0.0926852	0.0609177	-0.605477	-0.0317675		1	1	no
ENSG00000233682	AL356417.2	6	159165899	159170007	-1	antisense	0	0	0	0	0	0	0	0.044152		0	0.011038	#DIV/0!	0.011038		1	1	no
ENSG00000233693	AL357568.1	1	164769116	164774641	-1	antisense	0	0.004089	0	0.012307	0	0	0	0.005565		0.004099	0.00139125	-1.55889	-0.00270775		1	1	no
ENSG00000233695	GAS6-AS1	13	113815630	113845744	1	antisense	3.22713	3.5582	0.841217	2.49508	0.26089	0.159388	0.046974	0.842236		2.53041	0.327372	-2.95037	-2.20304		0.01085	0.12047	no
ENSG00000233705	SLC26A4-AS1	7	107653968	107662151	-1	antisense	0.006714	0	0.028745	0.025123	0.017869	0.044938	0.103464	0.034346		0.0151455	0.0501542	1.72748	0.0350087		1	1	no
ENSG00000233706	AL353689.2	1	226992140	226993206	1	antisense	0	0	0	0	0	0	0	0		0	0	#DIV/0!	0		1	1	no
ENSG00000233718	MYCNOS	2	15921037	15942249	-1	antisense	0	0	0	0.072085	0	0	0	0		0.0180212	0	#NUM!	-0.0180212		1	1	no
ENSG00000233728	AL929472.3	1	37799720	37800879	-1	antisense	0	0	0	0	0	0	0	0		0	0	#DIV/0!	0		1	1	no
ENSG00000233729	AC016909.2	2	132915557	132931494	1	antisense	0	0	0	0	0	0	0	0		0	0	#DIV/0!	0		1	1	no
ENSG00000233735	AL359918.2	1	240177839	240179644	-1	antisense	0	0	0.068471	0	0.023165	0	0.021336	0		0.0171178	0.0111252	-0.621655	-0.0059925		1	1	no
ENSG00000233739	AL031587.2	22	38057180	38073940	-1	antisense	0	0	0	0	0	0	0	0		0	0	#DIV/0!	0		1	1	no
ENSG00000233766	AC098617.1	2	191846539	192044525	1	antisense	0	0.363703	0	0.170591	0.305932	0.422439	0.254401	0.216975		0.133574	0.299937	1.16702	0.166363		0.06985	0.430606	no
ENSG00000233776	LINC01251	9	33732975	33738416	-1	antisense	0	0	0.092947	0.049377	0	0	0	0		0.035581	0	#NUM!	-0.035581		1	1	no
ENSG00000233785	AC131011.1	X	23772992	23782956	-1	antisense	0	0	0	0	0	0	0.03066	0.29238		0	0.08076	#DIV/0!	0.08076		1	1	no
ENSG00000233797	UFL1-AS1	6	96358374	96521669	-1	antisense	0	0	0	0	0	0	0	0		0	0	#DIV/0!	0		1	1	no
ENSG00000233799	AC139887.1	4	764487	765074	-1	antisense	0.112234	0	0.19234	0.123325	0.232211	0.169435	0.183738	0		0.106975	0.146346	0.452113	0.0393713		1	1	no
ENSG00000233818	AP000695.2	21	36445731	36532408	1	antisense	0.210412	0.402265	0.015795	0.426799	0.378129	0.804863	0.233391	0.514701		0.263818	0.482771	0.871797	0.218953		0.6395	0.999623	no
ENSG00000233823	AL356311.1	6	151813276	151814179	-1	antisense	0	0	0	0.168044	0	0	0	0		0.042011	0	#NUM!	-0.042011		1	1	no
ENSG00000233825	AL391839.2	10	32346499	32347179	1	antisense	0	0.063614	0	0	0	0	0	0		0.0159035	0	#NUM!	-0.0159035		1	1	no
ENSG00000233840	PCDH9-AS4	13	66990886	67002007	1	antisense	0	0	0	0	0	0	0	0		0	0	#DIV/0!	0		1	1	no
ENSG00000233845	AC093732.1	2	47035279	47040524	-1	antisense	0	0	0	0.023967	0	0	0	0		0.00599175	0	#NUM!	-0.00599175		1	1	no
ENSG00000233847	AC022445.1	5	60917490	60919573	1	antisense	0	0	0	0	0	0	0	0		0	0	#DIV/0!	0		1	1	no
ENSG00000233848	AL513188.1	6	20756103	20800694	-1	antisense	0	0	0	0	0	0	0	0		0	0	#DIV/0!	0		1	1	no
ENSG00000233849	AC022201.2	2	70301451	70302072	1	antisense	0	0	0	0.332771	0.051751	0.147454	0	0		0.0831927	0.0498012	-0.740276	-0.0333915		1	1	no
ENSG00000233850	AC103563.7	2	95025193	95026709	-1	antisense	0	0	0	0	0	0	0	0		0	0	#DIV/0!	0		1	1	no
ENSG00000233851	LATS2-AS1	13	21005157	21018122	1	antisense	0	0	0	0	0	0	0	0		0	0	#DIV/0!	0		1	1	no
ENSG00000233854	POU6F2-AS2	7	38984243	39013551	-1	antisense	0	0	0	0	0	0	0	0		0	0	#DIV/0!	0		1	1	no
ENSG00000233860	AC107072.2	4	76756960	76758474	-1	antisense	0.023228	0	0	0.125332	0.017978	0.017651	0	0.085585		0.03714	0.0303035	-0.293489	-0.0068365		1	1	no
ENSG00000233862	AC016907.2	2	30051066	30143804	-1	antisense	0	0	0.031696	0.013561	0	0	0	0		0.0113142	0	#NUM!	-0.0113142		1	1	no
ENSG00000233875	AL592078.1	1	154579065	154579663	-1	antisense	0	0	0	0	0	0	0	0		0	0	#DIV/0!	0		1	1	no
ENSG00000233884	AL772337.2	9	87848113	87853442	-1	antisense	0	0	0	0	0	0	0	0		0	0	#DIV/0!	0		1	1	no
ENSG00000233885	YEATS2-AS1	3	183806457	183810783	-1	antisense	0.024973	0.112776	0.073984	0.068722	0.052667	0.126257	0	0.057358		0.0701138	0.0590705	-0.24726	-0.0110432		1	1	no
ENSG00000233893	EZR-AS1	6	158818011	158820593	1	antisense	0	0	0	0	0	0	0	0		0	0	#DIV/0!	0		1	1	no
ENSG00000233894	AC105271.1	1	74468195	74469543	1	antisense	0	0	0	0	0	0	0	0		0	0	#DIV/0!	0		1	1	no
ENSG00000233896	PDYN-AS1	20	1947246	2007517	1	antisense	0	0	0	0	0	0	0	0.01318		0	0.003295	#DIV/0!	0.003295		1	1	no
ENSG00000233912	AC026202.2	3	5156905	5187329	-1	antisense	0	0.143044	0	0	0	0	0	0.059724		0.035761	0.014931	-1.26008	-0.02083		1	1	no
ENSG00000233920	AL162595.2	1	229223461	229227562	-1	antisense	0	0	0	0	0	0	0	0		0	0	#DIV/0!	0		1	1	no
ENSG00000233930	KRTAP5-AS1	11	1571353	1599184	1	antisense	0	0	0	0	0.010166	0	0	0		0	0.0025415	#DIV/0!	0.0025415		1	1	no
ENSG00000233941	AL356859.1	6	106358566	106359717	-1	antisense	0	0	0	0	0	0	0	0		0	0	#DIV/0!	0		1	1	no
ENSG00000233953	AC009970.1	2	60495686	60499964	1	antisense	0	0	0	0	0	0	0	0		0	0	#DIV/0!	0		1	1	no
ENSG00000233968	AL157895.1	10	19710328	19728550	-1	antisense	0	0	0	0.037606	0	0	0	0.008458		0.0094015	0.0021145	-2.15257	-0.007287		1	1	no
ENSG00000233970	AC092159.3	2	692083	693235	-1	antisense	0	0	0	0	0	0	0	0		0	0	#DIV/0!	0		1	1	no
ENSG00000233993	AL121900.1	20	18674395	18698709	-1	antisense	0	0	0	0	0	0	0	0		0	0	#DIV/0!	0		1	1	no
ENSG00000234006	DDX39B-AS1	6	31542304	31543138	1	antisense	0	0	0	0	0	0	0	0		0	0	#DIV/0!	0		1	1	no
ENSG00000234022	AC008278.2	2	15564170	15573868	1	antisense	0	0	0.1466	0	0	0	0	0		0.03665	0	#NUM!	-0.03665		1	1	no
ENSG00000234026	AL157834.2	10	95228243	95231144	-1	antisense	0	0	0	0	0	0	0	0		0	0	#DIV/0!	0		1	1	no
ENSG00000234028	AC062029.1	2	88627539	88631821	1	antisense	0.668736	0.732451	0.998182	0.611203	0.442405	0.243832	0.310349	0.510637		0.752643	0.376806	-0.998145	-0.375837		0.49545	0.995832	no
ENSG00000234050	Z95624.1	X	102937770	102940561	-1	antisense	0	0	0	0	0	0	0	0		0	0	#DIV/0!	0		1	1	no
ENSG00000234055	AL158151.2	9	129097854	129100266	1	antisense	0	0	0	0	0	0	0	0		0	0	#DIV/0!	0		1	1	no
ENSG00000234070	SPATA17-AS1	1	217781198	217785120	-1	antisense	0	0	0	0	0	0	0	0		0	0	#DIV/0!	0		1	1	no
ENSG00000234072	AC074117.1	2	27356246	27367622	1	antisense	1.48435	1.60707	1.59866	1.20752	1.13407	0.526542	1.10773	1.43333		1.4744	1.05042	-0.489164	-0.423982		0.91855	0.999623	no
ENSG00000234084	AL049552.1	6	135301568	135307158	1	antisense	0	0	0	0.041869	0	0	0	0		0.0104673	0	#NUM!	-0.0104673		1	1	no
ENSG00000234091	AL157392.2	10	13729383	13756200	1	antisense	0	0	0	0.028513	0	0	0	0		0.00712825	0	#NUM!	-0.00712825		1	1	no
ENSG00000234117	AL445224.1	6	116492297	116497099	1	antisense	0	0	0	0	0	0	0	0		0	0	#DIV/0!	0		1	1	no
ENSG00000234132	AL358473.2	1	201031136	201043073	1	antisense	0	0	0	0	0	0	0	0		0	0	#DIV/0!	0		1	1	no
ENSG00000234136	AC055764.1	3	197830685	197831296	-1	antisense	0	0	0	0	0	0	0	0		0	0	#DIV/0!	0		1	1	no
ENSG00000234141	AC006042.4	7	7949853	7950709	-1	antisense	0.40911	0.33523	0.097917	0.174553	0.166373	0.084938	0.030648	0.120122		0.254202	0.10052	-1.33849	-0.153682		0.4435	0.977862	no
ENSG00000234149	AC018511.2	10	75003055	75025174	-1	antisense	0	0	0	0	0	0	0	0		0	0	#DIV/0!	0		1	1	no
ENSG00000234156	AL162254.1	9	122609915	122639685	1	antisense	0.025939	0.024722	0.09089	0.299611	0	0.138846	0.027794	0.355459		0.11029	0.130525	0.243015	0.0202342		1	1	no
ENSG00000234160	AL513165.1	9	37509150	37510299	1	antisense	1.87389	1.78194	1.64979	0.942856	1.80964	2.45119	0.998744	1.56326		1.56212	1.70571	0.126868	0.143591		0.53435	0.999623	no
ENSG00000234161	PABPC5-AS1	X	91414878	91434999	-1	antisense	0	0	0	0	0	0	0	0		0	0	#DIV/0!	0		1	1	no
ENSG00000234166	ARHGEF19-AS1	1	16197854	16198357	1	antisense	0	0	0	0	0	0	0	0		0	0	#DIV/0!	0		1	1	no
ENSG00000234171	RNASEH1-AS1	2	3558492	3561745	1	antisense	2.43966	5.80072	4.85532	6.25686	2.21264	4.92433	2.86364	4.50683		4.83814	3.62686	-0.415732	-1.21128		0.8141	0.999623	no
ENSG00000234173	AL353784.1	10	54486230	54656051	1	antisense	0	0.010684	0	0.005252	0	0	0	0		0.003984	0	#NUM!	-0.003984		1	1	no
ENSG00000234174	AC016683.1	2	113171535	113175360	-1	antisense	0	0	0	0	0	0	0	0		0	0	#DIV/0!	0		1	1	no
ENSG00000234181	AL353795.2	9	35096378	35098141	1	antisense	0	0	0	0	0	0	0	0		0	0	#DIV/0!	0		1	1	no
ENSG00000234183	LINC01952	7	44848416	44849568	1	antisense	0	0	0	0	0	0	0	0		0	0	#DIV/0!	0		1	1	no
ENSG00000234185	AC068533.3	7	66119603	66165011	-1	antisense	0	0	0	0	0	0	0	0		0	0	#DIV/0!	0		1	1	no
ENSG00000234193	AC013476.1	2	222917387	222919363	-1	antisense	0	0	0	0	0	0	0	0.084621		0	0.0211553	#DIV/0!	0.0211553		1	1	no
ENSG00000234197	ETV5-AS1	3	186079170	186080947	1	antisense	0	0	0	0	0	0	0	0		0	0	#DIV/0!	0		1	1	no
ENSG00000234203	AC004771.2	17	4972851	4974681	1	antisense	0.058341	0.08098	0	0	0.104902	0	0	0		0.0348303	0.0262255	-0.409371	-0.00860475		1	1	no
ENSG00000234206	AL121957.1	6	107509803	107511721	-1	antisense	0	0	0	0	0	0	0	0		0	0	#DIV/0!	0		1	1	no
ENSG00000234211	AL451067.1	1	161671978	161674824	-1	antisense	0	0	0	0	0	0	0	0		0	0	#DIV/0!	0		1	1	no
ENSG00000234222	LIX1L-AS1	1	145926590	145959179	1	antisense	0	0	0	0	0	0	0.005312	0		0	0.001328	#DIV/0!	0.001328		1	1	no
ENSG00000234230	ZFX-AS1	X	24146225	24149654	-1	antisense	0	0	0	0	0	0	0	0		0	0	#DIV/0!	0		1	1	no
ENSG00000234235	BOK-AS1	2	241544403	241558977	-1	antisense	0	0	0	0.131248	0	0	0.032983	0		0.032812	0.00824575	-1.9925	-0.0245663		1	1	no
ENSG00000234263	AL024508.1	6	136629172	136647999	1	antisense	0	0	0	0	0	0	0.011199	0		0	0.00279975	#DIV/0!	0.00279975		0.1126	0.565767	no
ENSG00000234264	DEPDC1-AS1	1	68496676	68538627	1	antisense	0.656411	0.807634	0.187494	0.202642	0.405248	0.545715	0.440945	0.074455		0.463545	0.366591	-0.33854	-0.0969545		0.7701	0.999623	no
ENSG00000234281	LANCL1-AS1	2	210324759	210469246	1	antisense	0	0	0	0	0	0	0	0		0	0	#DIV/0!	0		1	1	no
ENSG00000234286	AC006026.3	7	23680195	23680786	-1	antisense	0	0	0	0	0	0	0	0		0	0	#DIV/0!	0		1	1	no
ENSG00000234290	AC116366.1	5	132468890	132473043	-1	antisense	0.030268	0.006588	0.006055	0.022669	0.033911	0.012922	0.031234	0.022285		0.016395	0.025088	0.613742	0.008693		1	1	no
ENSG00000234303	CLYBL-AS1	13	99726247	99727491	-1	antisense	0	0	0	0	0	0	0	0		0	0	#DIV/0!	0		1	1	no
ENSG00000234311	AL451069.3	10	132433733	132441484	-1	antisense	0	0	0	0.047696	0	0	0	0.023445		0.011924	0.00586125	-1.02459	-0.00606275		1	1	no
ENSG00000234336	JAZF1-AS1	7	28180322	28243917	1	antisense	0.017497	0.020011	0.030224	0.072046	0	0.005318	0.031509	0.225887		0.0349445	0.0656785	0.910356	0.030734		1	1	no
ENSG00000234352	AC009264.1	7	136685559	137182107	-1	antisense	0.029046	0	0	0.026741	0	0	0	0.043288		0.0139468	0.010822	-0.365962	-0.00312475		1	1	no
ENSG00000234361	AL391863.2	6	157829143	157830573	-1	antisense	0	0	0	0	0	0	0	0		0	0	#DIV/0!	0		1	1	no
ENSG00000234377	RNF219-AS1	13	77919689	78617328	1	antisense	0.021326	0.010095	0.015325	0.018042	0.002854	0.008103	0.013372	0.009757		0.016197	0.0085215	-0.926547	-0.0076755		1	1	no
ENSG00000234380	LINC01426	21	34745757	34784886	1	antisense	0.355922	0.167234	0.353382	1.39946	0.298617	0.404926	0.45744	1.86931		0.569	0.757574	0.412958	0.188574		0.2896	0.865405	no
ENSG00000234393	AL592546.1	10	113710681	113719332	-1	antisense	0	0	0	0	0	0	0	0		0	0	#DIV/0!	0		1	1	no
ENSG00000234405	Z69733.1	X	103497523	103500317	1	antisense	0.639151	0.749664	0.760974	0.530053	0.465256	0.343486	0.219017	0.423389		0.66996	0.362787	-0.884953	-0.307173		0.2189	0.774413	no
ENSG00000234425	AL138930.1	1	160537073	160571458	1	antisense	0	0	0	0	0	0	0	0		0	0	#DIV/0!	0		1	1	no
ENSG00000234428	AC023051.1	12	26623369	26649479	1	antisense	0	0	0	0.038977	0	0	0	0.175071		0.00974425	0.0437678	2.16725	0.0340235		1	1	no
ENSG00000234445	FGF14-AS1	13	102367539	102373666	1	antisense	0	0	0	0.072492	0	0	0	0		0.018123	0	#NUM!	-0.018123		1	1	no
ENSG00000234452	SLC16A12-AS1	10	89456064	89468140	1	antisense	0	0	0	0	0	0	0	0		0	0	#DIV/0!	0		1	1	no
ENSG00000234459	AC002064.2	7	90266034	90270216	-1	antisense	0	0	0	0	0	0	0	0		0	0	#DIV/0!	0		1	1	no
ENSG00000234477	AC004231.1	17	40921430	40975926	1	antisense	0	0	0	0.067497	0	0	0	0		0.0168743	0	#NUM!	-0.0168743		1	1	no
ENSG00000234478	ACBD3-AS1	1	226148003	226155071	1	antisense	0	0	0	0	0	0	0	0		0	0	#DIV/0!	0		1	1	no
ENSG00000234481	AC117945.1	1	36773140	36775768	1	antisense	0	0	0	0	0	0	0	0		0	0	#DIV/0!	0		1	1	no
ENSG00000234484	AL032821.1	6	132752675	132753951	1	antisense	0	0	0	0	0	0	0	0		0	0	#DIV/0!	0		1	1	no
ENSG00000234494	SP2-AS1	17	47897330	47941410	-1	antisense	0.720479	1.21774	1.22933	1.26931	0.567266	0.675423	0.249456	0.574382		1.10922	0.516632	-1.10233	-0.592584		0.40345	0.954751	no
ENSG00000234497	ERICH3-AS1	1	74577430	74626098	1	antisense	0	0	0	0.007435	0	0	0	0.004873		0.00185875	0.00121825	-0.609523	-0.0006405		1	1	no
ENSG00000234504	AL353801.2	10	44899614	44920220	-1	antisense	0	0	0	0	0	0	0	0		0	0	#DIV/0!	0		1	1	no
ENSG00000234527	PCDH9-AS1	13	66303871	66323561	1	antisense	0	0	0	0	0	0	0	0		0	0	#DIV/0!	0		1	1	no
ENSG00000234567	AL024497.2	6	133452857	133456605	-1	antisense	0	0	0	0	0	0	0	0		0	0	#DIV/0!	0		1	1	no
ENSG00000234577	SYNE1-AS1	6	152380546	152381564	1	antisense	0	0.117718	0.080869	0	0	0	0.07568	0		0.0496468	0.01892	-1.39179	-0.0307268		1	1	no
ENSG00000234578	AL355483.4	1	53267935	53268601	1	antisense	0	0	0	0	0	0	0	0		0	0	#DIV/0!	0		1	1	no
ENSG00000234579	AC009305.1	2	30986939	30991426	1	antisense	0	0	0	0	0	0	0	0		0	0	#DIV/0!	0		1	1	no
ENSG00000234595	AC013733.2	2	181683113	181685707	1	antisense	0	0	0	0	0	0	0	0		0	0	#DIV/0!	0		1	1	no
ENSG00000234601	CHRM3-AS1	1	239898016	239899872	-1	antisense	0	0	0	0	0	0	0	0		0	0	#DIV/0!	0		1	1	no
ENSG00000234614	AL450992.2	1	151841877	151850385	1	antisense	0.068129	0.143429	0.090253	0.77058	0	0	0	0.64084		0.268098	0.16021	-0.742795	-0.107888		1	1	no
ENSG00000234617	SNRK-AS1	3	43349644	43351962	-1	antisense	0.196015	0.019222	0.131003	0.214242	0.155044	0.126621	0.063151	0.167507		0.140121	0.128081	-0.129614	-0.0120398		1	1	no
ENSG00000234626	AL021937.3	22	32327171	32343105	-1	antisense	0	0	0	0	0	0	0	0		0	0	#DIV/0!	0		1	1	no
ENSG00000234636	MED14OS	X	40735400	40738701	1	antisense	0.186215	0.242282	0.210637	0.334457	0.344025	0.193245	0.279948	0.342878		0.243398	0.290024	0.252856	0.0466263		0.7278	0.999623	no
ENSG00000234638	AC053503.4	2	219425071	219426184	-1	antisense	0	0	0	0	0	0.041727	0	0		0	0.0104318	#DIV/0!	0.0104318		1	1	no
ENSG00000234650	PCCA-AS1	13	100464440	100481157	-1	antisense	0	0	0	0	0	0	0	0		0	0	#DIV/0!	0		1	1	no
ENSG00000234653	AC079117.1	2	76985965	77009791	1	antisense	0	0	0	0	0	0	0	0		0	0	#DIV/0!	0		1	1	no
ENSG00000234661	CHL1-AS1	3	363370	385795	-1	antisense	0	0	0	0	0	0	0	0.039019		0	0.00975475	#DIV/0!	0.00975475		1	1	no
ENSG00000234676	IFT74-AS1	9	26955780	26956295	-1	antisense	0.122428	0	0	0	0	0	0	0		0.030607	0	#NUM!	-0.030607		1	1	no
ENSG00000234678	ELF3-AS1	1	202000094	202010353	-1	antisense	0	0	0.014331	0.045986	0.232208	0.012432	0.094256	1.11296		0.0150793	0.362963	4.58919	0.347884		0.20405	0.749773	no
ENSG00000234684	SDCBP2-AS1	20	1325405	1378734	1	antisense	2.07304	1.02374	2.50969	1.64059	1.7883	1.15786	1.98785	1.4853		1.81177	1.60483	-0.174977	-0.206937		0.86215	0.999623	no
ENSG00000234688	AL049749.1	22	36703918	36721472	1	antisense	0	0	0	0	0	0	0	0		0	0	#DIV/0!	0		1	1	no
ENSG00000234693	AL353653.1	20	50645471	50662275	1	antisense	0.128124	0.038517	0.203975	2.57039	0	0	0.10629	1.49524		0.735252	0.400382	-0.87686	-0.334869		0.67295	0.999623	no
ENSG00000234694	AL139289.2	1	43354684	43358658	-1	antisense	0	0	0.053589	0	0	0	0.048127	0		0.0133972	0.0120318	-0.15509	-0.0013655		1	1	no
ENSG00000234695	AC002076.1	7	93890913	93893601	1	antisense	0	0.04663	0.042858	0	0	0	0.346092	0.12721		0.022372	0.118326	2.40299	0.0959535		1	1	no
ENSG00000234696	GPR50-AS1	X	151175192	151177836	-1	antisense	0	0	0	0	0	0	0	0		0	0	#DIV/0!	0		1	1	no
ENSG00000234699	AL139339.1	10	103452846	103462695	1	antisense	0.196222	0.17975	0.499827	0.295579	0	0.144522	0.074089	0.106914		0.292845	0.0813813	-1.84737	-0.211463		0.4021	0.95264	no
ENSG00000234705	HMGA1P4	9	128663134	128663578	-1	antisense	0	0	0	0.07233	0	0.028157	0	0		0.0180825	0.00703925	-1.3611	-0.0110432		1	1	no
ENSG00000234707	AC074351.1	7	54759425	54804928	1	antisense	0	0	0	0	0	0	0	0		0	0	#DIV/0!	0		1	1	no
ENSG00000234712	AL713923.1	X	145232929	145233619	-1	antisense	0	0	0	0	0	0	0	0		0	0	#DIV/0!	0		1	1	no
ENSG00000234715	AC005064.1	7	103445207	103514007	1	antisense	0	0	0	0	0	0	0	0.016113		0	0.00402825	#DIV/0!	0.00402825		1	1	no
ENSG00000234736	FAM170B-AS1	10	49121839	49151547	1	antisense	0	0	0	0	0	0	0	0		0	0	#DIV/0!	0		1	1	no
ENSG00000234753	FOXP4-AS1	6	41494853	41548621	-1	antisense	0	0	0	0	0	0	0	0		0	0	#DIV/0!	0		1	1	no
ENSG00000234758	AC034228.3	5	131944408	131968220	1	antisense	0	0	0	0.085972	0	0	0	0		0.021493	0	#NUM!	-0.021493		1	1	no
ENSG00000234771	SLC25A25-AS1	9	128108581	128118693	-1	antisense	0.084265	0.060712	0.105061	0.117621	0.285136	0.12658	0.148463	0.200209		0.0919148	0.190097	1.04837	0.0981822		1	1	no
ENSG00000234772	LINC00412	13	27236282	27236811	-1	antisense	0	0	0	0	0	0	0	0		0	0	#DIV/0!	0		1	1	no
ENSG00000234775	AC105940.2	1	203127259	203127954	-1	antisense	0	0	0	0	0	0	0	0		0	0	#DIV/0!	0		1	1	no
ENSG00000234779	AL450003.2	9	16726814	16727524	1	antisense	0.599142	0.440572	0.742375	0.970973	0.695475	0.273913	0.200595	0.814347		0.688265	0.496082	-0.472385	-0.192183		0.8079	0.999623	no
ENSG00000234789	AL590369.1	9	129640476	129641282	1	antisense	0	0	0	0	0	0	0	0.751599		0	0.1879	#DIV/0!	0.1879		1	1	no
ENSG00000234791	AC108448.1	11	3189546	3189929	1	antisense	0	0	0	0	0	0	0	0		0	0	#DIV/0!	0		1	1	no
ENSG00000234793	AC114730.2	2	241754793	241755740	-1	antisense	0	0	0	0	0.03447	0	0	0		0	0.0086175	#DIV/0!	0.0086175		1	1	no
ENSG00000234796	AC113607.1	2	910926	921124	-1	antisense	0	0	0	0	0	0	0	0		0	0	#DIV/0!	0		1	1	no
ENSG00000234818	AC007314.1	2	10589166	10604830	1	antisense	0	0	0	0	0	0	0	0		0	0	#DIV/0!	0		1	1	no
ENSG00000234832	AL096677.1	20	23346941	23351486	-1	antisense	0	0.054639	0.041621	0	0	0.024069	0	0		0.024065	0.00601725	-1.99976	-0.0180478		1	1	no
ENSG00000234848	AC008758.2	19	12450935	12460705	1	antisense	0	0	0	0	0	0	0	0		0	0	#DIV/0!	0		1	1	no
ENSG00000234854	LINC00676	13	109728282	109730007	1	antisense	0	0	0	0	0	0	0	0		0	0	#DIV/0!	0		1	1	no
ENSG00000234855	SLIT1-AS1	10	97102756	97103747	1	antisense	0	0	0	0	0	0	0	0		0	0	#DIV/0!	0		1	1	no
ENSG00000234859	AC003958.2	17	41402416	41425049	1	antisense	0	0	0	0	0	0	0	0		0	0	#DIV/0!	0		1	1	no
ENSG00000234869	AL021392.1	22	46541495	46548196	1	antisense	0.034973	0	0.068777	0.14694	0	0	0.024835	0.016107		0.0626725	0.0102355	-2.61425	-0.052437		1	1	no
ENSG00000234884	AL022329.1	22	25561117	25564462	-1	antisense	0	0	0	0	0	0	0	0		0	0	#DIV/0!	0		1	1	no
ENSG00000234892	Z82214.1	22	43232141	43239010	1	antisense	0	0	0	0	0	0	0	0		0	0	#DIV/0!	0		1	1	no
ENSG00000234915	AL360091.3	1	212299495	212331713	-1	antisense	0	0	0	0	0	0	0	0		0	0	#DIV/0!	0		1	1	no
ENSG00000234921	AC006450.2	9	124031624	124032524	-1	antisense	0	0	0	0	0	0	0	0		0	0	#DIV/0!	0		1	1	no
ENSG00000234936	AC010883.1	2	43229573	43233394	1	antisense	0.153591	0	0.167221	0	0	0	0	0.140935		0.080203	0.0352338	-1.1867	-0.0449693		1	1	no
ENSG00000234942	GRID1-AS1	10	85577731	85607213	1	antisense	0	0	0.010755	0	0	0	0	0.033928		0.00268875	0.008482	1.65747	0.00579325		1	1	no
ENSG00000234943	AC092839.2	2	54545368	54546677	-1	antisense	0	0	0	0	0	0	0	0		0	0	#DIV/0!	0		1	1	no
ENSG00000234945	GTF3C2-AS1	2	27335535	27342599	1	antisense	0	0.039955	0	0	0	0	0	0		0.00998875	0	#NUM!	-0.00998875		1	1	no
ENSG00000234949	AC104667.2	2	237591020	237595981	1	antisense	0	0	0	0	0	0	0.016301	0		0	0.00407525	#DIV/0!	0.00407525		1	1	no
ENSG00000234953	AL138799.4	1	81513880	81557702	-1	antisense	0	0	0	0	0	0	0	0		0	0	#DIV/0!	0		1	1	no
ENSG00000234961	AL133415.1	10	17233325	17234833	-1	antisense	0.932251	0.330671	0	0.703713	0.856281	0	0.21028	0		0.491659	0.26664	-0.882763	-0.225019		0.8391	0.999623	no
ENSG00000234979	Z82185.1	22	36816326	36819736	1	antisense	0	0	0	0	0	0	0	0		0	0	#DIV/0!	0		1	1	no
ENSG00000234997	AC016745.1	2	113424495	113425324	1	antisense	0.135009	0.211556	0.199185	0	0.133865	0.179293	0.076494	0		0.136437	0.097413	-0.486054	-0.0390245		1	1	no
ENSG00000234998	AC244453.3	1	121087528	121116676	-1	antisense	0.566903	0.278371	0.405787	0.360781	0.51698	0.238226	0.72539	0.354525		0.40296	0.45878	0.187165	0.0558198		1	1	no
ENSG00000235005	AL450468.1	1	109884176	109886264	-1	antisense	0	0	0	0	0	0	0	0		0	0	#DIV/0!	0		1	1	no
ENSG00000235010	AL512622.1	10	132181225	132185962	-1	antisense	0	0	0	0	0	0	0	0		0	0	#DIV/0!	0		1	1	no
ENSG00000235016	SEMA3F-AS1	3	50116022	50156085	-1	antisense	0	0.013142	0.012297	0.00871	0.030469	0	0.022617	0.008621		0.00853725	0.0154267	0.853591	0.0068895		1	1	no
ENSG00000235023	AP001626.1	21	42648271	42651244	-1	antisense	0	0	0	0.023775	0	0	0	0		0.00594375	0	#NUM!	-0.00594375		1	1	no
ENSG00000235024	AC097468.2	2	218944629	218961903	-1	antisense	0	0	0	0	0	0	0	0		0	0	#DIV/0!	0		1	1	no
ENSG00000235026	DPP10-AS1	2	115130935	115161343	-1	antisense	0	0	0	0.08048	0	0	0.02806	0		0.02012	0.007015	-1.52012	-0.013105		1	1	no
ENSG00000235027	AC068580.3	11	1760348	1762486	1	antisense	0.031611	0	0	0.011989	0	0	0	0		0.0109	0	#NUM!	-0.0109		1	1	no
ENSG00000235029	MNX1-AS2	7	157006307	157007132	1	antisense	0	0	0	0	0	0	0	0		0	0	#DIV/0!	0		1	1	no
ENSG00000235032	BMP7-AS1	20	57214872	57215866	1	antisense	0	0	0	0	0	0	0	0		0	0	#DIV/0!	0		1	1	no
ENSG00000235033	AL590999.1	6	39881804	39900071	-1	antisense	0.121618	0.085093	0.158653	0.163565	0.189306	0.252859	0.27415	0.236585		0.132232	0.238225	0.849251	0.105993		0.8717	0.999623	no
ENSG00000235035	AC005234.1	2	70687142	70691824	1	antisense	0	0	0	0	0	0	0	0		0	0	#DIV/0!	0		1	1	no
ENSG00000235042	AC098820.2	2	216385288	216412696	-1	antisense	0	0	0	0	0.034343	0	0	0		0	0.00858575	#DIV/0!	0.00858575		1	1	no
ENSG00000235047	AC016751.2	2	175897336	175904232	1	antisense	0	0	0	0	0	0	0	0		0	0	#DIV/0!	0		1	1	no
ENSG00000235050	MLIP-AS1	6	53978549	54079726	-1	antisense	0.025478	0	0	0.026724	0	0	0	0.034503		0.0130505	0.00862575	-0.597383	-0.00442475		1	1	no
ENSG00000235051	AL357497.1	6	10881780	10884349	1	antisense	0	0	0	0	0	0.014709	0	0		0	0.00367725	#DIV/0!	0.00367725		1	1	no
ENSG00000235058	ZMYND10-AS1	3	50341106	50345697	1	antisense	0	0	0	0	0	0	0	0		0	0	#DIV/0!	0		1	1	no
ENSG00000235066	AC009303.2	2	117995397	118055033	1	antisense	0	0	0	0.067148	0	0.022969	0	0.021281		0.016787	0.0110625	-0.601667	-0.0057245		1	1	no
ENSG00000235077	AC073842.1	7	100130964	100140439	1	antisense	0	0.070896	0	0.096539	0	0.057287	0	0		0.0418588	0.0143217	-1.54732	-0.027537		1	1	no
ENSG00000235078	AC231981.1	2	3519275	3523197	1	antisense	0.177362	0.091501	0.219833	0.279128	0.057144	0.079925	0	0.06181		0.191956	0.0497198	-1.94888	-0.142236		1	1	no
ENSG00000235079	ZRANB2-AS1	1	71048855	71067184	1	antisense	0	0	0	0	0	0	0	0.072124		0	0.018031	#DIV/0!	0.018031		1	1	no
ENSG00000235085	AC091153.2	17	4673830	4696831	1	antisense	0	0	0	0	0	0	0	0		0	0	#DIV/0!	0		1	1	no
ENSG00000235092	ID2-AS1	2	8666636	8681863	-1	antisense	0.455032	0.542687	0.94372	1.08717	0.333768	0.213213	0.392154	0.52363		0.757152	0.365691	-1.04996	-0.391461		0.29185	0.867162	no
ENSG00000235096	AC118555.1	1	246025897	246035603	1	antisense	0	0	0	0	0	0	0	0		0	0	#DIV/0!	0		1	1	no
ENSG00000235120	BSN-AS1	3	49640483	49641769	-1	antisense	0	0	0	0	0	0	0	0		0	0	#DIV/0!	0		1	1	no
ENSG00000235121	AL645504.1	1	201723294	201737506	-1	antisense	0.100955	0.064921	0.116276	0	0.135776	0.204409	0.175357	0		0.070538	0.128885	0.869617	0.0583475		1	1	no
ENSG00000235122	AL121974.1	6	49817430	49820442	1	antisense	0	0	0	0	0	0	0	0		0	0	#DIV/0!	0		1	1	no
ENSG00000235123	DSCAM-AS1	21	40383083	40385358	1	antisense	0	0	0	0	0	0	0	0		0	0	#DIV/0!	0		1	1	no
ENSG00000235131	AL136528.2	1	3712200	3714298	-1	antisense	0	0	0	0	0	0	0	0		0	0	#DIV/0!	0		1	1	no
ENSG00000235138	AL445931.1	9	134054290	134058805	1	antisense	0	0	0	0.028444	0	0	0	0.02249		0.007111	0.0056225	-0.338841	-0.0014885		1	1	no
ENSG00000235143	AL445235.1	1	30858158	30860254	1	antisense	0	0	0	0.027657	0	0	0	0		0.00691425	0	#NUM!	-0.00691425		1	1	no
ENSG00000235185	AL031727.2	1	19591802	19596832	-1	antisense	0	0	0	0	0	0	0	0		0	0	#DIV/0!	0		1	1	no
ENSG00000235189	AL034405.1	X	129869064	129957528	-1	antisense	0	0.045571	0	0	0	0	0	0		0.0113928	0	#NUM!	-0.0113928		1	1	no
ENSG00000235191	NUCB1-AS1	19	48910930	48918891	-1	antisense	0	0	0	0	0	0	0	0		0	0	#DIV/0!	0		1	1	no
ENSG00000235204	AL162724.2	9	124259250	124261156	-1	antisense	0	0	0	0	0	0	0	0		0	0	#DIV/0!	0		1	1	no
ENSG00000235214	FAM83C-AS1	20	35285251	35285756	1	antisense	0	0	0.054577	0	0	0	0	0.058242		0.0136443	0.0145605	0.0937668	0.00091625		1	1	no
ENSG00000235236	AC137630.2	3	48979918	48983985	-1	antisense	0	0.020015	0.059543	0.067072	0.062232	0.035301	0	0		0.0366575	0.0243832	-0.588218	-0.0122743		1	1	no
ENSG00000235237	Z82188.2	22	37166757	37182850	1	antisense	0	0	0	0.026807	0	0	0	0		0.00670175	0	#NUM!	-0.00670175		1	1	no
ENSG00000235245	AL360181.2	10	133295187	133295977	-1	antisense	0.288441	0.507221	0.73031	0.431915	0.625216	0.467885	0.767314	0.57605		0.489472	0.609116	0.315492	0.119645		0.6101	0.999623	no
ENSG00000235246	AL020993.1	22	38231320	38232248	1	antisense	0	0.04137	0.020279	0	0	0	0	0.082631		0.0154123	0.0206577	0.422606	0.0052455		1	1	no
ENSG00000235277	AF127577.3	21	14918534	14947096	1	antisense	0	0	0	0.046399	0	0	0	0.030409		0.0115998	0.00760225	-0.609595	-0.0039975		1	1	no
ENSG00000235280	MCF2L-AS1	13	112967484	112968824	-1	antisense	0	0	0	0	0	0	0	0.033357		0	0.00833925	#DIV/0!	0.00833925		1	1	no
ENSG00000235288	AC099329.1	3	42785087	42852428	-1	antisense	0	0	0.029634	0.031497	0	0	0.027651	0.046756		0.0152827	0.0186018	0.283534	0.003319		0.80995	0.999623	no
ENSG00000235296	AC145207.1	17	81941869	81947601	1	antisense	0	0	0	0.065697	0	0	0	0		0.0164243	0	#NUM!	-0.0164243		1	1	no
ENSG00000235298	AL354733.3	9	83972233	83975777	1	antisense	0	0	0	0	0	0.050237	0	0		0	0.0125592	#DIV/0!	0.0125592		1	1	no
ENSG00000235300	THRA1/BTR	17	48294335	48308762	1	antisense	0	0	0	0.053566	0	0	0	0.106661		0.0133915	0.0266653	0.993643	0.0132738		1	1	no
ENSG00000235321	AC007556.1	2	169100743	169101210	1	antisense	0	0	0	0	0.037502	0	0	0		0	0.0093755	#DIV/0!	0.0093755		1	1	no
ENSG00000235335	AC016723.1	2	167814774	167941144	-1	antisense	0	0	0	0.037401	0	0	0	0		0.00935025	0	#NUM!	-0.00935025		1	1	no
ENSG00000235351	AC114730.3	2	241724615	241725693	-1	antisense	0	0	0	0	0	0	0	0		0	0	#DIV/0!	0		1	1	no
ENSG00000235361	AC016292.1	17	1181893	1185086	1	antisense	0	0	0	0	0	0	0	0		0	0	#DIV/0!	0		1	1	no
ENSG00000235381	AL596202.1	6	155253139	155256724	-1	antisense	0.553574	0.558073	0.432465	0.535779	0.378991	0.332125	0.152743	0.272215		0.519973	0.284019	-0.872451	-0.235954		0.6214	0.999623	no
ENSG00000235397	EPN2-AS1	17	19296596	19306261	-1	antisense	0	0	0	0	0	0	0	0		0	0	#DIV/0!	0		1	1	no
ENSG00000235399	AL135902.1	6	136995170	136999504	1	antisense	0	0	0	0	0	0	0	0		0	0	#DIV/0!	0		1	1	no
ENSG00000235403	AC114808.1	2	1059133	1068341	-1	antisense	0	0	0	0	0	0	0	0		0	0	#DIV/0!	0		1	1	no
ENSG00000235410	AL157896.1	10	14074284	14087605	1	antisense	0.016319	0	0	0.01529	0.10182	0.029116	0.062461	0.012426		0.00790225	0.0514558	2.703	0.0435535		1	1	no
ENSG00000235419	AC010149.1	2	230520594	230580006	-1	antisense	0	0	0	0.021154	0	0	0	0.020797		0.0052885	0.00519925	-0.0245551	-8.925e-05		1	1	no
ENSG00000235423	AC068768.1	12	123252030	123261483	-1	antisense	7.12756	5.86986	6.65367	6.89015	6.0802	5.14025	6.74878	4.94726		6.63531	5.72912	-0.21185	-0.906188		0.8935	0.999623	no
ENSG00000235426	AL133481.1	10	79382328	79409274	1	antisense	0	0	0.061663	0	0	0	0	0		0.0154158	0	#NUM!	-0.0154158		1	1	no
ENSG00000235427	AC006159.1	7	116542718	116551969	-1	antisense	0	0	0	0	0	0	0	0		0	0	#DIV/0!	0		1	1	no
ENSG00000235434	AL391883.1	1	19814367	19819502	1	antisense	0	0	0	0	0	0	0	0		0	0	#DIV/0!	0		1	1	no
ENSG00000235448	LURAP1L-AS1	9	12700100	12814345	-1	antisense	0	0.067103	0	0.057331	0	0.059885	0.022296	0.130788		0.0311085	0.0532422	0.775263	0.0221338		1	1	no
ENSG00000235455	IQCF5-AS1	3	51873596	51875767	1	antisense	0	0	0	0	0	0	0	0		0	0	#DIV/0!	0		1	1	no
ENSG00000235470	NEURL1-AS1	10	103479603	103517393	-1	antisense	0	0	0	0	0	0	0	0		0	0	#DIV/0!	0		1	1	no
ENSG00000235480	AC013270.1	2	96527940	96532306	-1	antisense	0	0	0	0	0	0	0	0		0	0	#DIV/0!	0		1	1	no
ENSG00000235481	UBE2R2-AS1	9	33785950	33818795	-1	antisense	0	0	0	0	0.089342	0	0	0		0	0.0223355	#DIV/0!	0.0223355		1	1	no
ENSG00000235483	GYG2-AS1	X	2852740	2853760	-1	antisense	0	0	0	0	0	0	0	0		0	0	#DIV/0!	0		1	1	no
ENSG00000235488	JARID2-AS1	6	15247815	15248634	-1	antisense	0	0	0	0	0	0	0	0.099789		0	0.0249473	#DIV/0!	0.0249473		1	1	no
ENSG00000235501	AC105942.1	1	94927566	94963270	1	antisense	2.49825	4.0657	2.09464	3.86198	1.48608	2.22896	1.18363	2.77175		3.13014	1.9176	-0.706923	-1.21254		0.36985	0.933904	no
ENSG00000235503	AC079799.1	7	83355154	83362266	1	antisense	0	0	0	0	0	0	0	0		0	0	#DIV/0!	0		1	1	no
ENSG00000235512	TAB3-AS2	X	30854321	30854707	1	antisense	0	0	0	0	0	0	0.069871	0		0	0.0174678	#DIV/0!	0.0174678		1	1	no
ENSG00000235513	AL035681.1	22	41209122	41217627	-1	antisense	0.804793	1.95736	0.519138	0.78182	0.907024	0.861592	1.55296	1.61697		1.01578	1.23464	0.281502	0.218859		0.66475	0.999623	no
ENSG00000235522	AC010978.1	2	105846534	105857177	-1	antisense	0	0	0	0.029176	0	0.02194	0	0		0.007294	0.005485	-0.411219	-0.001809		1	1	no
ENSG00000235526	AL355990.2	1	110177643	110178719	-1	antisense	0	0	0	0	0	0	0	0		0	0	#DIV/0!	0		1	1	no
ENSG00000235527	HIPK1-AS1	1	113924000	113929492	-1	antisense	0.031025	0.060564	0.062367	0.113701	0.021753	0.018875	0.048164	0.081329		0.0669142	0.0425302	-0.653824	-0.024384		1	1	no
ENSG00000235530	AC087294.1	17	21214331	21230035	1	antisense	0.106383	0.094123	0.137243	0.273527	0	0.18001	0.077303	0.134005		0.152819	0.0978295	-0.643482	-0.0549895		1	1	no
ENSG00000235531	MSC-AS1	8	71828167	72118393	1	antisense	3.48379	2.35419	2.66623	1.58396	3.85685	5.12101	4.83202	3.43761		2.52204	4.31187	0.773721	1.78983		0.2208	0.778105	no
ENSG00000235535	AL445259.1	6	123389421	123510241	1	antisense	0	0	0	0	0	0	0	0		0	0	#DIV/0!	0		1	1	no
ENSG00000235545	AC103923.1	1	62688482	62710694	1	antisense	0.076842	0.036244	0.083313	0.218029	0	0.026233	0.041202	0.113798		0.103607	0.0453083	-1.19328	-0.0582988		1	1	no
ENSG00000235560	AC002310.1	16	30534752	30537144	1	antisense	0.471302	0.584562	0.558753	0.357998	0.343982	0.308867	0.242959	0.290474		0.493154	0.296571	-0.733662	-0.196583		0.6672	0.999623	no
ENSG00000235563	AL445183.2	1	53114576	53118609	1	antisense	0	0	0.076857	0.195142	0.024614	0	0	0.126683		0.0679997	0.0378242	-0.846218	-0.0301755		1	1	no
ENSG00000235575	Z99758.1	1	169310665	169322479	1	antisense	0	0	0	0	0	0	0	0		0	0	#DIV/0!	0		1	1	no
ENSG00000235586	AC011247.2	2	38601598	38602178	1	antisense	0	0	0	0.153451	0	0.186674	0	0		0.0383628	0.0466685	0.282743	0.00830575		1	1	no
ENSG00000235590	GNAS-AS1	20	58818919	58850903	-1	antisense	0.155832	0.187764	0.310267	0.167045	0.200415	0.174809	0.207923	0.181617		0.205227	0.191191	-0.102206	-0.014036		1	1	no
ENSG00000235593	RBMS3-AS1	3	29926811	29934156	-1	antisense	0	0	0	0	0	0	0	0		0	0	#DIV/0!	0		1	1	no
ENSG00000235629	AC090952.1	3	14648194	14649432	-1	antisense	0	0	0.075963	0	0.051628	0	0	0		0.0189908	0.012907	-0.557143	-0.00608375		1	1	no
ENSG00000235635	AC016644.1	5	56941307	56947152	1	antisense	0	0	0	0	0	0	0	0		0	0	#DIV/0!	0		1	1	no
ENSG00000235637	AC069023.1	10	17862887	17865471	-1	antisense	0	0	0	0	0	0	0	0.081878		0	0.0204695	#DIV/0!	0.0204695		1	1	no
ENSG00000235652	AL356599.1	6	145799409	145886585	1	antisense	1.45133	1.12244	1.72323	1.33746	0.380365	0.258815	0.628443	0.510506		1.40861	0.444532	-1.66392	-0.964081		0.0015	0.0255016	yes
ENSG00000235663	SAPCD1-AS1	6	31764310	31765588	-1	antisense	0.006389	0	0.004181	0.001887	0.00999	0	0.006257	0.005432		0.00311425	0.00541975	0.799342	0.0023055		1	1	no
ENSG00000235669	AC004593.1	7	29199540	29208970	-1	antisense	0	0	0	0	0	0	0	0		0	0	#DIV/0!	0		1	1	no
ENSG00000235688	AC116614.1	2	949627	950274	-1	antisense	0	0	0	0	0	0	0	0		0	0	#DIV/0!	0		1	1	no
ENSG00000235703	LINC00894	X	149938628	150224580	1	antisense	0.222275	0.45325	0.206768	0.424223	0.285923	0.108425	0.186765	0.291745		0.326629	0.218215	-0.581906	-0.108414		0.4584	0.983316	no
ENSG00000235706	DICER1-AS1	14	95157645	95179933	1	antisense	0.333594	0.379419	0.520766	0.519167	0.21783	0.111412	0.131217	0.279839		0.438236	0.185075	-1.2436	-0.253162		0.32175	0.898143	no
ENSG00000235717	DPP10-AS2	2	114833830	114835588	-1	antisense	0	0	0	0	0	0	0	0		0	0	#DIV/0!	0		1	1	no
ENSG00000235724	AC009299.3	2	161222785	161308303	-1	antisense	0	0	0	0.019863	0	0	0	0.033084		0.00496575	0.008271	0.73605	0.00330525		1	1	no
ENSG00000235740	PHACTR2-AS1	6	143554325	143562031	-1	antisense	0	0	0	0.035548	0	0	0	0		0.008887	0	#NUM!	-0.008887		1	1	no
ENSG00000235749	AL390860.1	1	247639749	247747062	1	antisense	0.015632	0	0	0	0	0	0	0		0.003908	0	#NUM!	-0.003908		1	1	no
ENSG00000235760	HCG2040054	2	47527537	47535199	1	antisense	0	0	0	0	0	0	0	0		0	0	#DIV/0!	0		1	1	no
ENSG00000235772	AP001625.2	21	42560374	42561934	-1	antisense	0	0	0	0	0	0	0	0		0	0	#DIV/0!	0		1	1	no
ENSG00000235777	DPYD-AS2	1	97796921	97798066	1	antisense	0	0	0	0	0	0	0	0		0	0	#DIV/0!	0		1	1	no
ENSG00000235781	AL662800.1	6	30516266	30519217	1	antisense	0	0	0	0	0	0	0	0		0	0	#DIV/0!	0		1	1	no
ENSG00000235782	AL031429.1	1	70947379	70951493	1	antisense	0	0	0	0	0	0	0.133031	0.68411		0	0.204285	#DIV/0!	0.204285		1	1	no
ENSG00000235785	AL109767.1	14	99262948	99264735	1	antisense	0	0	0	0	0	0	0	0		0	0	#DIV/0!	0		1	1	no
ENSG00000235790	AC114488.2	1	31644049	31660162	1	antisense	0	0	0	0.076077	0.016102	0	0	0.027462		0.0190193	0.010891	-0.804324	-0.00812825		1	1	no
ENSG00000235795	AC093157.2	1	100995473	100996260	1	antisense	0.115277	0.054934	0.134642	0	0.135662	0.13081	0.086392	0.017697		0.0762132	0.0926402	0.281597	0.016427		1	1	no
ENSG00000235802	HCFC1-AS1	X	153969325	153970087	1	antisense	0.060337	0	0	0	0	0	0	0		0.0150843	0	#NUM!	-0.0150843		1	1	no
ENSG00000235820	AL109935.1	20	5533628	5535889	1	antisense	0	0	0	0	0	0	0	0		0	0	#DIV/0!	0		1	1	no
ENSG00000235831	BHLHE40-AS1	3	4896809	4979961	-1	antisense	0.046561	0.028391	0.028708	0.113623	0.017684	0.016473	0.07771	0.044746		0.0543208	0.0391533	-0.472371	-0.0151675		1	1	no
ENSG00000235837	AC073333.1	7	16695871	16719898	-1	antisense	0	0	0	0	0	0	0	0		0	0	#DIV/0!	0		1	1	no
ENSG00000235843	AL390961.3	10	26717635	26718778	1	antisense	0	0	0	0	0	0	0	0		0	0	#DIV/0!	0		1	1	no
ENSG00000235845	AC098649.1	3	44899178	44900925	1	antisense	0	0	0	0	0	0	0	0		0	0	#DIV/0!	0		1	1	no
ENSG00000235848	RMDN2-AS1	2	37949911	38067041	-1	antisense	0	0	0.146964	0.10054	0	0	0.136488	0.24388		0.061876	0.095092	0.619944	0.033216		1	1	no
ENSG00000235849	HS6ST2-AS1	X	132667642	132669888	1	antisense	0	0	0	0	0	0	0	0		0	0	#DIV/0!	0		1	1	no
ENSG00000235852	AC005540.1	2	190880797	190882059	-1	antisense	0.09801	0.08022	0.274442	0.072066	0.025055	0	0.148288	0.213794		0.131185	0.0967843	-0.438753	-0.0344003		1	1	no
ENSG00000235862	AL590648.2	1	212624284	212626771	-1	antisense	0	0	0	0	0	0	0	0		0	0	#DIV/0!	0		1	1	no
ENSG00000235865	GSN-AS1	9	121280768	121285530	-1	antisense	0	0.005159	0.014226	0.005072	0	0	0	0.004986		0.00611425	0.0012465	-2.29429	-0.00486775		1	1	no
ENSG00000235872	AC078777.1	12	67658991	67670919	-1	antisense	0	0.094459	0	0.061561	0	0.07531	0	0.088737		0.039005	0.0410117	0.0723782	0.00200675		1	1	no
ENSG00000235875	ARHGEF7-AS2	13	111113812	111115678	-1	antisense	0.08324	0.039668	0.145303	0.06129	0.069704	0.021815	0.017117	0		0.0823752	0.027159	-1.60078	-0.0552163		1	1	no
ENSG00000235880	AL158832.1	9	267966	273002	-1	antisense	0	0	0	0	0	0	0	0		0	0	#DIV/0!	0		1	1	no
ENSG00000235890	TSPEAR-AS1	21	44506807	44516575	1	antisense	0	0.068699	0.168596	0.172306	0	0.009294	0.049548	0.109288		0.1024	0.0420325	-1.28464	-0.0603677		1	1	no
ENSG00000235897	TM4SF19-AS1	3	196318330	196325570	1	antisense	0.068337	0.032862	0.151651	0.243892	0.044063	0	0	0.037397		0.124186	0.020365	-2.60833	-0.10382		1	1	no
ENSG00000235899	LINC01564	6	53628380	53631394	1	antisense	0	0	0	0.042113	0	0	0	0		0.0105282	0	#NUM!	-0.0105282		1	1	no
ENSG00000235902	AC108472.1	4	185665885	185675417	1	antisense	0	0	0	0	0	0	0	0		0	0	#DIV/0!	0		1	1	no
ENSG00000235903	CPB2-AS1	13	46052806	46113332	1	antisense	0.035949	0.116867	0.093435	0.044993	0.017888	0.036246	0.130718	0.07191		0.072811	0.0641905	-0.181797	-0.0086205		1	1	no
ENSG00000235904	RBMS3-AS3	3	29264194	29290726	-1	antisense	0.700397	1.01648	1.1792	1.62386	0.726972	0.904574	1.09834	0.976384		1.12998	0.926568	-0.286332	-0.203415		0.9273	0.999623	no
ENSG00000235910	APOA1-AS	11	116836117	116855729	1	antisense	0	0	0	0	0	0	0	0		0	0	#DIV/0!	0		1	1	no
ENSG00000235914	MACROD2-AS1	20	14884253	14929515	-1	antisense	0	0	0	0.018219	0	0	0	0.071644		0.00455475	0.017911	1.9754	0.0133563		1	1	no
ENSG00000235919	ASH1L-AS1	1	155562042	155563944	1	antisense	0.798349	0.455808	0.809997	0.419885	0.264789	0.202485	0.496547	0.720179		0.62101	0.421	-0.560796	-0.20001		0.8171	0.999623	no
ENSG00000235927	NEXN-AS1	1	77881348	77889539	-1	antisense	0.595386	0.378832	0.963826	2.22582	0.585094	0.355452	0.493558	1.92455		1.04097	0.839664	-0.31004	-0.201302		0.93845	0.999623	no
ENSG00000235934	AC007405.2	2	170816293	170818037	-1	antisense	0	0	0	0	0	0	0	0.046387		0	0.0115967	#DIV/0!	0.0115967		1	1	no
ENSG00000235939	AL138760.1	10	49419277	49472903	1	antisense	0	0	0	0	0	0	0	0		0	0	#DIV/0!	0		1	1	no
ENSG00000235949	AC061961.1	2	154696462	154697817	-1	antisense	0	0	0	0	0	0	0	0		0	0	#DIV/0!	0		1	1	no
ENSG00000235958	UBOX5-AS1	20	3106913	3150867	1	antisense	0	0	0	0.012203	0	0	0	0		0.00305075	0	#NUM!	-0.00305075		1	1	no
ENSG00000235978	AC018816.1	3	4814294	4887293	-1	antisense	0	0.091408	0	0	0	0	0	0.183156		0.022852	0.045789	1.00268	0.022937		1	1	no
ENSG00000235984	GPC5-AS1	13	92701389	92721614	-1	antisense	0	0	0	0	0	0	0	0		0	0	#DIV/0!	0		1	1	no
ENSG00000235989	MORC2-AS1	22	30922308	30932449	1	antisense	0.011263	0	0.029797	0.021106	0	0.043079	0.018653	0		0.0155415	0.015433	-0.0101072	-0.0001085		1	1	no
ENSG00000235996	AL136090.1	20	19212852	19213477	-1	antisense	0	0	0	0	0	0	0	0		0	0	#DIV/0!	0		1	1	no
ENSG00000236003	AC007731.4	22	20522070	20523870	-1	antisense	0	0	0	0	0	0	0	0		0	0	#DIV/0!	0		1	1	no
ENSG00000236017	ASMTL-AS1	X	1401769	1414028	1	antisense	0.57979	0.785557	1.2769	0.420729	1.09454	0.389683	0.645271	0.91209		0.765745	0.760396	-0.010114	-0.0053495		1	1	no
ENSG00000236017	ASMTL-AS1	X	1401769	1414028	1	antisense	0.57979	0.785557	1.2769	0.420729	1.09454	0.389683	0.645271	0.91209		0.765745	0.760396	-0.010114	-0.0053495		1	1	no
ENSG00000236021	AL359265.3	1	176207648	176229330	1	antisense	0.205066	0.128042	0.143528	0.18529	0	0	0.116833	0.215913		0.165482	0.0831865	-0.992249	-0.082295		1	1	no
ENSG00000236024	PRRX2-AS1	9	129712896	129718635	-1	antisense	0	0	0	0.084094	0	0	0	0		0.0210235	0	#NUM!	-0.0210235		1	1	no
ENSG00000236031	AL591721.1	1	243545532	243548329	1	antisense	0	0	0	0	0	0	0	0		0	0	#DIV/0!	0		1	1	no
ENSG00000236045	AL031283.3	1	15334166	15335464	-1	antisense	0.05629	0	0	0	0	0	0	0		0.0140725	0	#NUM!	-0.0140725		1	1	no
ENSG00000236054	Z82246.1	22	32583300	32584204	1	antisense	0	0	0.06902	0.052863	0	0	0	0		0.0304708	0	#NUM!	-0.0304708		1	1	no
ENSG00000236064	AL034399.2	X	107894597	107935980	-1	antisense	0	0	0	0	0	0	0	0		0	0	#DIV/0!	0		1	1	no
ENSG00000236065	AL020995.1	1	32987075	33032469	1	antisense	0	0	0.013444	0.021474	0	0	0	0		0.0087295	0	#NUM!	-0.0087295		1	1	no
ENSG00000236082	AP003025.1	11	131546662	131573600	-1	antisense	0	0	0	0	0	0	0	0		0	0	#DIV/0!	0		1	1	no
ENSG00000236107	AC010127.1	2	165957399	166301784	1	antisense	0	0	0	0.019983	0.063195	0	0	0		0.00499575	0.0157988	1.66104	0.010803		1	1	no
ENSG00000236115	AL136097.2	9	92205356	92210158	1	antisense	0	0	0	0.145094	0	0	0	0		0.0362735	0	#NUM!	-0.0362735		1	1	no
ENSG00000236116	AC064853.1	2	227616998	227617790	-1	antisense	0.047111	0	0.020913	0	0.02132	0	0	0		0.017006	0.00533	-1.67384	-0.011676		1	1	no
ENSG00000236137	AL445231.1	1	117025482	117059490	-1	antisense	0.049653	0.153385	0.062255	0.033205	0.037411	0.054003	0.096907	0.183208		0.0746245	0.0928822	0.315754	0.0182577		1	1	no
ENSG00000236144	TMEM147-AS1	19	35540738	35546029	-1	antisense	0.864716	0.978309	1.20829	0.981281	0.810699	0.395857	0.598462	1.16575		1.00815	0.742691	-0.440875	-0.265458		0.7552	0.999623	no
ENSG00000236153	AC104076.1	2	180979427	180980090	-1	antisense	0.072648	0	0.07614	0	0	0.066295	0	0		0.037197	0.0165738	-1.16629	-0.0206232		1	1	no
ENSG00000236154	AL450311.2	10	69575807	69577154	1	antisense	0	0	0	0	0	0	0	0		0	0	#DIV/0!	0		1	1	no
ENSG00000236188	PRKX-AS1	X	3659487	3668192	1	antisense	0	0	0	0	0	0	0	0		0	0	#DIV/0!	0		1	1	no
ENSG00000236197	AC002429.2	7	95035731	95214332	-1	antisense	0	0	0.008733	0.02293	0	0	0.015782	0.006117		0.00791575	0.00547475	-0.531933	-0.002441		1	1	no
ENSG00000236199	AL359076.1	9	2041900	2046023	-1	antisense	0	0	0	0	0	0	0	0		0	0	#DIV/0!	0		1	1	no
ENSG00000236200	KDM4A-AS1	1	43699765	43708138	-1	antisense	0.431186	0.564945	0.41195	0.331976	0.612628	0.511238	0.383442	0.512099		0.435014	0.504852	0.214797	0.0698375		0.9198	0.999623	no
ENSG00000236202	GRM7-AS1	3	7519741	7560333	-1	antisense	0	0	0	0	0	0	0	0		0	0	#DIV/0!	0		1	1	no
ENSG00000236208	C10orf71-AS1	10	49296112	49299018	-1	antisense	0	0	0	0.032083	0	0	0	0		0.00802075	0	#NUM!	-0.00802075		1	1	no
ENSG00000236213	AC006369.1	2	37600136	37646698	1	antisense	0	0.098762	0	0	0	0	0	0		0.0246905	0	#NUM!	-0.0246905		1	1	no
ENSG00000236226	AC073127.1	7	103030104	103031354	1	antisense	0	0	0	0.065678	0	0	0	0.03566		0.0164195	0.008915	-0.881103	-0.0075045		1	1	no
ENSG00000236234	AC091132.2	17	45452844	45464065	1	antisense	0	0	0	0	0	0	0	0		0	0	#DIV/0!	0		1	1	no
ENSG00000236242	MYO16-AS1	13	109163902	109201483	-1	antisense	0	0	0	0	0	0	0	0		0	0	#DIV/0!	0		1	1	no
ENSG00000236244	AL122008.4	1	234268583	234272500	-1	antisense	0	0	0	0.018679	0	0	0	0		0.00466975	0	#NUM!	-0.00466975		1	1	no
ENSG00000236256	DIAPH2-AS1	X	97431286	97642589	-1	antisense	0	0.05046	0.021179	0.074079	0	0.020115	0	0.065207		0.0364295	0.0213305	-0.772189	-0.015099		1	1	no
ENSG00000236262	SHANK2-AS2	11	70646165	70647562	1	antisense	0	0	0	0	0	0	0	0		0	0	#DIV/0!	0		1	1	no
ENSG00000236263	AC234582.2	1	155211151	155213819	-1	antisense	0.227168	0.25438	0.28011	4.43175	0.300086	0.143049	1.86638	0.888721		1.29835	0.799559	-0.699405	-0.498792		1	1	no
ENSG00000236266	Z98884.1	1	7810242	7827342	-1	antisense	0	0	0	0	0	0	0	0.028424		0	0.007106	#DIV/0!	0.007106		1	1	no
ENSG00000236267	AP006216.2	11	116813204	116814003	-1	antisense	0	0	0	0	0	0	0	0		0	0	#DIV/0!	0		1	1	no
ENSG00000236272	Z82214.2	22	43212674	43213661	1	antisense	0	0	0	0	0	0	0	0		0	0	#DIV/0!	0		1	1	no
ENSG00000236276	NDP-AS1	X	43949732	43969620	1	antisense	0	0	0	0	0	0	0.028776	0		0	0.007194	#DIV/0!	0.007194		1	1	no
ENSG00000236283	AC019197.1	2	164840672	165208261	1	antisense	0.043911	0.005444	0.023713	0.082642	0	0	0.047278	0.121513		0.0389275	0.0421977	0.116376	0.00327025		1	1	no
ENSG00000236292	AC138024.1	1	216194051	216204366	1	antisense	0	0	0	0	0	0	0	0		0	0	#DIV/0!	0		1	1	no
ENSG00000236301	MRGPRG-AS1	11	3218332	3223131	1	antisense	0	0	0	0.026222	0	0	0	0.045549		0.0065555	0.0113872	0.796642	0.00483175		1	1	no
ENSG00000236304	AP001189.1	11	76657056	76663866	1	antisense	0	0	0	0.016941	0	0	0	0		0.00423525	0	#NUM!	-0.00423525		1	1	no
ENSG00000236305	SLC12A9-AS1	7	100837314	100852616	-1	antisense	0	0	0	0	0	0	0.221086	0		0	0.0552715	#DIV/0!	0.0552715		1	1	no
ENSG00000236308	AL138921.2	10	100190036	100190747	1	antisense	0	0	0.054716	0	0	0	0	0		0.013679	0	#NUM!	-0.013679		1	1	no
ENSG00000236324	AL035634.1	6	157885114	157892786	-1	antisense	0	0	0	0	0	0	0	0		0	0	#DIV/0!	0		1	1	no
ENSG00000236326	AL050331.2	6	116244187	116244728	-1	antisense	0	0	0	0.057383	0	0	0	0		0.0143458	0	#NUM!	-0.0143458		1	1	no
ENSG00000236336	AL022725.1	6	4774526	4775408	-1	antisense	0	0	0	0	0	0	0	0		0	0	#DIV/0!	0		1	1	no
ENSG00000236340	AC000099.1	7	127215127	127229921	1	antisense	0	0	0	0.050456	0	0	0	0.02476		0.012614	0.00619	-1.02701	-0.006424		1	1	no
ENSG00000236341	AL161740.1	1	56963886	56996757	1	antisense	0	0	0	0	0	0	0	0		0	0	#DIV/0!	0		1	1	no
ENSG00000236345	AL354719.2	6	63806836	63822642	1	antisense	0.247127	0.0879	0.159792	0.357357	1.04867	0.365166	1.50859	1.35715		0.213044	1.06989	2.32825	0.85685		0.20475	0.750658	no
ENSG00000236352	AC005220.1	20	53940160	53942508	1	antisense	0	0	0	0	0	0.03228	0	0		0	0.00807	#DIV/0!	0.00807		1	1	no
ENSG00000236358	AL355472.3	1	234357006	234365828	1	antisense	0	0	0	0	0	0	0	0		0	0	#DIV/0!	0		1	1	no
ENSG00000236364	AL358115.1	1	165890795	165900683	-1	antisense	0	0	0	0.057301	0	0	0	0		0.0143252	0	#NUM!	-0.0143252		1	1	no
ENSG00000236388	ITCH-AS1	20	34441592	34442025	-1	antisense	0	0	0	0	0	0	0	0		0	0	#DIV/0!	0		1	1	no
ENSG00000236390	AC092800.1	1	201673105	201674144	-1	antisense	0	0	0	0	0	0	0	0		0	0	#DIV/0!	0		1	1	no
ENSG00000236394	AL807752.4	9	137052662	137053375	1	antisense	0	0	0.038422	0	0	0	0	0		0.0096055	0	#NUM!	-0.0096055		1	1	no
ENSG00000236404	VLDLR-AS1	9	2422702	2643359	-1	antisense	0.387015	0.361665	0.049216	0.155722	0.068428	0.175015	0	0.197782		0.238404	0.110306	-1.1119	-0.128098		0.29745	0.872599	no
ENSG00000236408	AC073336.1	7	154838388	154865483	-1	antisense	0	0	0.017008	0	0	0	0	0		0.004252	0	#NUM!	-0.004252		1	1	no
ENSG00000236426	AL583824.1	10	119330233	119336182	-1	antisense	0	0	0	0	0	0	0	0		0	0	#DIV/0!	0		1	1	no
ENSG00000236432	AC097662.1	2	227221052	227325201	-1	antisense	0.278674	0.125202	0.292531	0.442359	0.352809	0.131856	0.27309	0.429575		0.284691	0.296832	0.0602496	0.012141		0.78545	0.999623	no
ENSG00000236434	AL162430.2	1	51264916	51266074	-1	antisense	0	0	0	0	0	0	0	0		0	0	#DIV/0!	0		1	1	no
ENSG00000236445	LINC00608	2	218975393	218989940	1	antisense	0	0	0	0	0	0	0	0		0	0	#DIV/0!	0		1	1	no
ENSG00000236449	AC010894.3	2	174547141	174774827	1	antisense	0.010743	0.005051	0	0.03676	0	0.008055	0.046964	0.049479		0.0131385	0.0261245	0.991603	0.012986		1	1	no
ENSG00000236466	AL359633.2	6	46492052	46532758	1	antisense	0	0	0	0	0	0	0	0		0	0	#DIV/0!	0		1	1	no
ENSG00000236467	KCNMA1-AS1	10	76888044	76980624	1	antisense	0.014594	0	0	0.027832	0	0	0	0		0.0106065	0	#NUM!	-0.0106065		1	1	no
ENSG00000236469	AC007881.2	2	71002531	71064743	-1	antisense	0	0	0	0	0	0	0	0		0	0	#DIV/0!	0		1	1	no
ENSG00000236472	AC002401.1	17	50135586	50146176	1	antisense	0	0	0	0	0	0	0	0		0	0	#DIV/0!	0		1	1	no
ENSG00000236495	AL158168.1	10	14652742	14661691	1	antisense	0	0	0	0	0	0	0	0		0	0	#DIV/0!	0		1	1	no
ENSG00000236498	AC107081.2	2	61868432	61886082	1	antisense	0	0	0	0	0	0	0	0		0	0	#DIV/0!	0		1	1	no
ENSG00000236508	ATP13A5-AS1	3	193307244	193314362	1	antisense	0	0	0	0	0	0	0	0		0	0	#DIV/0!	0		1	1	no
ENSG00000236510	AC011284.1	7	3642815	3643784	-1	antisense	0	0	0	0	0	0	0	0		0	0	#DIV/0!	0		1	1	no
ENSG00000236514	AL135791.1	10	37857740	37859110	1	antisense	0.148759	0.029751	0.177736	0.133337	0.080552	0.107005	0	0.193694		0.122396	0.0953128	-0.360812	-0.027083		1	1	no
ENSG00000236519	LINC01424	21	44802577	44804717	1	antisense	0	0	0.098582	0	0.06129	0	0	0		0.0246455	0.0153225	-0.685673	-0.009323		1	1	no
ENSG00000236520	GPC6-AS1	13	94154193	94187991	-1	antisense	0	0	0	0	0	0	0	0		0	0	#DIV/0!	0		1	1	no
ENSG00000236526	AL035448.1	20	11909404	11918677	-1	antisense	0	0	0	0	0	0	0	0		0	0	#DIV/0!	0		1	1	no
ENSG00000236528	AL033528.2	1	25859613	25863420	1	antisense	0.151847	0.107041	0.039507	0.024511	0.048175	0.032359	0	0.115178		0.0807265	0.048928	-0.722382	-0.0317985		1	1	no
ENSG00000236536	AC003986.3	7	19119933	19121916	1	antisense	0.114622	0	0.112963	0.069821	0.074721	0	0.122521	0		0.0743515	0.0493105	-0.592467	-0.025041		1	1	no
ENSG00000236540	AC006547.1	22	20058030	20070569	-1	antisense	0	0	0	0	0	0	0	0.022558		0	0.0056395	#DIV/0!	0.0056395		1	1	no
ENSG00000236545	AP001619.2	21	41870633	41872054	1	antisense	0	0	0	0	0	0	0	0		0	0	#DIV/0!	0		1	1	no
ENSG00000236546	AL033527.2	1	39897745	39899098	1	antisense	0.123429	0.123131	0.086317	0.184649	0.087997	0	0.108067	0.224288		0.129382	0.105088	-0.300033	-0.0242935		1	1	no
ENSG00000236548	RNF217-AS1	6	124909093	124963039	-1	antisense	0.093771	0.026681	0.034475	0.050212	0.055587	0.004347	0.048034	0.095564		0.0512847	0.050883	-0.0113462	-0.00040175		1	1	no
ENSG00000236556	AC025038.1	10	59282147	59282835	1	antisense	0	0	0	0	0	0	0	0		0	0	#DIV/0!	0		1	1	no
ENSG00000236559	AL117381.1	20	31686216	31716825	1	antisense	0	0	0	0	0	0	0	0		0	0	#DIV/0!	0		1	1	no
ENSG00000236591	AL357992.1	6	149027700	149032573	-1	antisense	0	0	0	0	0.429818	0.579732	0.498121	0.823329		0	0.58275	#DIV/0!	0.58275		1	1	no
ENSG00000236617	AC127070.2	12	132887842	132888583	1	antisense	0.08496	0.240575	0.31173	0.796277	0.064445	0.105372	0	0.213392		0.358386	0.0958023	-1.90338	-0.262583		0.29665	0.872286	no
ENSG00000236618	PITPNA-AS1	17	1516931	1518096	1	antisense	6.09039	7.59347	6.52833	5.74596	3.71276	3.16947	1.86804	1.96396		6.48954	2.67856	-1.27666	-3.81098		0.5881	0.999623	no
ENSG00000236627	AL590302.2	6	165754189	165775780	1	antisense	0	0	0	0	0	0	0	0		0	0	#DIV/0!	0		1	1	no
ENSG00000236643	AL354928.1	9	124770123	124772927	1	antisense	0	0	0	0	0	0.063604	0	0		0	0.015901	#DIV/0!	0.015901		1	1	no
ENSG00000236656	AL365440.2	1	158474454	158494886	-1	antisense	0	0	0	0	0	0	0	0		0	0	#DIV/0!	0		1	1	no
ENSG00000236658	AL161733.1	9	130933851	130945520	1	antisense	0	0	0.312769	0.255155	0	0	0.206267	0.224148		0.141981	0.107604	-0.39997	-0.0343772		1	1	no
ENSG00000236662	AL133215.1	10	100980507	100985614	-1	antisense	0.170746	0.394223	0.259395	0.148184	0.220078	0.111165	0.106363	0.114217		0.243137	0.137956	-0.817564	-0.105181		1	1	no
ENSG00000236663	FRGCA	21	43140523	43141092	-1	antisense	0	0.027757	0	0	0	0	0	0		0.00693925	0	#NUM!	-0.00693925		1	1	no
ENSG00000236665	AC114808.2	2	1158310	1160424	-1	antisense	0	0	0	0	0	0	0	0		0	0	#DIV/0!	0		1	1	no
ENSG00000236666	POTEH-AS1	22	15699361	15703403	-1	antisense	0	0	0	0	0	0	0	0		0	0	#DIV/0!	0		1	1	no
ENSG00000236668	AC006450.3	9	124006277	124009396	-1	antisense	0	0	0	0	0	0	0	0		0	0	#DIV/0!	0		1	1	no
ENSG00000236671	PRKG1-AS1	10	52230742	52314128	-1	antisense	0.014551	0.045918	0.044968	0.454505	0.116645	0.131309	0.133317	0.275473		0.139986	0.164186	0.230054	0.0242005		1	1	no
ENSG00000236676	AC117944.1	1	81585941	81625713	-1	antisense	0	0	0	0	0.066096	0	0	0.074103		0	0.0350497	#DIV/0!	0.0350497		1	1	no
ENSG00000236677	AP000688.4	21	36060432	36064408	1	antisense	0	0.027549	0	0	0	0	0.004755	0		0.00688725	0.00118875	-2.53448	-0.0056985		1	1	no
ENSG00000236703	MYB-AS1	6	135195083	135195995	-1	antisense	0	0	0	0	0	0	0	0		0	0	#DIV/0!	0		1	1	no
ENSG00000236708	AC073316.3	7	3264032	3302452	-1	antisense	0	0	0.079982	0.098655	0	0.079673	0.301349	0.174504		0.0446592	0.138881	1.63682	0.0942222		1	1	no
ENSG00000236723	AL606760.2	1	53209783	53213775	-1	antisense	0.289463	0.217566	0.244265	0.40881	0.114264	0.364836	0.149708	0.223647		0.290026	0.213114	-0.444559	-0.0769123		0.6904	0.999623	no
ENSG00000236724	AL137071.1	9	3875584	3878809	1	antisense	0	0	0	0	0	0	0	0		0	0	#DIV/0!	0		1	1	no
ENSG00000236733	AL354794.1	9	68822403	68843275	-1	antisense	0	0	0	0	0	0	0	0		0	0	#DIV/0!	0		1	1	no
ENSG00000236754	AC007666.1	22	17580157	17589192	-1	antisense	0	0	0	0.026287	0	0.01066	0	0.024723		0.00657175	0.00884575	0.428707	0.002274		1	1	no
ENSG00000236756	DNAJC9-AS1	10	73247360	73276984	1	antisense	0.157063	0.424952	0.179176	0.112787	0.138068	0.140556	0.053289	0		0.218495	0.0829783	-1.39679	-0.135516		1	1	no
ENSG00000236758	MTUS2-AS2	13	29239379	29250554	-1	antisense	0	0	0	0.054182	0	0	0	0		0.0135455	0	#NUM!	-0.0135455		1	1	no
ENSG00000236772	AL034550.1	20	32449755	32453607	1	antisense	0	0	0	0	0	0	0	0		0	0	#DIV/0!	0		1	1	no
ENSG00000236778	INTS6-AS1	13	51452367	51552364	1	antisense	0.618245	0.611683	0.699928	0.921762	0.743478	0.372983	0.61414	0.776641		0.712905	0.626811	-0.185679	-0.086094		0.9421	0.999623	no
ENSG00000236795	AC006004.1	7	147080934	147097609	-1	antisense	0	0	0	0	0	0	0	0		0	0	#DIV/0!	0		1	1	no
ENSG00000236810	ELOA-AS1	1	23760382	23778287	-1	antisense	1.36867	1.108	1.42816	1.28895	0.339315	0.497788	0.51942	0.650208		1.29845	0.501683	-1.37194	-0.796763		0.4773	0.989092	no
ENSG00000236817	AL606804.1	1	247565639	247640854	-1	antisense	0	0	0	0	0	0	0	0		0	0	#DIV/0!	0		1	1	no
ENSG00000236822	AL589674.1	6	142088233	142089219	1	antisense	0	0	0	0.060837	0	0	0	0		0.0152093	0	#NUM!	-0.0152093		1	1	no
ENSG00000236828	DMD-AS3	X	32754940	32756400	1	antisense	0	0	0	0	0	0	0	0		0	0	#DIV/0!	0		1	1	no
ENSG00000236836	PCYT1B-AS1	X	24650073	24658237	1	antisense	0	0	0	0	0	0	0	0		0	0	#DIV/0!	0		1	1	no
ENSG00000236838	AC090617.2	17	2213697	2214414	1	antisense	0.095731	0.131791	0	0.059399	0.083593	0.032331	0.115532	0		0.0717302	0.057864	-0.309916	-0.0138663		1	1	no
ENSG00000236841	AC007750.1	2	162159762	162173223	1	antisense	0.009354	0	0	0.020633	0	0.019092	0.020701	0.031875		0.00749675	0.017917	1.25699	0.0104203		1	1	no
ENSG00000236842	AC010997.2	10	75430571	75431588	-1	antisense	0	0	0	0	0	0	0	0		0	0	#DIV/0!	0		1	1	no
ENSG00000236859	NIFK-AS1	2	121649650	121728481	1	antisense	2.33855	0.700039	2.04795	2.55008	1.25638	0.893308	1.19169	1.54083		1.90916	1.22055	-0.6454	-0.688603		0.7072	0.999623	no
ENSG00000236861	AC006378.1	7	93969442	94011113	1	antisense	0	0	0	0	0	0	0	0		0	0	#DIV/0!	0		1	1	no
ENSG00000236866	AL157902.1	1	117596832	117605770	-1	antisense	0	0	0	0	0	0	0	0		0	0	#DIV/0!	0		1	1	no
ENSG00000236869	AC099669.1	3	44557357	44685653	-1	antisense	0.140981	0.213069	0.118082	0.169058	0.118405	0.064774	0.069764	0.03447		0.160298	0.0718532	-1.15763	-0.0884443		1	1	no
ENSG00000236883	AP001615.1	21	41739373	41741308	1	antisense	0	0	0	0	0	0	0	0		0	0	#DIV/0!	0		1	1	no
ENSG00000236886	AC007563.2	2	216694464	216994079	1	antisense	0.69087	0.304913	0.460989	0.256681	0.429385	0.163725	0.255517	0.261458		0.428363	0.277521	-0.626236	-0.150842		1	1	no
ENSG00000236896	AL354726.1	9	97986551	97987656	-1	antisense	0	0	0	0	0	0	0	0		0	0	#DIV/0!	0		1	1	no
ENSG00000236911	AL137789.1	1	207551925	207606555	-1	antisense	0	0	0	0	0	0	0	0		0	0	#DIV/0!	0		1	1	no
ENSG00000236915	AL356270.1	1	86571181	86693203	-1	antisense	0	0	0	0	0	0	0	0.022749		0	0.00568725	#DIV/0!	0.00568725		1	1	no
ENSG00000236935	AP003774.4	11	64325050	64329504	-1	antisense	0	0	0	0	0	0	0	0		0	0	#DIV/0!	0		1	1	no
ENSG00000236936	AL031005.1	1	21266082	21267251	1	antisense	0	0.033989	0	0	0	0	0	0		0.00849725	0	#NUM!	-0.00849725		1	1	no
ENSG00000236939	BAALC-AS2	8	103132963	103141475	-1	antisense	0.051983	0.123861	0	0	0	0	0	0		0.043961	0	#NUM!	-0.043961		1	1	no
ENSG00000236986	AL157938.2	9	131132852	131167505	-1	antisense	0	0	0	0	0	0	0	0		0	0	#DIV/0!	0		1	1	no
ENSG00000236991	EDRF1-AS1	10	125725634	125752110	-1	antisense	0	0	0	0	0	0	0.065439	0.022238		0	0.0219193	#DIV/0!	0.0219193		1	1	no
ENSG00000237001	WASF3-AS1	13	26606544	26641364	-1	antisense	0	0	0	0	0	0	0	0		0	0	#DIV/0!	0		1	1	no
ENSG00000237009	GLIS3-AS1	9	3898642	3901248	1	antisense	0	0	0	0	0	0	0.043341	0.032357		0	0.0189245	#DIV/0!	0.0189245		1	1	no
ENSG00000237015	AL031186.1	22	29260889	29262037	1	antisense	0	0	0	0	0	0	0	0		0	0	#DIV/0!	0		1	1	no
ENSG00000237017	AC245052.4	19	54119511	54125343	-1	antisense	0	0.005556	0.010611	0.008289	0.005279	0	0	0.00853		0.006114	0.00345225	-0.82458	-0.00266175		1	1	no
ENSG00000237027	AL159174.1	6	89560875	89567044	-1	antisense	0	0	0	0	0	0	0	0		0	0	#DIV/0!	0		1	1	no
ENSG00000237031	AC008067.1	2	80572681	80618777	-1	antisense	0	0	0	0	0	0	0	0		0	0	#DIV/0!	0		1	1	no
ENSG00000237036	ZEB1-AS1	10	31206278	31320447	-1	antisense	2.84134	3.75355	2.65092	2.05561	1.89922	1.74805	1.59204	1.6803		2.82536	1.7299	-0.707744	-1.09546		0.7059	0.999623	no
ENSG00000237054	PRMT5-AS1	14	22918947	22926900	1	antisense	0	0.028088	0.008644	0.013868	0.02203	0	0	0		0.01265	0.0055075	-1.19967	-0.0071425		1	1	no
ENSG00000237058	AL831784.1	1	2632568	2636620	1	antisense	0	0	0	0	0	0	0	0		0	0	#DIV/0!	0		1	1	no
ENSG00000237070	AC005550.3	7	15667947	15681980	1	antisense	0	0	0	0	0	0	0.005666	0.025381		0	0.00776175	#DIV/0!	0.00776175		1	1	no
ENSG00000237073	AL162727.2	9	113570190	113590019	-1	antisense	0	0	0	0	0	0	0	0		0	0	#DIV/0!	0		1	1	no
ENSG00000237080	EHMT2-AS1	6	31877808	31884204	1	antisense	0	0	0	0	0	0	0	0		0	0	#DIV/0!	0		1	1	no
ENSG00000237101	AC092809.4	1	224219613	224228043	1	antisense	0.029103	0	0.017072	0.054659	0.060915	0.062064	0.039969	0		0.0252085	0.040737	0.692429	0.0155285		1	1	no
ENSG00000237125	HAND2-AS1	4	173527270	173659696	1	antisense	0	0.004656	0.252797	0.012983	0.008696	0.003712	0.244532	0.030082		0.067609	0.0717555	0.0858741	0.0041465		0.057	0.381751	no
ENSG00000237126	AC073254.1	2	232580948	232611971	-1	antisense	0	0.027094	0.015754	0.036402	0.041866	0	0	0.035002		0.0198125	0.019217	-0.0440278	-0.0005955		1	1	no
ENSG00000237133	AC020594.1	2	33555047	33563547	-1	antisense	0.468886	0.162794	0	0.280654	0.322	0.225679	0.098052	0.462349		0.228083	0.27702	0.280428	0.0489365		0.7947	0.999623	no
ENSG00000237138	HUNK-AS1	21	32020966	32021782	-1	antisense	0	0	0	0	0	0	0	0		0	0	#DIV/0!	0		1	1	no
ENSG00000237149	ZNF503-AS2	10	75401519	75408982	1	antisense	1.17038	1.5036	2.14505	3.47504	1.39471	0.972531	2.51802	3.00164		2.07352	1.97172	-0.0726222	-0.101793		0.73745	0.999623	no
ENSG00000237152	DLEU7-AS1	13	50807856	50849905	1	antisense	0	0	0	0.019091	0	0	0	0.012975		0.00477275	0.00324375	-0.557158	-0.001529		1	1	no
ENSG00000237159	CNTFR-AS1	9	34568015	34582829	1	antisense	0	0	0	0.033414	0	0	0	0		0.0083535	0	#NUM!	-0.0083535		1	1	no
ENSG00000237174	AL445465.1	6	75357214	75399300	1	antisense	0	0	0	0	0	0	0	0		0	0	#DIV/0!	0		1	1	no
ENSG00000237181	AC147651.3	7	603185	608482	1	antisense	0	0	0	0.046896	0	0	0	0		0.011724	0	#NUM!	-0.011724		1	1	no
ENSG00000237187	NR2F1-AS1	5	93409359	93585648	-1	antisense	7.9066	5.61712	7.37691	9.93957	5.25141	4.06002	5.37898	6.97294		7.71005	5.41584	-0.509555	-2.29421		0.8648	0.999623	no
ENSG00000237188	AC242426.3	1	147172771	147211568	1	antisense	1.63854	2.42244	2.28448	1.86151	1.38907	1.27523	1.55843	1.63506		2.05174	1.46445	-0.486491	-0.587293		0.88165	0.999623	no
ENSG00000237221	PPEF1-AS1	X	18688643	18691604	-1	antisense	0	0	0	0	0	0	0	0		0	0	#DIV/0!	0		1	1	no
ENSG00000237224	AL157832.2	10	129693722	129702117	-1	antisense	0	0	0	0.020706	0	0	0	0		0.0051765	0	#NUM!	-0.0051765		1	1	no
ENSG00000237233	TMEM26-AS1	10	61452639	61481956	1	antisense	0.186135	0.173034	0.065255	0	0	0	0	0.0688		0.106106	0.0172	-2.62503	-0.088906		1	1	no
ENSG00000237234	Z99289.1	6	112154765	112166476	1	antisense	0	0	0	0	0	0.054727	0	0.132091		0	0.0467045	#DIV/0!	0.0467045		1	1	no
ENSG00000237250	AL359924.1	1	237862175	237928321	1	antisense	0	0	0	0	0	0	0	0.011393		0	0.00284825	#DIV/0!	0.00284825		1	1	no
ENSG00000237259	AL049646.2	20	18313765	18315111	-1	antisense	0	0	0	0	0	0	0	0		0	0	#DIV/0!	0		1	1	no
ENSG00000237281	CATIP-AS2	2	218326889	218357966	-1	antisense	0	0	0	0	0	0	0	0.107673		0	0.0269183	#DIV/0!	0.0269183		1	1	no
ENSG00000237282	LINC00851	20	18379049	18381484	1	antisense	0	0	0	0	0	0	0	0		0	0	#DIV/0!	0		1	1	no
ENSG00000237286	AC004906.1	7	2944035	2947091	1	antisense	0	0	0	0	0	0	0	0		0	0	#DIV/0!	0		1	1	no
ENSG00000237293	AC007099.2	2	75474453	75482579	1	antisense	0	0	0	0	0	0	0	0		0	0	#DIV/0!	0		1	1	no
ENSG00000237298	TTN-AS1	2	178521183	178779963	1	antisense	3.42532	3.2277	2.65431	1.593	3.2777	2.51809	2.24918	0.727644		2.72508	2.19315	-0.313296	-0.531933		0.76495	0.999623	no
ENSG00000237301	AL121992.1	1	15586136	15603626	-1	antisense	0.037961	0.03286	0.047528	0.053272	0.044352	0.034387	0.01481	0.008348		0.0429052	0.0254743	-0.752115	-0.017431		1	1	no
ENSG00000237311	AL034397.2	X	65999751	66001071	1	antisense	0	0	0	0	0	0	0	0		0	0	#DIV/0!	0		1	1	no
ENSG00000237324	AC093158.1	1	74341579	74378802	-1	antisense	0	0	0	0	0	0	0	0		0	0	#DIV/0!	0		1	1	no
ENSG00000237328	RAI1-AS1	17	17759154	17770821	-1	antisense	0	0	0	0	0	0	0	0		0	0	#DIV/0!	0		1	1	no
ENSG00000237331	XIAP-AS1	X	123872626	123873932	-1	antisense	0	0	0	0	0	0	0	0		0	0	#DIV/0!	0		1	1	no
ENSG00000237336	AL445489.1	9	123491884	123493156	1	antisense	0	0	0	0	0	0	0	0		0	0	#DIV/0!	0		1	1	no
ENSG00000237337	AL592182.2	1	50174306	50175868	-1	antisense	0	0	0	0.028156	0	0	0	0		0.007039	0	#NUM!	-0.007039		1	1	no
ENSG00000237338	FTCD-AS1	21	46151614	46152647	1	antisense	0	0	0	0	0	0	0	0		0	0	#DIV/0!	0		1	1	no
ENSG00000237341	SYP-AS1	X	49198966	49202454	1	antisense	0	0	0	0	0	0	0	0		0	0	#DIV/0!	0		1	1	no
ENSG00000237365	AL512330.1	1	7008376	7014279	-1	antisense	0	0	0	0	0	0	0	0		0	0	#DIV/0!	0		1	1	no
ENSG00000237370	AC010907.2	2	3603397	3604242	-1	antisense	0	0	0	0	0	0	0	0		0	0	#DIV/0!	0		1	1	no
ENSG00000237371	AL355803.1	20	64056803	64057084	1	antisense	0	0	0	0	0	0	0	0		0	0	#DIV/0!	0		1	1	no
ENSG00000237380	HOXD-AS2	2	176121611	176137098	-1	antisense	0	0	0	0	0	0	0	0		0	0	#DIV/0!	0		1	1	no
ENSG00000237385	AL583839.2	9	93430342	93431299	-1	antisense	0	0	0	0.056415	0	0	0	0		0.0141037	0	#NUM!	-0.0141037		1	1	no
ENSG00000237387	AL022329.2	22	25580241	25581382	-1	antisense	0	0	0	0	0	0	0	0		0	0	#DIV/0!	0		1	1	no
ENSG00000237399	PITRM1-AS1	10	3141632	3167972	1	antisense	0	0.231841	0.076229	0.087095	0	0.205347	0.075785	0.050217		0.0987912	0.0828373	-0.254104	-0.015954		1	1	no
ENSG00000237400	AC006960.2	7	36463023	36504513	1	antisense	0	0	0	0	0	0	0	0		0	0	#DIV/0!	0		1	1	no
ENSG00000237410	AP001092.1	11	64646399	64659681	1	antisense	0	0	0	0	0	0	0	0		0	0	#DIV/0!	0		1	1	no
ENSG00000237429	BX293535.1	1	27525805	27530561	1	antisense	0	0	0.263895	0.234608	0	0	0	0.229308		0.124626	0.057327	-1.12032	-0.0672988		1	1	no
ENSG00000237436	AL590128.2	1	6783892	6784843	-1	antisense	0.066502	0	0.149669	0.133057	0	0	0	0		0.087307	0	#NUM!	-0.087307		1	1	no
ENSG00000237453	AC096536.2	1	54792885	54794905	1	antisense	0	0	0	0	0	0	0	0		0	0	#DIV/0!	0		1	1	no
ENSG00000237463	AL157714.2	1	165476841	165582155	-1	antisense	0	0	0	0.009999	0	0	0	0		0.00249975	0	#NUM!	-0.00249975		1	1	no
ENSG00000237464	AL031663.2	20	45487613	45490248	1	antisense	0	0	0	0	0	0	0	0		0	0	#DIV/0!	0		1	1	no
ENSG00000237479	AC007557.4	2	216866332	216867813	-1	antisense	0	0	0	0	0	0	0	0		0	0	#DIV/0!	0		1	1	no
ENSG00000237481	AL117350.1	1	229319403	229323087	1	antisense	0	0	0.023249	0	0	0	0	0		0.00581225	0	#NUM!	-0.00581225		1	1	no
ENSG00000237499	AL357060.2	6	137823673	137868233	-1	antisense	0	0	0	0.091335	0.165067	0.107709	0.470762	1.08702		0.0228337	0.457639	4.32497	0.434806		0.02195	0.201229	no
ENSG00000237505	PKN2-AS1	1	87620803	88685204	-1	antisense	0.043385	0.006938	0.041151	0.070918	0.136168	0.024881	0.116957	0.716638		0.040598	0.248661	2.6147	0.208063		0.1978	0.740448	no
ENSG00000237512	UNC5B-AS1	10	71217224	71218228	-1	antisense	0.278692	0.223021	0.971423	0.930374	0.349164	0.560213	0.205079	0.534396		0.600877	0.412213	-0.543681	-0.188665		0.72475	0.999623	no
ENSG00000237529	AL137847.2	9	83276376	83279499	1	antisense	0	0	0	0.043189	0	0	0	0		0.0107972	0	#NUM!	-0.0107972		1	1	no
ENSG00000237556	KCND3-AS1	1	111909336	111910931	1	antisense	0	0	0	0	0	0	0	0		0	0	#DIV/0!	0		1	1	no
ENSG00000237568	AC099063.1	1	89260582	89269754	1	antisense	0	0	0	0	0	0	0	0		0	0	#DIV/0!	0		1	1	no
ENSG00000237576	LINC01888	2	68832044	68837724	1	antisense	0	0	0	0	0	0	0	0		0	0	#DIV/0!	0		1	1	no
ENSG00000237581	AC005538.1	2	233946146	233955435	-1	antisense	0	0	0	0	0	0	0	0		0	0	#DIV/0!	0		1	1	no
ENSG00000237596	AL138828.1	6	135991936	136225751	-1	antisense	0.178763	0.126798	0.065045	0.264249	0.129752	0.121347	0.25079	1.92361		0.158714	0.606374	1.93378	0.44766		5e-05	0.00132967	yes
ENSG00000237605	AL591846.2	1	206634649	206635622	-1	antisense	0.09549	0.114521	0	0.499714	0.218885	0.105924	0.158824	0.854465		0.177431	0.334525	0.914852	0.157093		0.84325	0.999623	no
ENSG00000237633	AC104623.1	2	16523176	16529387	1	antisense	0	0	0	0	0	0	0	0		0	0	#DIV/0!	0		1	1	no
ENSG00000237637	FRY-AS1	13	32025314	32031639	-1	antisense	0	0.029334	0	0.021667	0	0.007886	0	0		0.0127502	0.0019715	-2.69316	-0.0107788		1	1	no
ENSG00000237640	AC004522.2	7	99929392	99948620	1	antisense	0.033801	0	0	0.070153	0	0	0	0.022269		0.0259885	0.00556725	-2.22284	-0.0204212		1	1	no
ENSG00000237654	AP003025.2	11	131502759	131540867	-1	antisense	0	0	0	0	0	0	0	0		0	0	#DIV/0!	0		1	1	no
ENSG00000237655	AC073834.1	2	177603089	177618572	1	antisense	0	0	0	0	0	0	0	0		0	0	#DIV/0!	0		1	1	no
ENSG00000237665	GRM7-AS2	3	6892632	6894022	-1	antisense	0	0	0	0	0	0	0	0		0	0	#DIV/0!	0		1	1	no
ENSG00000237675	TEX36-AS1	10	125574371	125578445	1	antisense	0	0	0	0	0	0	0	0		0	0	#DIV/0!	0		1	1	no
ENSG00000237685	AL139039.3	6	10511036	10514546	-1	antisense	0	0	0	0	0	0	0	0		0	0	#DIV/0!	0		1	1	no
ENSG00000237686	AL109615.3	6	43995723	44074652	-1	antisense	0.057329	0.088079	0.186196	0.210482	0.052459	0.070048	0.156274	0.254027		0.135521	0.133202	-0.024906	-0.0023195		1	1	no
ENSG00000237705	AC008937.2	5	56842016	56862164	-1	antisense	0	0	0	0	0	0	0	0		0	0	#DIV/0!	0		1	1	no
ENSG00000237707	AL031726.1	1	169104124	169104907	1	antisense	0	0	0	0	0	0	0	0		0	0	#DIV/0!	0		1	1	no
[truncated: 56,493 more rows]
