# Supplementary material for: Long Non-coding RNAs Are Central Regulators of the IL-1β-Induced Inflammatory Response in Normal and Idiopathic Pulmonary Lung Fibroblasts
Source: Front Immunol. 2018 Dec 11;9:2906. doi: 10.3389/fimmu.2018.02906 (PMC6299252; doi:10.3389/fimmu.2018.02906)
Supplement: Table S3 — Differential expression of lncRNAs in IL-1β-stimulated human lung fibroblasts. [file Table_3.xlsx]

## Sheet: Sheet1
Gene ID	Gene Name	Chromosome/scaffold name	Gene start (bp)	Gene end (bp)	Strand	Gene type	Control_1	Control_2	Control_3	Control_4	IL1_1	IL1_2	IL1b_3	IL1b_4		Mean (Control)	Mean (IL1b)	Fold Change (log2)	Absolute Change		p-value	q-value	significance
XLOC_405581	IL7AS	8	78804387	78964604	+	Antisense	0.052074	0.021664	0.341364	0.37839	2.95159	2.20808	11.587	20.6901		0.198373	9.35917	5.56009	9.1608		5e-05	0.00132967	yes
ENSG00000253522	MIR3142HG	5	160438594	160487426	1	lincRNA	0.067232	0.042648	0.009816	0.020998	5.5052	4.43912	4.7493	7.2827		0.0351735	5.49408	7.28725	5.45891		0.00135	0.0233643	yes
ENSG00000236453	AC003092.1	7	94022833	94066661	1	lincRNA	0.339302	0	0.787339	1.35991	4.27064	2.51502	7.00122	7.19594		0.621639	5.2457	3.07699	4.62406		0.0004	0.00830203	yes
ENSG00000234883	MIR155HG	21	25561909	25575168	1	lincRNA	2.62375	2.76529	1.54781	0.279281	5.10242	7.96492	7.10349	3.90081		1.80403	6.01791	1.73804	4.21388		5e-05	0.00132967	yes
ENSG00000223414	LINC00473	6	165908802	165988048	-1	lincRNA	0.335495	0.026975	0.15724	0.049797	6.63805	1.0881	4.52785	0.331117		0.142377	3.14628	4.46586	3.00391		0.0003	0.00650729	yes
ENSG00000214900	LINC01588	14	49927571	50092643	-1	lincRNA	0.331514	0.17464	0.675611	1.65055	0.815233	1.33697	2.15584	5.12243		0.708079	2.35762	1.73535	1.64954		0.0001	0.00247054	yes
ENSG00000232023	LINC01807	2	228483261	228611395	-1	lincRNA	0	0	0.183764	0.371707	0.328109	0.503554	1.80436	3.02653		0.138868	1.41564	3.34967	1.27677		0.002	0.0322584	yes
XLOC_371901	XLOC_371901	6	159567484	159595828	-	LincRNA	0.028782	0.007675	0.06055	0.084919	1.36329	0.782694	1.44887	1.51732		0.0454815	1.27804	4.81251	1.23256		0.00035	0.00743409	yes
ENSG00000277511	AC116407.2	17	32127595	32128454	1	lincRNA	0.209867	0.200021	0.27296	0.345893	1.33642	0.864644	1.95428	1.3983		0.257185	1.38841	2.43255	1.13122		0.00095	0.0172445	yes
ENSG00000187013	C17orf82	17	61411751	61413280	1	lincRNA	0.947422	0.886165	2.0551	3.24225	0.407746	0.36137	0.276584	0.806978		1.78273	0.46317	-1.94448	-1.31956		0.0013	0.0226427	yes
ENSG00000265485	LINC01915	18	24628182	24662198	1	lincRNA	1.65923	2.21075	2.22931	2.16259	0.321497	0.208163	0.233592	0.300429		2.06547	0.26592	-2.9574	-1.79955		5e-05	0.00132967	yes
ENSG00000250303	AP002884.3	11	112270749	112362534	1	lincRNA	3.20186	4.29233	2.94156	3.00581	0.661001	0.444722	0.292973	0.849577		3.36039	0.562068	-2.57981	-2.79832		0.0008	0.0150046	yes
ENSG00000226137	BAIAP2-AS1	17	81029130	81034881	-1	lincRNA	5.96209	5.16668	7.04808	8.03019	3.00318	2.29336	2.0634	3.86962		6.55176	2.80739	-1.22265	-3.74437		0.00065	0.0127314	yes
ENSG00000255399	TBX5-AS1	12	114408191	114412831	1	antisense	19.4373	17.564	20.1987	17.6792	6.77438	5.38541	7.96165	10.3124		18.7198	7.60847	-1.29889	-11.1113		0.00175	0.0290866	yes
