# Supplementary material for: Long Non-coding RNAs Are Central Regulators of the IL-1β-Induced Inflammatory Response in Normal and Idiopathic Pulmonary Lung Fibroblasts
Source: Front Immunol. 2018 Dec 11;9:2906. doi: 10.3389/fimmu.2018.02906 (PMC6299252; doi:10.3389/fimmu.2018.02906)
Supplement: Table S4 — Differential gene expression in control vs. IPF biopsies. [file Table_4.xlsx]

## Sheet: Galaxy136-(Join_two_Datasets_on
Gene Symbol	Gene Name	Chr	Start	End	Strand	baseMean	log2FoldChange	pvalue	q	Gene Type
COL17A1	collagen type XVII alpha 1 chain [Source:HGNC Symbol;Acc:HGNC:2194]	10	104031286	104086002	-1	1385.88	4.55139	4.48e-62	1.69e-57	protein_coding
EPB41L5	erythrocyte membrane protein band 4.1 like 5 [Source:HGNC Symbol;Acc:HGNC:19819]	2	120013005	120179119	1	4162.56	-1.79676	5e-57	9.43e-53	protein_coding
EFCC1	EF-hand and coiled-coil domain containing 1 [Source:HGNC Symbol;Acc:HGNC:25692]	3	129001629	129040742	1	1434.88	-2.03709	2.17e-52	2.73e-48	protein_coding
TMEM59L	transmembrane protein 59 like [Source:HGNC Symbol;Acc:HGNC:13237]	19	18607430	18621039	1	184.696	3.52506	5.49e-50	5.18e-46	protein_coding
CDH3	cadherin 3 [Source:HGNC Symbol;Acc:HGNC:1762]	16	68636189	68722616	1	1768.87	2.99905	9.43e-50	7.12e-46	protein_coding
EMP2	epithelial membrane protein 2 [Source:HGNC Symbol;Acc:HGNC:3334]	16	10528422	10580698	-1	43578.3	-2.07319	2.38e-49	1.5e-45	protein_coding
MMP1	matrix metallopeptidase 1 [Source:HGNC Symbol;Acc:HGNC:7155]	11	102789920	102798160	-1	4213.55	6.34999	2.38e-45	1.28e-41	protein_coding
KRT17	keratin 17 [Source:HGNC Symbol;Acc:HGNC:6427]	17	41619437	41624842	-1	4329.45	3.80742	5.27e-44	2.25e-40	protein_coding
ALDH18A1	aldehyde dehydrogenase 18 family member A1 [Source:HGNC Symbol;Acc:HGNC:9722]	10	95605929	95656706	-1	2710.75	1.26984	5.36e-44	2.25e-40	protein_coding
ABCA12	ATP binding cassette subfamily A member 12 [Source:HGNC Symbol;Acc:HGNC:14637]	2	214931542	215138428	-1	97.3147	3.82741	4.8e-42	1.81e-38	protein_coding
CRLF1	cytokine receptor like factor 1 [Source:HGNC Symbol;Acc:HGNC:2364]	19	18572220	18607741	-1	918.095	3.36405	1.05e-40	3.59e-37	protein_coding
SYT12	synaptotagmin 12 [Source:HGNC Symbol;Acc:HGNC:18381]	11	67006778	67050863	1	92.0057	3.30727	2.11e-39	6.62e-36	protein_coding
GJB2	gap junction protein beta 2 [Source:HGNC Symbol;Acc:HGNC:4284]	13	20187470	20192898	-1	374.726	3.8216	8.87e-39	2.58e-35	protein_coding
VSIG10	V-set and immunoglobulin domain containing 10 [Source:HGNC Symbol;Acc:HGNC:26078]	12	118063593	118136026	-1	1922.17	-1.62942	1.02e-38	2.75e-35	protein_coding
ANKRD29	ankyrin repeat domain 29 [Source:HGNC Symbol;Acc:HGNC:27110]	18	23598926	23662885	-1	3860.29	-2.22007	3.5e-38	8.79e-35	protein_coding
SLCO1A2	solute carrier organic anion transporter family member 1A2 [Source:HGNC Symbol;Acc:HGNC:10956]	12	21264600	21419594	-1	633.77	-5.80564	5.07e-38	1.2e-34	protein_coding
AC114947.2		5	43287601	43290839	1	63.9348	-2.15245	2.41e-37	5.36e-34	antisense_RNA
CXCL14	C-X-C motif chemokine ligand 14 [Source:HGNC Symbol;Acc:HGNC:10640]	5	135570679	135579279	-1	1940.49	3.31087	1.09e-36	2.29e-33	protein_coding
S100A2	S100 calcium binding protein A2 [Source:HGNC Symbol;Acc:HGNC:10492]	1	153561108	153567890	-1	2866.66	4.15704	1.79e-36	3.55e-33	protein_coding
PLXNA4	plexin A4 [Source:HGNC Symbol;Acc:HGNC:9102]	7	132123332	132648688	-1	1622.83	3.04796	2.97e-36	5.34e-33	protein_coding
LGI2	leucine rich repeat LGI family member 2 [Source:HGNC Symbol;Acc:HGNC:18710]	4	24998847	25030879	-1	576.395	2.76877	2.95e-36	5.34e-33	protein_coding
FHL2	four and a half LIM domains 2 [Source:HGNC Symbol;Acc:HGNC:3703]	2	105357712	105438513	-1	2309.97	2.23431	3.41e-36	5.85e-33	protein_coding
RTKN2	rhotekin 2 [Source:HGNC Symbol;Acc:HGNC:19364]	10	62183035	62268707	-1	12454.6	-4.16023	5.16e-36	8.46e-33	protein_coding
DAPK2	death associated protein kinase 2 [Source:HGNC Symbol;Acc:HGNC:2675]	15	63907036	64072033	-1	3048.6	-2.03128	6.17e-36	9.7e-33	protein_coding
AL354714.1		1	160932465	160949922	1	94.7152	-4.49769	1.09e-35	1.65e-32	antisense_RNA
MMP10	matrix metallopeptidase 10 [Source:HGNC Symbol;Acc:HGNC:7156]	11	102770503	102780628	-1	600.573	5.52227	1.35e-35	1.95e-32	protein_coding
AC131649.2		16	10445309	10449747	-1	600.683	-2.81391	1.4e-35	1.95e-32	TEC
COL10A1	collagen type X alpha 1 chain [Source:HGNC Symbol;Acc:HGNC:2185]	6	116118923	116158747	-1	756.376	3.62892	4.39e-35	5.91e-32	protein_coding
TNS4	tensin 4 [Source:HGNC Symbol;Acc:HGNC:24352]	17	40475828	40501597	-1	759.15	3.58104	4.75e-35	6.19e-32	protein_coding
HMGB3	high mobility group box 3 [Source:HGNC Symbol;Acc:HGNC:5004]	X	150980509	150990775	1	2840.25	1.76763	5.67e-35	7.13e-32	protein_coding
H2AFY2	H2A histone family member Y2 [Source:HGNC Symbol;Acc:HGNC:14453]	10	70052796	70112280	1	711.865	0.946875	6.4e-35	7.79e-32	protein_coding
PTPRQ	protein tyrosine phosphatase, receptor type Q [Source:HGNC Symbol;Acc:HGNC:9679]	12	80402178	80680234	1	563.067	-2.83068	1.07e-34	1.26e-31	protein_coding
ERICH4	glutamate rich 4 [Source:HGNC Symbol;Acc:HGNC:34497]	19	41443158	41444765	1	26.0403	-3.16703	1.14e-34	1.3e-31	protein_coding
FAM83A	family with sequence similarity 83 member A [Source:HGNC Symbol;Acc:HGNC:28210]	8	123178960	123210079	1	303.341	4.02058	2.33e-34	2.59e-31	protein_coding
GALNT13	polypeptide N-acetylgalactosaminyltransferase 13 [Source:HGNC Symbol;Acc:HGNC:23242]	2	153871913	154453849	1	225.381	-3.63855	2.9e-34	3.13e-31	protein_coding
SERPINB4	serpin family B member 4 [Source:HGNC Symbol;Acc:HGNC:10570]	18	63637259	63644298	-1	175.352	5.86467	3.17e-34	3.32e-31	protein_coding
ADAMTS7P3	ADAMTS7 pseudogene 3 [Source:HGNC Symbol;Acc:HGNC:49409]	15	77976042	77993057	1	1694.29	-3.07734	5.94e-34	6.06e-31	transcribed_unprocessed_pseudogene
PTGFRN	prostaglandin F2 receptor inhibitor [Source:HGNC Symbol;Acc:HGNC:9601]	1	116910057	116990358	1	4467.36	1.9279	7.17e-34	7.12e-31	protein_coding
PROB1	proline rich basic protein 1 [Source:HGNC Symbol;Acc:HGNC:41906]	5	139390592	139395713	-1	222.905	1.44918	1.74e-33	1.68e-30	protein_coding
GPM6A	glycoprotein M6A [Source:HGNC Symbol;Acc:HGNC:4460]	4	175632934	176002664	-1	2000.9	-2.75037	3.12e-33	2.94e-30	protein_coding
EPHB2	EPH receptor B2 [Source:HGNC Symbol;Acc:HGNC:3393]	1	22710839	22921500	1	718.632	2.07465	3.67e-33	3.38e-30	protein_coding
KIF26B	kinesin family member 26B [Source:HGNC Symbol;Acc:HGNC:25484]	1	245154985	245709431	1	130.298	4.30079	8.96e-33	8.05e-30	protein_coding
KIF26B	kinesin family member 26B [Source:HGNC Symbol;Acc:HGNC:25484]	CHR_HSCHR1_1_CTG32_1	245353678	245713153	1	130.298	4.30079	8.96e-33	8.05e-30	protein_coding
SERTM1	serine rich and transmembrane domain containing 1 [Source:HGNC Symbol;Acc:HGNC:33792]	13	36673912	36697839	1	416.678	-4.31219	1.91e-32	1.67e-29	protein_coding
MMP7	matrix metallopeptidase 7 [Source:HGNC Symbol;Acc:HGNC:7174]	11	102520508	102530753	-1	8608.45	3.7213	2.04e-32	1.75e-29	protein_coding
ATP10B	ATPase phospholipid transporting 10B (putative) [Source:HGNC Symbol;Acc:HGNC:13543]	5	160563120	160852214	-1	96.1927	3.36707	2.18e-32	1.83e-29	protein_coding
ADIRF-AS1	ADIRF antisense RNA 1 [Source:HGNC Symbol;Acc:HGNC:45127]	10	86965345	86971311	-1	685.137	-2.25406	2.58e-32	2.12e-29	processed_transcript
SERPINF1	serpin family F member 1 [Source:HGNC Symbol;Acc:HGNC:8824]	17	1761959	1777574	1	11725.5	2.15048	3.21e-32	2.58e-29	protein_coding
SERPINF1	serpin family F member 1 [Source:HGNC Symbol;Acc:HGNC:8824]	CHR_HSCHR17_1_CTG2	1760880	1765915	1	11725.5	2.15048	3.21e-32	2.58e-29	protein_coding
CHRDL2	chordin like 2 [Source:HGNC Symbol;Acc:HGNC:24168]	11	74696429	74731385	-1	367.981	3.39793	4.43e-32	3.48e-29	protein_coding
UGT1A6	UDP glucuronosyltransferase family 1 member A6 [Source:HGNC Symbol;Acc:HGNC:12538]	2	233691607	233773300	1	60.3565	4.18864	2.18e-31	1.68e-28	protein_coding
CCM2L	CCM2 like scaffolding protein [Source:HGNC Symbol;Acc:HGNC:16153]	20	32010450	32032180	1	689.434	-1.813	2.9e-31	2.19e-28	protein_coding
RAB40A	RAB40A, member RAS oncogene family [Source:HGNC Symbol;Acc:HGNC:18283]	X	103499130	103519489	-1	221.963	-2.36626	3.03e-31	2.24e-28	protein_coding
MYRF	myelin regulatory factor [Source:HGNC Symbol;Acc:HGNC:1181]	11	61752642	61788518	1	2852.96	-2.68022	5.03e-31	3.65e-28	protein_coding
ITLN2	intelectin 2 [Source:HGNC Symbol;Acc:HGNC:20599]	1	160945025	160954799	-1	786.917	-4.33829	1.33e-30	9.49e-28	protein_coding
CLMP	CXADR like membrane protein [Source:HGNC Symbol;Acc:HGNC:24039]	11	123069865	123195281	-1	3025.23	2.00465	1.53e-30	1.07e-27	protein_coding
PROM2	prominin 2 [Source:HGNC Symbol;Acc:HGNC:20685]	2	95274453	95291308	1	1595.45	2.46044	1.79e-30	1.23e-27	protein_coding
SPTBN2	spectrin beta, non-erythrocytic 2 [Source:HGNC Symbol;Acc:HGNC:11276]	11	66685248	66729226	-1	1043.8	2.08009	1.94e-30	1.31e-27	protein_coding
CAV1	caveolin 1 [Source:HGNC Symbol;Acc:HGNC:1527]	7	116524785	116561184	1	52991.5	-1.70595	2.1e-30	1.39e-27	protein_coding
AFF3	AF4/FMR2 family member 3 [Source:HGNC Symbol;Acc:HGNC:6473]	2	99545419	100142739	-1	1584.01	-1.81602	2.22e-30	1.45e-27	protein_coding
CTHRC1	collagen triple helix repeat containing 1 [Source:HGNC Symbol;Acc:HGNC:18831]	8	103371515	103382997	1	2019.89	3.23144	2.49e-30	1.59e-27	protein_coding
MMP13	matrix metallopeptidase 13 [Source:HGNC Symbol;Acc:HGNC:7159]	11	102942995	102955734	-1	448.407	4.97789	3.06e-30	1.86e-27	protein_coding
NGFR	nerve growth factor receptor [Source:HGNC Symbol;Acc:HGNC:7809]	17	49495293	49515017	1	417.484	2.68913	3.02e-30	1.86e-27	protein_coding
PTPN21	protein tyrosine phosphatase, non-receptor type 21 [Source:HGNC Symbol;Acc:HGNC:9651]	14	88465778	88554733	-1	3664.32	-1.41377	2.99e-30	1.86e-27	protein_coding
XPNPEP2	X-prolyl aminopeptidase 2 [Source:HGNC Symbol;Acc:HGNC:12823]	X	129738974	129769538	1	240.741	2.9344	3.22e-30	1.93e-27	protein_coding
COL3A1	collagen type III alpha 1 chain [Source:HGNC Symbol;Acc:HGNC:2201]	2	188974320	189012746	1	126779	3.35129	4.76e-30	2.81e-27	protein_coding
AC025271.4		15	57553955	57555680	1	53.1211	-2.49944	6.21e-30	3.6e-27	lincRNA
ADRB2	adrenoceptor beta 2 [Source:HGNC Symbol;Acc:HGNC:286]	5	148825245	148828687	1	1720.95	-1.47593	7.4e-30	4.23e-27	protein_coding
LYPD1	LY6/PLAUR domain containing 1 [Source:HGNC Symbol;Acc:HGNC:28431]	2	132644853	132671579	-1	31.2872	2.46316	1.02e-29	5.65e-27	protein_coding
GMDS	GDP-mannose 4,6-dehydratase [Source:HGNC Symbol;Acc:HGNC:4369]	6	1623806	2245692	-1	759.178	1.14425	1.01e-29	5.65e-27	protein_coding
C2orf91	chromosome 2 open reading frame 91 [Source:HGNC Symbol;Acc:HGNC:42966]	2	41935368	41954266	-1	98.5265	-3.15624	1.18e-29	6.47e-27	protein_coding
MAP3K15	mitogen-activated protein kinase kinase kinase 15 [Source:HGNC Symbol;Acc:HGNC:31689]	X	19360056	19515261	-1	56.7747	-3.17997	1.28e-29	6.9e-27	protein_coding
ATP8B5P	ATPase phospholipid transporting 8B5, pseudogene [Source:HGNC Symbol;Acc:HGNC:27245]	9	35406755	35483035	1	172.995	-2.75905	1.45e-29	7.69e-27	transcribed_unprocessed_pseudogene
AL606469.1		10	23343957	23345181	1	69.5335	-3.49333	1.72e-29	8.99e-27	antisense_RNA
CAPN5	calpain 5 [Source:HGNC Symbol;Acc:HGNC:1482]	11	77066932	77126155	1	1091.4	1.58537	1.85e-29	9.56e-27	protein_coding
LINC00607	long intergenic non-protein coding RNA 607 [Source:HGNC Symbol;Acc:HGNC:43944]	2	215611563	215843722	-1	242.934	-1.74934	2.06e-29	1.05e-26	lincRNA
NMUR1	neuromedin U receptor 1 [Source:HGNC Symbol;Acc:HGNC:4518]	2	231523160	231530495	-1	305.697	-2.3652	2.92e-29	1.47e-26	protein_coding
FUT3	fucosyltransferase 3 (Lewis blood group) [Source:HGNC Symbol;Acc:HGNC:4014]	19	5842888	5851474	-1	372.583	1.62921	9.17e-29	4.55e-26	protein_coding
LINC01996	long intergenic non-protein coding RNA 1996 [Source:HGNC Symbol;Acc:HGNC:52830]	17	4610449	4617650	1	119.64	-2.58252	9.92e-29	4.86e-26	lincRNA
CYS1	cystin 1 [Source:HGNC Symbol;Acc:HGNC:18525]	2	10056780	10080944	-1	650.668	-2.10031	1.53e-28	7.39e-26	protein_coding
COL15A1	collagen type XV alpha 1 chain [Source:HGNC Symbol;Acc:HGNC:2192]	9	98943179	99070792	1	5710.47	2.56426	1.56e-28	7.46e-26	protein_coding
MYO3B	myosin IIIB [Source:HGNC Symbol;Acc:HGNC:15576]	2	170178145	170655171	1	50.5475	2.4955	1.82e-28	8.6e-26	protein_coding
BACE2	beta-site APP-cleaving enzyme 2 [Source:HGNC Symbol;Acc:HGNC:934]	21	41167801	41282518	1	3670.03	1.48878	2.08e-28	9.68e-26	protein_coding
KRT15	keratin 15 [Source:HGNC Symbol;Acc:HGNC:6421]	17	41513743	41522529	-1	2565.05	3.12124	2.41e-28	1.09e-25	protein_coding
URB1	URB1 ribosome biogenesis 1 homolog (S. cerevisiae) [Source:HGNC Symbol;Acc:HGNC:17344]	21	32311018	32393026	-1	2318.35	1.36594	2.39e-28	1.09e-25	protein_coding
USHBP1	USH1 protein network component harmonin binding protein 1 [Source:HGNC Symbol;Acc:HGNC:24058]	19	17249176	17282786	-1	874.137	-1.93275	2.78e-28	1.25e-25	protein_coding
FAM189A2	family with sequence similarity 189 member A2 [Source:HGNC Symbol;Acc:HGNC:24820]	9	69324572	69392455	1	2576.85	-2.21545	3.11e-28	1.38e-25	protein_coding
LINC00920	long intergenic non-protein coding RNA 920 [Source:HGNC Symbol;Acc:HGNC:48611]	16	66408524	66412135	1	174.277	-1.59797	5.07e-28	2.23e-25	lincRNA
SPRYD7	SPRY domain containing 7 [Source:HGNC Symbol;Acc:HGNC:14297]	13	49912706	49936490	-1	1557.69	-1.16787	5.38e-28	2.33e-25	protein_coding
NECAB1	N-terminal EF-hand calcium binding protein 1 [Source:HGNC Symbol;Acc:HGNC:20983]	8	90791550	90959408	1	907.681	-1.61347	5.98e-28	2.56e-25	protein_coding
COL5A2	collagen type V alpha 2 chain [Source:HGNC Symbol;Acc:HGNC:2210]	2	189031896	189179879	-1	15461.4	2.40949	6.92e-28	2.93e-25	protein_coding
EFR3B	EFR3 homolog B [Source:HGNC Symbol;Acc:HGNC:29155]	2	25042130	25159137	1	598.023	-1.78801	7.31e-28	3.07e-25	protein_coding
KRT14	keratin 14 [Source:HGNC Symbol;Acc:HGNC:6416]	17	41582279	41586921	-1	402.092	5.82043	8.18e-28	3.39e-25	protein_coding
SLC5A9	solute carrier family 5 member 9 [Source:HGNC Symbol;Acc:HGNC:22146]	1	48222685	48248644	1	691.427	-2.73254	8.59e-28	3.52e-25	protein_coding
PCSK1	proprotein convertase subtilisin/kexin type 1 [Source:HGNC Symbol;Acc:HGNC:8743]	5	96390415	96434143	-1	169.487	3.49633	1.07e-27	4.35e-25	protein_coding
OTUD1	OTU deubiquitinase 1 [Source:HGNC Symbol;Acc:HGNC:27346]	10	23439458	23442390	1	3304.84	-1.38618	1.1e-27	4.35e-25	protein_coding
AC105914.2		4	174977571	174979381	-1	41.1196	-4.49047	1.09e-27	4.35e-25	antisense_RNA
RCC1	regulator of chromosome condensation 1 [Source:HGNC Symbol;Acc:HGNC:1913]	1	28505943	28539300	1	1398.08	1.11782	1.23e-27	4.76e-25	protein_coding
MAP4K2	mitogen-activated protein kinase kinase kinase kinase 2 [Source:HGNC Symbol;Acc:HGNC:6864]	11	64784914	64803241	-1	2123.13	-1.22531	1.24e-27	4.76e-25	protein_coding
SCAI	suppressor of cancer cell invasion [Source:HGNC Symbol;Acc:HGNC:26709]	9	124942608	125143506	-1	1764.53	-1.27978	1.22e-27	4.76e-25	protein_coding
ECEL1P2	endothelin converting enzyme like 1 pseudogene 2 [Source:HGNC Symbol;Acc:HGNC:14019]	2	232385750	232387457	-1	338.478	-2.70567	2.33e-27	8.87e-25	transcribed_unprocessed_pseudogene
P2RY6	pyrimidinergic receptor P2Y6 [Source:HGNC Symbol;Acc:HGNC:8543]	11	73264505	73298617	1	245.578	1.94501	3.11e-27	1.17e-24	protein_coding
P4HA3	prolyl 4-hydroxylase subunit alpha 3 [Source:HGNC Symbol;Acc:HGNC:30135]	11	74235801	74311657	-1	437.017	2.87315	4.84e-27	1.81e-24	protein_coding
KRT75	keratin 75 [Source:HGNC Symbol;Acc:HGNC:24431]	12	52424070	52434525	-1	22.949	5.30309	5.2e-27	1.92e-24	protein_coding
TIMP4	TIMP metallopeptidase inhibitor 4 [Source:HGNC Symbol;Acc:HGNC:11823]	3	12153051	12159351	-1	149.174	2.87254	5.47e-27	2.01e-24	protein_coding
TMEM45A	transmembrane protein 45A [Source:HGNC Symbol;Acc:HGNC:25480]	3	100492619	100577444	1	3002.31	2.22577	5.92e-27	2.15e-24	protein_coding
TINCR	TINCR ubiquitin domain containing [Source:HGNC Symbol;Acc:HGNC:14607]	19	5558167	5568034	-1	263.134	-2.28504	6.37e-27	2.29e-24	protein_coding
RGS9BP	regulator of G protein signaling 9 binding protein [Source:HGNC Symbol;Acc:HGNC:30304]	19	32675407	32678300	1	37.1886	-2.62379	7.21e-27	2.57e-24	protein_coding
PSAT1	phosphoserine aminotransferase 1 [Source:HGNC Symbol;Acc:HGNC:19129]	9	78297143	78330093	1	561.665	2.82387	8.76e-27	3.09e-24	protein_coding
LINC02016	long intergenic non-protein coding RNA 2016 [Source:HGNC Symbol;Acc:HGNC:52851]	3	127322307	127390670	-1	94.7323	-4.93636	9.03e-27	3.16e-24	lincRNA
GGT5	gamma-glutamyltransferase 5 [Source:HGNC Symbol;Acc:HGNC:4260]	22	24219654	24245142	-1	1807.58	1.78653	9.52e-27	3.29e-24	protein_coding
FAT2	FAT atypical cadherin 2 [Source:HGNC Symbol;Acc:HGNC:3596]	5	151504093	151568944	-1	549.089	3.62718	1.1e-26	3.78e-24	protein_coding
ARRB1	arrestin beta 1 [Source:HGNC Symbol;Acc:HGNC:711]	11	75264182	75351705	-1	4881.06	-1.29668	1.93e-26	6.58e-24	protein_coding
TNNC1	troponin C1, slow skeletal and cardiac type [Source:HGNC Symbol;Acc:HGNC:11943]	3	52451102	52454070	-1	2089.32	-2.34811	1.97e-26	6.63e-24	protein_coding
THBS2	thrombospondin 2 [Source:HGNC Symbol;Acc:HGNC:11786]	6	169215780	169254044	-1	7477.42	2.82731	2.09e-26	6.99e-24	protein_coding
SERPINA5	serpin family A member 5 [Source:HGNC Symbol;Acc:HGNC:8723]	14	94561442	94593120	1	126.238	3.08963	2.52e-26	8.34e-24	protein_coding
AC095050.1		4	175346358	175403110	-1	26.7978	-3.9021	2.63e-26	8.62e-24	lincRNA
ACADL	acyl-CoA dehydrogenase long chain [Source:HGNC Symbol;Acc:HGNC:88]	2	210187939	210225491	-1	1789.14	-2.02258	3.39e-26	1.1e-23	protein_coding
AP000866.2		11	124759129	124765936	1	160.006	-1.55169	3.51e-26	1.13e-23	antisense_RNA
AC245041.2		10	47908064	47991850	-1	567.702	-1.59269	3.69e-26	1.18e-23	lincRNA
ADAM12	ADAM metallopeptidase domain 12 [Source:HGNC Symbol;Acc:HGNC:190]	10	126012381	126388455	-1	1098.99	3.07775	4.23e-26	1.34e-23	protein_coding
GPIHBP1	glycosylphosphatidylinositol anchored high density lipoprotein binding protein 1 [Source:HGNC Symbol;Acc:HGNC:24945]	8	143213193	143217170	1	3133.93	-2.56747	5.34e-26	1.68e-23	protein_coding
IL13RA2	interleukin 13 receptor subunit alpha 2 [Source:HGNC Symbol;Acc:HGNC:5975]	X	115003975	115019977	-1	543.299	3.63534	5.57e-26	1.74e-23	protein_coding
ZNF469	zinc finger protein 469 [Source:HGNC Symbol;Acc:HGNC:23216]	16	88427471	88440757	1	739.837	1.98722	6.02e-26	1.86e-23	protein_coding
COMP	cartilage oligomeric matrix protein [Source:HGNC Symbol;Acc:HGNC:2227]	19	18782773	18791314	-1	1948.11	4.03956	6.51e-26	2e-23	protein_coding
PPP2R5A	protein phosphatase 2 regulatory subunit B'alpha [Source:HGNC Symbol;Acc:HGNC:9309]	1	212285537	212361863	1	7158.73	-0.754593	6.66e-26	2.03e-23	protein_coding
FRMD5	FERM domain containing 5 [Source:HGNC Symbol;Acc:HGNC:28214]	15	43870761	44195252	-1	126.26	2.50884	6.98e-26	2.11e-23	protein_coding
SRPRB	SRP receptor beta subunit [Source:HGNC Symbol;Acc:HGNC:24085]	3	133784033	133825772	1	3135.78	1.05788	9.61e-26	2.88e-23	protein_coding
COL1A1	collagen type I alpha 1 chain [Source:HGNC Symbol;Acc:HGNC:2197]	17	50183289	50201632	-1	72173.5	3.46264	9.92e-26	2.95e-23	protein_coding
SUGCT	succinyl-CoA:glutarate-CoA transferase [Source:HGNC Symbol;Acc:HGNC:16001]	7	40134977	40860763	1	131.128	1.89661	1.18e-25	3.48e-23	protein_coding
FAM167A	family with sequence similarity 167 member A [Source:HGNC Symbol;Acc:HGNC:15549]	8	11421463	11474715	-1	1217.99	-2.07725	1.21e-25	3.51e-23	protein_coding
LINC01290	long intergenic non-protein coding RNA 1290 [Source:HGNC Symbol;Acc:HGNC:50356]	16	10514842	10528202	-1	90.6379	-2.61456	1.21e-25	3.51e-23	lincRNA
GPX8	glutathione peroxidase 8 (putative) [Source:HGNC Symbol;Acc:HGNC:33100]	5	55160118	55167071	1	1933.67	1.73665	1.43e-25	4.11e-23	protein_coding
MC4R	melanocortin 4 receptor [Source:HGNC Symbol;Acc:HGNC:6932]	18	60371110	60372775	-1	36.9376	4.55315	1.81e-25	5.19e-23	protein_coding
AC027288.3		12	79341205	79503396	-1	379.19	-2.75991	2.42e-25	6.87e-23	lincRNA
GLB1L3	galactosidase beta 1 like 3 [Source:HGNC Symbol;Acc:HGNC:25147]	11	134274245	134319564	1	153.45	3.22909	2.51e-25	7.06e-23	protein_coding
ZBED2	zinc finger BED-type containing 2 [Source:HGNC Symbol;Acc:HGNC:20710]	3	111592900	111595443	-1	668.093	-2.50245	3.15e-25	8.8e-23	protein_coding
COL22A1	collagen type XXII alpha 1 chain [Source:HGNC Symbol;Acc:HGNC:22989]	8	138588235	138914006	-1	85.9377	2.11113	3.53e-25	9.8e-23	protein_coding
CAV2	caveolin 2 [Source:HGNC Symbol;Acc:HGNC:1528]	7	116287380	116508541	1	16596.1	-1.47042	3.69e-25	1.01e-22	protein_coding
ASPG	asparaginase [Source:HGNC Symbol;Acc:HGNC:20123]	14	104085679	104115581	1	302.613	-3.226	3.69e-25	1.01e-22	protein_coding
STRA6	stimulated by retinoic acid 6 [Source:HGNC Symbol;Acc:HGNC:30650]	15	74179466	74212267	-1	188.364	3.34502	4.34e-25	1.18e-22	protein_coding
NPTX2	neuronal pentraxin 2 [Source:HGNC Symbol;Acc:HGNC:7953]	7	98617297	98629868	1	192.489	2.97476	5.68e-25	1.53e-22	protein_coding
B3GALNT1	beta-1,3-N-acetylgalactosaminyltransferase 1 (globoside blood group) [Source:HGNC Symbol;Acc:HGNC:918]	3	161083883	161105384	-1	2063.54	-1.4215	6.15e-25	1.65e-22	protein_coding
SPP1	secreted phosphoprotein 1 [Source:HGNC Symbol;Acc:HGNC:11255]	4	87975650	87983426	1	6846.91	4.20544	6.25e-25	1.66e-22	protein_coding
L3MBTL4	L3MBTL4, histone methyl-lysine binding protein [Source:HGNC Symbol;Acc:HGNC:26677]	18	5954706	6415237	-1	574.069	-0.805571	6.39e-25	1.69e-22	protein_coding
LINC02560	long intergenic non-protein coding RNA 2560 [Source:HGNC Symbol;Acc:HGNC:53600]	19	58400221	58400679	1	27.0753	2.64372	7.41e-25	1.94e-22	lincRNA
HID1-AS1	HID1 antisense RNA 1 [Source:HGNC Symbol;Acc:HGNC:51181]	17	74970704	74975728	1	56.5107	-2.09481	7.74e-25	2.01e-22	antisense_RNA
FAM83B	family with sequence similarity 83 member B [Source:HGNC Symbol;Acc:HGNC:21357]	6	54846771	54942022	1	56.1194	3.02006	8.41e-25	2.17e-22	protein_coding
JPH1	junctophilin 1 [Source:HGNC Symbol;Acc:HGNC:14201]	8	74234700	74321328	-1	786.969	-1.40374	8.62e-25	2.21e-22	protein_coding
LRRC36	leucine rich repeat containing 36 [Source:HGNC Symbol;Acc:HGNC:25615]	16	67326798	67385203	1	1785.9	-2.43506	8.68e-25	2.21e-22	protein_coding
KLRG2	killer cell lectin like receptor G2 [Source:HGNC Symbol;Acc:HGNC:24778]	7	139452690	139483712	-1	165.459	-2.54315	9.08e-25	2.3e-22	protein_coding
TNFRSF21	TNF receptor superfamily member 21 [Source:HGNC Symbol;Acc:HGNC:13469]	6	47231532	47309905	-1	4190.11	1.37728	9.58e-25	2.41e-22	protein_coding
PYCR1	pyrroline-5-carboxylate reductase 1 [Source:HGNC Symbol;Acc:HGNC:9721]	17	81932384	81942412	-1	530.634	2.19203	1.05e-24	2.63e-22	protein_coding
BTNL9	butyrophilin like 9 [Source:HGNC Symbol;Acc:HGNC:24176]	5	181040225	181061523	1	7344.71	-2.88106	1.12e-24	2.79e-22	protein_coding
PARD6B	par-6 family cell polarity regulator beta [Source:HGNC Symbol;Acc:HGNC:16245]	20	50731544	50756795	1	1518.61	-1.47691	1.18e-24	2.91e-22	protein_coding
GATA6-AS1	GATA6 antisense RNA 1 (head to head) [Source:HGNC Symbol;Acc:HGNC:48840]	18	22166898	22168968	-1	273.312	-1.69966	1.2e-24	2.93e-22	lincRNA
TENM4	teneurin transmembrane protein 4 [Source:HGNC Symbol;Acc:HGNC:29945]	11	78652831	79440948	-1	686.939	1.76708	1.33e-24	3.24e-22	protein_coding
LINC00032	long intergenic non-protein coding RNA 32 [Source:HGNC Symbol;Acc:HGNC:16506]	9	27245680	27284869	-1	27.3158	-2.22566	1.73e-24	4.19e-22	transcribed_unprocessed_pseudogene
TPBG	trophoblast glycoprotein [Source:HGNC Symbol;Acc:HGNC:12004]	6	82363206	82370828	1	1340.54	1.23116	2.19e-24	5.26e-22	protein_coding
TPBG	trophoblast glycoprotein [Source:HGNC Symbol;Acc:HGNC:12004]	CHR_HG2072_PATCH	82373409	82381031	1	1340.54	1.23116	2.19e-24	5.26e-22	protein_coding
SFXN1	sideroflexin 1 [Source:HGNC Symbol;Acc:HGNC:16085]	5	175477062	175529742	1	1478	0.684884	2.34e-24	5.59e-22	protein_coding
COL14A1	collagen type XIV alpha 1 chain [Source:HGNC Symbol;Acc:HGNC:2191]	8	120059780	120372036	1	14627.1	2.59378	2.51e-24	5.97e-22	protein_coding
CRABP2	cellular retinoic acid binding protein 2 [Source:HGNC Symbol;Acc:HGNC:2339]	1	156699606	156705816	-1	437.157	2.53354	3.01e-24	7.1e-22	protein_coding
GPR87	G protein-coupled receptor 87 [Source:HGNC Symbol;Acc:HGNC:4538]	3	151294086	151316952	-1	285.816	3.89295	3.18e-24	7.45e-22	protein_coding
KRT6A	keratin 6A [Source:HGNC Symbol;Acc:HGNC:6443]	12	52487174	52493257	-1	1559.02	5.47122	3.45e-24	8.02e-22	protein_coding
SPON1	spondin 1 [Source:HGNC Symbol;Acc:HGNC:11252]	11	13962689	14267884	1	9349.33	1.66171	4.61e-24	1.06e-21	protein_coding
ADAM29	ADAM metallopeptidase domain 29 [Source:HGNC Symbol;Acc:HGNC:207]	4	174829668	174978180	1	36.5179	-3.48171	4.59e-24	1.06e-21	protein_coding
NECTIN1	nectin cell adhesion molecule 1 [Source:HGNC Symbol;Acc:HGNC:9706]	11	119623408	119729084	-1	1439.04	1.59307	4.78e-24	1.09e-21	protein_coding
IGHG1	immunoglobulin heavy constant gamma 1 (G1m marker) [Source:HGNC Symbol;Acc:HGNC:5525]	14	105736343	105743071	-1	48148.9	3.80276	7.37e-24	1.67e-21	IG_C_gene
IGHG1	immunoglobulin heavy constant gamma 1 (G1m marker) [Source:HGNC Symbol;Acc:HGNC:5525]	CHR_HSCHR14_3_CTG1	105737114	105743842	-1	48148.9	3.80276	7.37e-24	1.67e-21	IG_C_gene
GRM8	glutamate metabotropic receptor 8 [Source:HGNC Symbol;Acc:HGNC:4600]	7	126438598	127253294	-1	41.6594	-3.6166	7.73e-24	1.75e-21	protein_coding
IGFL1	IGF like family member 1 [Source:HGNC Symbol;Acc:HGNC:24093]	19	46229752	46231243	1	20.2861	4.67301	8.29e-24	1.86e-21	protein_coding
GOLM1	golgi membrane protein 1 [Source:HGNC Symbol;Acc:HGNC:15451]	9	86026146	86100173	-1	4403	1.41249	8.67e-24	1.93e-21	protein_coding
PDIA4	protein disulfide isomerase family A member 4 [Source:HGNC Symbol;Acc:HGNC:30167]	7	149003062	149028641	-1	8820.32	1.14052	8.65e-24	1.93e-21	protein_coding
FO393415.1		6	113904138	113921642	1	87.1556	-3.30481	9.96e-24	2.2e-21	antisense_RNA
LBP	lipopolysaccharide binding protein [Source:HGNC Symbol;Acc:HGNC:6517]	20	38346356	38377023	1	34.4385	4.21018	1.01e-23	2.21e-21	protein_coding
SPRR1A	small proline rich protein 1A [Source:HGNC Symbol;Acc:HGNC:11259]	1	152985231	152985500	1	17.2922	5.34456	1.03e-23	2.26e-21	protein_coding
AP002004.1		11	104901549	104919073	-1	1079.27	-1.85675	1.13e-23	2.44e-21	transcribed_unprocessed_pseudogene
MAP3K21	mitogen-activated protein kinase kinase kinase 21 [Source:HGNC Symbol;Acc:HGNC:29798]	1	233327768	233385148	1	637.95	-1.39416	1.21e-23	2.61e-21	protein_coding
STEAP1	STEAP family member 1 [Source:HGNC Symbol;Acc:HGNC:11378]	7	90154375	90164829	1	1114.22	2.51779	1.26e-23	2.71e-21	protein_coding
HS6ST2	heparan sulfate 6-O-sulfotransferase 2 [Source:HGNC Symbol;Acc:HGNC:19133]	X	132626016	132961395	-1	470.961	2.50612	1.3e-23	2.77e-21	protein_coding
HYAL1	hyaluronoglucosaminidase 1 [Source:HGNC Symbol;Acc:HGNC:5320]	3	50299889	50312381	-1	2076.57	-1.45786	1.61e-23	3.42e-21	protein_coding
FGFBP2	fibroblast growth factor binding protein 2 [Source:HGNC Symbol;Acc:HGNC:29451]	4	15960243	15969309	-1	301.543	-2.98157	1.66e-23	3.5e-21	protein_coding
FUT2	fucosyltransferase 2 [Source:HGNC Symbol;Acc:HGNC:4013]	19	48695971	48705950	1	484.082	2.69434	1.69e-23	3.54e-21	protein_coding
NPAS2	neuronal PAS domain protein 2 [Source:HGNC Symbol;Acc:HGNC:7895]	2	100820152	100996829	1	876.671	1.62064	1.87e-23	3.9e-21	protein_coding
S100A3	S100 calcium binding protein A3 [Source:HGNC Symbol;Acc:HGNC:10493]	1	153547329	153549372	-1	452.467	-2.39757	1.89e-23	3.91e-21	protein_coding
SOGA3	SOGA family member 3 [Source:HGNC Symbol;Acc:HGNC:21494]	6	127472794	127519191	-1	321.951	-2.04093	2.06e-23	4.24e-21	protein_coding
CPAMD8	C3 and PZP like, alpha-2-macroglobulin domain containing 8 [Source:HGNC Symbol;Acc:HGNC:23228]	19	16892947	17026815	-1	3568.78	-1.37094	2.1e-23	4.32e-21	protein_coding
FUT8	fucosyltransferase 8 [Source:HGNC Symbol;Acc:HGNC:4019]	14	65410592	65744121	1	2015.82	1.01152	2.48e-23	5.06e-21	protein_coding
GAP43	growth associated protein 43 [Source:HGNC Symbol;Acc:HGNC:4140]	3	115623324	115721490	1	29.6419	3.00011	2.87e-23	5.82e-21	protein_coding
DENND3	DENN domain containing 3 [Source:HGNC Symbol;Acc:HGNC:29134]	8	141117278	141195808	1	7921.41	-1.1796	3.03e-23	6.11e-21	protein_coding
ZNF385D	zinc finger protein 385D [Source:HGNC Symbol;Acc:HGNC:26191]	3	21412222	22373321	-1	675.133	2.40947	3.38e-23	6.79e-21	protein_coding
MME	membrane metalloendopeptidase [Source:HGNC Symbol;Acc:HGNC:7154]	3	155024124	155183729	1	4699.27	-2.08772	3.44e-23	6.87e-21	protein_coding
TFAP2A	transcription factor AP-2 alpha [Source:HGNC Symbol;Acc:HGNC:11742]	6	10393186	10419659	-1	232.866	2.8112	3.58e-23	7.1e-21	protein_coding
ETV5	ETS variant 5 [Source:HGNC Symbol;Acc:HGNC:3494]	3	186046308	186110318	-1	3273.83	-1.22606	3.73e-23	7.38e-21	protein_coding
ISM1	isthmin 1 [Source:HGNC Symbol;Acc:HGNC:16213]	20	13221771	13300651	1	1038.85	1.88214	4.66e-23	9.15e-21	protein_coding
UPK3B	uroplakin 3B [Source:HGNC Symbol;Acc:HGNC:21444]	CHR_HSCHR7_2_CTG4_4	76510496	76515744	1	978.884	-2.72879	4.94e-23	9.65e-21	protein_coding
UPK3B	uroplakin 3B [Source:HGNC Symbol;Acc:HGNC:21444]	7	76510428	76516521	1	978.884	-2.72879	4.94e-23	9.65e-21	protein_coding
AC027277.2		16	10576499	10578183	-1	30.9919	-2.46126	5.52e-23	1.07e-20	sense_intronic
KRT16	keratin 16 [Source:HGNC Symbol;Acc:HGNC:6423]	17	41609778	41615899	-1	126.651	5.00587	5.65e-23	1.09e-20	protein_coding
GRIA1	glutamate ionotropic receptor AMPA type subunit 1 [Source:HGNC Symbol;Acc:HGNC:4571]	5	153489615	153813869	1	1409.75	-2.53731	5.67e-23	1.09e-20	protein_coding
S100A4	S100 calcium binding protein A4 [Source:HGNC Symbol;Acc:HGNC:10494]	1	153543613	153550136	-1	17568.2	-1.15102	5.85e-23	1.12e-20	protein_coding
COL6A3	collagen type VI alpha 3 chain [Source:HGNC Symbol;Acc:HGNC:2213]	2	237324003	237414375	-1	56976.9	2.22726	7.09e-23	1.35e-20	protein_coding
LGALS7B	galectin 7B [Source:HGNC Symbol;Acc:HGNC:34447]	19	38789211	38791749	1	104.844	4.47449	7.52e-23	1.42e-20	protein_coding
LGALS7B	galectin 7B [Source:HGNC Symbol;Acc:HGNC:34447]	CHR_HG26_PATCH	38770974	38773512	-1	104.844	4.47449	7.52e-23	1.42e-20	protein_coding
ST6GAL1	ST6 beta-galactoside alpha-2,6-sialyltransferase 1 [Source:HGNC Symbol;Acc:HGNC:10860]	3	186930485	187078553	1	10730.2	1.43687	7.49e-23	1.42e-20	protein_coding
RET	ret proto-oncogene [Source:HGNC Symbol;Acc:HGNC:9967]	10	43077027	43130351	1	142.065	1.73399	7.73e-23	1.45e-20	protein_coding
ADAMTS14	ADAM metallopeptidase with thrombospondin type 1 motif 14 [Source:HGNC Symbol;Acc:HGNC:14899]	10	70672803	70762441	1	577.762	2.74365	7.77e-23	1.45e-20	protein_coding
KIAA1328	KIAA1328 [Source:HGNC Symbol;Acc:HGNC:29248]	18	36829106	37232172	1	745.467	-0.808939	8.4e-23	1.56e-20	protein_coding
ADGRB2	adhesion G protein-coupled receptor B2 [Source:HGNC Symbol;Acc:HGNC:944]	1	31727117	31764893	-1	272.893	1.82806	8.63e-23	1.6e-20	protein_coding
TMEM74B	transmembrane protein 74B [Source:HGNC Symbol;Acc:HGNC:15893]	20	1180561	1185415	-1	1020.1	-1.85866	8.97e-23	1.65e-20	protein_coding
IGFBP4	insulin like growth factor binding protein 4 [Source:HGNC Symbol;Acc:HGNC:5473]	17	40443461	40457731	1	46787.4	1.47951	9.55e-23	1.75e-20	protein_coding
CLDN10	claudin 10 [Source:HGNC Symbol;Acc:HGNC:2033]	13	95433604	95579759	1	193.236	2.79244	1.07e-22	1.95e-20	protein_coding
LRRN1	leucine rich repeat neuronal 1 [Source:HGNC Symbol;Acc:HGNC:20980]	3	3799437	3847703	1	626.825	1.86771	1.08e-22	1.96e-20	protein_coding
KLRF1	killer cell lectin like receptor F1 [Source:HGNC Symbol;Acc:HGNC:13342]	12	9827481	9845007	1	329.74	-2.51177	1.13e-22	2.05e-20	protein_coding
COL5A1	collagen type V alpha 1 chain [Source:HGNC Symbol;Acc:HGNC:2209]	9	134641774	134844843	1	14537.9	2.29541	1.15e-22	2.06e-20	protein_coding
PLLP	plasmolipin [Source:HGNC Symbol;Acc:HGNC:18553]	16	57248547	57284687	-1	2552.2	-1.58472	1.28e-22	2.29e-20	protein_coding
PICART1	p53-inducible cancer-associated RNA transcript 1 [Source:NCBI gene;Acc:284080]	17	50050349	50055739	-1	138.72	-1.65848	1.3e-22	2.32e-20	lincRNA
IGFALS	insulin like growth factor binding protein acid labile subunit [Source:HGNC Symbol;Acc:HGNC:5468]	16	1790413	1794971	-1	89.1084	-1.66159	1.36e-22	2.42e-20	protein_coding
SULT1A2	sulfotransferase family 1A member 2 [Source:HGNC Symbol;Acc:HGNC:11454]	16	28591943	28597109	-1	547.179	-1.71519	1.63e-22	2.88e-20	protein_coding
AL391807.1		6	68629962	68635027	-1	193.165	-1.88841	1.84e-22	3.24e-20	antisense_RNA
F11-AS1	F11 antisense RNA 1 [Source:HGNC Symbol;Acc:HGNC:27725]	4	186286094	186500997	-1	34.607	-2.64166	2e-22	3.49e-20	antisense_RNA
HSD17B6	hydroxysteroid 17-beta dehydrogenase 6 [Source:HGNC Symbol;Acc:HGNC:23316]	12	56752161	56787790	1	2589.5	-2.10327	2.03e-22	3.53e-20	protein_coding
FERMT1	fermitin family member 1 [Source:HGNC Symbol;Acc:HGNC:15889]	20	6074845	6123544	-1	358.133	1.87198	2.09e-22	3.63e-20	protein_coding
TSPAN7	tetraspanin 7 [Source:HGNC Symbol;Acc:HGNC:11854]	X	38561370	38688920	1	2749.87	-1.07934	2.13e-22	3.67e-20	protein_coding
NKX1-2	NK1 homeobox 2 [Source:HGNC Symbol;Acc:HGNC:31652]	10	124445239	124450184	-1	9.72865	4.63741	2.23e-22	3.83e-20	protein_coding
ARNTL2	aryl hydrocarbon receptor nuclear translocator like 2 [Source:HGNC Symbol;Acc:HGNC:18984]	12	27332854	27425289	1	1068.71	1.8992	2.25e-22	3.84e-20	protein_coding
TMIE	transmembrane inner ear [Source:HGNC Symbol;Acc:HGNC:30800]	3	46701333	46710886	1	71.5385	-1.78942	2.38e-22	4.04e-20	protein_coding
SELENBP1	selenium binding protein 1 [Source:HGNC Symbol;Acc:HGNC:10719]	1	151364302	151372733	-1	11938.1	-1.25507	2.57e-22	4.35e-20	protein_coding
KHDRBS2	KH RNA binding domain containing, signal transduction associated 2 [Source:HGNC Symbol;Acc:HGNC:18114]	6	61679960	62286227	-1	301.023	-1.99401	2.85e-22	4.8e-20	protein_coding
LTBP1	latent transforming growth factor beta binding protein 1 [Source:HGNC Symbol;Acc:HGNC:6714]	2	32946972	33399509	1	11014.4	1.65165	2.99e-22	5.01e-20	protein_coding
PRKCQ-AS1	PRKCQ antisense RNA 1 [Source:HGNC Symbol;Acc:HGNC:44689]	10	6580419	6616452	1	294.31	-1.02391	3.06e-22	5.11e-20	processed_transcript
C1S	complement C1s [Source:HGNC Symbol;Acc:HGNC:1247]	12	6988259	7071032	1	33426.4	1.51962	3.31e-22	5.5e-20	protein_coding
RXRG	retinoid X receptor gamma [Source:HGNC Symbol;Acc:HGNC:10479]	1	165400917	165445355	-1	182.588	-1.98785	3.44e-22	5.69e-20	protein_coding
AL354714.4		1	160935537	160936126	1	19.5438	-2.90756	3.63e-22	5.98e-20	processed_pseudogene
ANXA3	annexin A3 [Source:HGNC Symbol;Acc:HGNC:541]	4	78551519	78610451	1	7791.02	-1.81887	3.8e-22	6.23e-20	protein_coding
ACKR4	atypical chemokine receptor 4 [Source:HGNC Symbol;Acc:HGNC:1611]	3	132597237	132618967	1	447.912	-1.66767	3.84e-22	6.27e-20	protein_coding
AC025569.1		12	70468080	70543040	1	319.332	-1.84026	4.05e-22	6.58e-20	antisense_RNA
SLC5A4	solute carrier family 5 member 4 [Source:HGNC Symbol;Acc:HGNC:11039]	22	32218476	32255341	-1	138.157	-1.83141	4.1e-22	6.65e-20	protein_coding
NXF3	nuclear RNA export factor 3 [Source:HGNC Symbol;Acc:HGNC:8073]	X	103075810	103093125	-1	564.302	-2.48034	4.73e-22	7.63e-20	protein_coding
SEMA6A	semaphorin 6A [Source:HGNC Symbol;Acc:HGNC:10738]	5	116443616	116574934	-1	2606.07	-1.74608	4.76e-22	7.64e-20	protein_coding
MEX3A	mex-3 RNA binding family member A [Source:HGNC Symbol;Acc:HGNC:33482]	1	156072013	156081998	-1	200.679	1.85606	6.09e-22	9.73e-20	protein_coding
MCOLN3	mucolipin 3 [Source:HGNC Symbol;Acc:HGNC:13358]	1	85018082	85048499	-1	1003.81	-1.45092	6.94e-22	1.1e-19	protein_coding
C1orf198	chromosome 1 open reading frame 198 [Source:HGNC Symbol;Acc:HGNC:25900]	1	230837119	230869589	-1	8431.49	-1.16663	7.16e-22	1.13e-19	protein_coding
LMO7	LIM domain 7 [Source:HGNC Symbol;Acc:HGNC:6646]	13	75620434	75859870	1	20439.3	-1.34679	7.18e-22	1.13e-19	protein_coding
FBN1	fibrillin 1 [Source:HGNC Symbol;Acc:HGNC:3603]	15	48408306	48645849	-1	13483.4	1.88302	7.32e-22	1.15e-19	protein_coding
SHMT2	serine hydroxymethyltransferase 2 [Source:HGNC Symbol;Acc:HGNC:10852]	12	57229327	57234935	1	2475.5	0.983962	8.37e-22	1.31e-19	protein_coding
CFH	complement factor H [Source:HGNC Symbol;Acc:HGNC:4883]	1	196651878	196747504	1	21103.3	1.71398	9.02e-22	1.41e-19	protein_coding
TSPAN13	tetraspanin 13 [Source:HGNC Symbol;Acc:HGNC:21643]	7	16753535	16784536	1	13930.7	-1.18976	9.61e-22	1.49e-19	protein_coding
SCAMP5	secretory carrier membrane protein 5 [Source:HGNC Symbol;Acc:HGNC:30386]	15	74957219	75021496	1	779.115	1.97738	9.8e-22	1.51e-19	protein_coding
HPCAL1	hippocalcin like 1 [Source:HGNC Symbol;Acc:HGNC:5145]	2	10302889	10427617	1	4379.51	-1.23607	1.08e-21	1.66e-19	protein_coding
GSAP	gamma-secretase activating protein [Source:HGNC Symbol;Acc:HGNC:28042]	7	77310751	77416400	-1	5267.17	-1.31797	1.19e-21	1.83e-19	protein_coding
UBFD1	ubiquitin family domain containing 1 [Source:HGNC Symbol;Acc:HGNC:30565]	16	23557362	23574389	1	2676.59	0.569415	1.24e-21	1.89e-19	protein_coding
AC108134.3		16	3076911	3087100	-1	493.323	-1.54519	1.31e-21	2e-19	lincRNA
RNF128	ring finger protein 128, E3 ubiquitin protein ligase [Source:HGNC Symbol;Acc:HGNC:21153]	X	106693794	106796993	1	1729.52	-1.39618	1.39e-21	2.11e-19	protein_coding
THY1	Thy-1 cell surface antigen [Source:HGNC Symbol;Acc:HGNC:11801]	11	119417378	119424985	-1	4317.12	2.82902	1.65e-21	2.48e-19	protein_coding
STARD5	StAR related lipid transfer domain containing 5 [Source:HGNC Symbol;Acc:HGNC:18065]	15	81309053	81324183	-1	291.696	1.29003	1.81e-21	2.72e-19	protein_coding
RXFP1	relaxin/insulin like family peptide receptor 1 [Source:HGNC Symbol;Acc:HGNC:19718]	4	158315311	158653372	1	702.528	-2.52512	1.86e-21	2.78e-19	protein_coding
RAMP2	receptor activity modifying protein 2 [Source:HGNC Symbol;Acc:HGNC:9844]	17	42758447	42763041	1	3764.24	-1.62055	1.89e-21	2.82e-19	protein_coding
SLC2A5	solute carrier family 2 member 5 [Source:HGNC Symbol;Acc:HGNC:11010]	1	9035107	9088478	-1	279.948	2.40798	2.09e-21	3.11e-19	protein_coding
Z95114.3		22	36137430	36139350	-1	165.543	-1.72408	2.28e-21	3.37e-19	TEC
AC112206.2		5	67379378	67805238	1	77.5038	-2.43795	2.3e-21	3.38e-19	lincRNA
PLA2G2A	phospholipase A2 group IIA [Source:HGNC Symbol;Acc:HGNC:9031]	1	19975431	19980416	-1	1338.91	3.48554	2.67e-21	3.9e-19	protein_coding
AC120036.5		8	47190772	47193262	1	35.691	1.77022	2.66e-21	3.9e-19	lincRNA
SLC1A4	solute carrier family 1 member 4 [Source:HGNC Symbol;Acc:HGNC:10942]	2	64988477	65023865	1	1845.43	1.40945	2.66e-21	3.9e-19	protein_coding
COL1A2	collagen type I alpha 2 chain [Source:HGNC Symbol;Acc:HGNC:2198]	7	94394561	94431232	1	98410.5	2.29691	2.69e-21	3.9e-19	protein_coding
BAAT	bile acid-CoA:amino acid N-acyltransferase [Source:HGNC Symbol;Acc:HGNC:932]	9	101360417	101383519	-1	91.3813	3.86727	2.86e-21	4.14e-19	protein_coding
BAAT	bile acid-CoA:amino acid N-acyltransferase [Source:HGNC Symbol;Acc:HGNC:932]	CHR_HSCHR9_1_CTG5	101371093	101381063	-1	91.3813	3.86727	2.86e-21	4.14e-19	protein_coding
CASP12	caspase 12 (gene/pseudogene) [Source:HGNC Symbol;Acc:HGNC:19004]	11	104885718	104898670	-1	143.354	-2.25825	2.88e-21	4.15e-19	polymorphic_pseudogene
GYPE	glycophorin E (MNS blood group) [Source:HGNC Symbol;Acc:HGNC:4705]	4	143870867	143905563	-1	147.246	-1.94682	2.93e-21	4.2e-19	protein_coding
B3GNT3	UDP-GlcNAc:betaGal beta-1,3-N-acetylglucosaminyltransferase 3 [Source:HGNC Symbol;Acc:HGNC:13528]	19	17794828	17813082	1	372.22	3.11001	3e-21	4.29e-19	protein_coding
IGHG3	immunoglobulin heavy constant gamma 3 (G3m marker) [Source:HGNC Symbol;Acc:HGNC:5527]	CHR_HSCHR14_3_CTG1	105769875	105772176	-1	15472.6	3.53597	3.07e-21	4.37e-19	IG_C_gene
IGHG3	immunoglobulin heavy constant gamma 3 (G3m marker) [Source:HGNC Symbol;Acc:HGNC:5527]	14	105764503	105771405	-1	15472.6	3.53597	3.07e-21	4.37e-19	IG_C_gene
AGER	advanced glycosylation end-product specific receptor [Source:HGNC Symbol;Acc:HGNC:320]	CHR_HSCHR6_MHC_SSTO_CTG1	32188640	32191996	-1	232.414	-2.81925	3.14e-21	4.46e-19	protein_coding
AGER	advanced glycosylation end-product specific receptor [Source:HGNC Symbol;Acc:HGNC:320]	CHR_HSCHR6_MHC_APD_CTG1	32247977	32251333	-1	232.414	-2.81925	3.14e-21	4.46e-19	protein_coding
AGER	advanced glycosylation end-product specific receptor [Source:HGNC Symbol;Acc:HGNC:320]	CHR_HSCHR6_MHC_MANN_CTG1	32220356	32223712	-1	232.414	-2.81925	3.14e-21	4.46e-19	protein_coding
AGER	advanced glycosylation end-product specific receptor [Source:HGNC Symbol;Acc:HGNC:320]	6	32180968	32184324	-1	232.414	-2.81925	3.14e-21	4.46e-19	protein_coding
AGER	advanced glycosylation end-product specific receptor [Source:HGNC Symbol;Acc:HGNC:320]	CHR_HSCHR6_MHC_QBL_CTG1	32138576	32141932	-1	232.414	-2.81925	3.14e-21	4.46e-19	protein_coding
AGER	advanced glycosylation end-product specific receptor [Source:HGNC Symbol;Acc:HGNC:320]	CHR_HSCHR6_MHC_MCF_CTG1	32257394	32260750	-1	232.414	-2.81925	3.14e-21	4.46e-19	protein_coding
AGER	advanced glycosylation end-product specific receptor [Source:HGNC Symbol;Acc:HGNC:320]	CHR_HSCHR6_MHC_COX_CTG1	32129439	32132795	-1	232.414	-2.81925	3.14e-21	4.46e-19	protein_coding
OR2S1P	olfactory receptor family 2 subfamily S member 1 pseudogene [Source:HGNC Symbol;Acc:HGNC:8275]	9	36013184	36014133	1	25.8971	-2.86793	3.17e-21	4.48e-19	unprocessed_pseudogene
KCTD19	potassium channel tetramerization domain containing 19 [Source:HGNC Symbol;Acc:HGNC:24753]	16	67289428	67326763	-1	57.5081	-2.10713	3.48e-21	4.9e-19	protein_coding
BANCR	BRAF-activated non-protein coding RNA [Source:HGNC Symbol;Acc:HGNC:43877]	9	69296682	69306977	-1	83.1179	-2.9446	4e-21	5.61e-19	lincRNA
CEBPB-AS1	CEBPB antisense RNA 1 [Source:HGNC Symbol;Acc:HGNC:51226]	20	50184598	50191498	-1	110.635	-1.16275	4.22e-21	5.9e-19	antisense_RNA
PODNL1	podocan like 1 [Source:HGNC Symbol;Acc:HGNC:26275]	19	13931187	13953392	-1	308.459	2.07405	4.43e-21	6.17e-19	protein_coding
COL4A3	collagen type IV alpha 3 chain [Source:HGNC Symbol;Acc:HGNC:2204]	2	227164565	227314792	1	4671.87	-2.19643	4.71e-21	6.53e-19	protein_coding
CILP	cartilage intermediate layer protein [Source:HGNC Symbol;Acc:HGNC:1980]	15	65194758	65211488	-1	769.009	2.61031	5.11e-21	7.06e-19	protein_coding
ARAP2	ArfGAP with RhoGAP domain, ankyrin repeat and PH domain 2 [Source:HGNC Symbol;Acc:HGNC:16924]	4	35948221	36244509	-1	4358.67	-0.995738	5.27e-21	7.25e-19	protein_coding
LINC00982	long intergenic non-protein coding RNA 982 [Source:HGNC Symbol;Acc:HGNC:48664]	1	3059615	3068437	-1	250.517	-1.40354	5.44e-21	7.46e-19	antisense_RNA
COL7A1	collagen type VII alpha 1 chain [Source:HGNC Symbol;Acc:HGNC:2214]	3	48564073	48595267	-1	1564.55	1.93271	5.91e-21	8.03e-19	protein_coding
ADAM23	ADAM metallopeptidase domain 23 [Source:HGNC Symbol;Acc:HGNC:202]	2	206443539	206621130	1	441.073	1.85304	5.92e-21	8.03e-19	protein_coding
CASP3	caspase 3 [Source:HGNC Symbol;Acc:HGNC:1504]	4	184627696	184649509	-1	2478.86	0.662423	5.88e-21	8.03e-19	protein_coding
CST2	cystatin SA [Source:HGNC Symbol;Acc:HGNC:2474]	20	23823769	23826731	-1	102.625	3.92702	5.96e-21	8.07e-19	protein_coding
TNC	tenascin C [Source:HGNC Symbol;Acc:HGNC:5318]	9	115019578	115118257	-1	14611.5	2.18134	6.46e-21	8.7e-19	protein_coding
EYA2	EYA transcriptional coactivator and phosphatase 2 [Source:HGNC Symbol;Acc:HGNC:3520]	20	46894624	47188844	1	572.509	2.1433	7.15e-21	9.6e-19	protein_coding
FBLIM1	filamin binding LIM protein 1 [Source:HGNC Symbol;Acc:HGNC:24686]	1	15756607	15786594	1	3453.58	1.66685	8.36e-21	1.12e-18	protein_coding
CHRM3	cholinergic receptor muscarinic 3 [Source:HGNC Symbol;Acc:HGNC:1952]	1	239386565	239915452	1	273.236	-1.889	8.53e-21	1.14e-18	protein_coding
TDRD10	tudor domain containing 10 [Source:HGNC Symbol;Acc:HGNC:25316]	1	154502219	154548147	1	586.164	-1.74784	9.87e-21	1.31e-18	protein_coding
MS4A6E	membrane spanning 4-domains A6E [Source:HGNC Symbol;Acc:HGNC:14285]	11	60334831	60396596	1	63.7735	3.51923	1.06e-20	1.41e-18	protein_coding
KRT5	keratin 5 [Source:HGNC Symbol;Acc:HGNC:6442]	12	52514575	52520687	-1	4961.5	4.03867	1.08e-20	1.42e-18	protein_coding
BCL2L15	BCL2 like 15 [Source:HGNC Symbol;Acc:HGNC:33624]	1	113878168	113887547	-1	221.906	1.53013	1.29e-20	1.7e-18	protein_coding
IL17RE	interleukin 17 receptor E [Source:HGNC Symbol;Acc:HGNC:18439]	3	9902612	9916402	1	1227.68	-1.23479	1.3e-20	1.7e-18	protein_coding
NCS1	neuronal calcium sensor 1 [Source:HGNC Symbol;Acc:HGNC:3953]	9	130172578	130237304	1	1568.11	1.86088	1.36e-20	1.77e-18	protein_coding
NHSL1	NHS like 1 [Source:HGNC Symbol;Acc:HGNC:21021]	6	138422043	138692571	-1	2396.8	-0.860789	1.47e-20	1.91e-18	protein_coding
ITGA7	integrin subunit alpha 7 [Source:HGNC Symbol;Acc:HGNC:6143]	12	55684568	55716043	-1	2678.85	1.68659	1.49e-20	1.94e-18	protein_coding
LAMA3	laminin subunit alpha 3 [Source:HGNC Symbol;Acc:HGNC:6483]	18	23689443	23955066	1	6410.01	-1.33356	1.53e-20	1.98e-18	protein_coding
CNTN6	contactin 6 [Source:HGNC Symbol;Acc:HGNC:2176]	3	1092576	1404217	1	577.766	-2.19297	1.56e-20	2.01e-18	protein_coding
STARD9	StAR related lipid transfer domain containing 9 [Source:HGNC Symbol;Acc:HGNC:19162]	15	42575659	42720981	1	3672.64	-1.44246	1.62e-20	2.08e-18	protein_coding
WIPI1	WD repeat domain, phosphoinositide interacting 1 [Source:HGNC Symbol;Acc:HGNC:25471]	17	68420948	68457513	-1	1761.16	1.04472	1.65e-20	2.11e-18	protein_coding
MYO16-AS1	MYO16 antisense RNA 1 [Source:HGNC Symbol;Acc:HGNC:39913]	13	109163902	109201483	-1	110.535	-3.03441	1.74e-20	2.22e-18	antisense_RNA
DOCK4	dedicator of cytokinesis 4 [Source:HGNC Symbol;Acc:HGNC:19192]	7	111726110	112206411	-1	6342.71	-1.04179	1.94e-20	2.45e-18	protein_coding
DISP1	dispatched RND transporter family member 1 [Source:HGNC Symbol;Acc:HGNC:19711]	1	222872271	223005995	1	1560.85	-1.38265	1.93e-20	2.45e-18	protein_coding
LINC00968	long intergenic non-protein coding RNA 968 [Source:HGNC Symbol;Acc:HGNC:48727]	8	56496246	56559823	-1	493.616	-2.05545	2.06e-20	2.6e-18	lincRNA
PTPRZ1	protein tyrosine phosphatase, receptor type Z1 [Source:HGNC Symbol;Acc:HGNC:9685]	7	121873089	122062036	1	704.745	2.5389	2.24e-20	2.81e-18	protein_coding
DNM3	dynamin 3 [Source:HGNC Symbol;Acc:HGNC:29125]	1	171841498	172418466	1	697.874	-1.021	2.32e-20	2.91e-18	protein_coding
BHLHE22	basic helix-loop-helix family member e22 [Source:HGNC Symbol;Acc:HGNC:11963]	8	64580367	64583628	1	429.369	2.21656	2.45e-20	3.06e-18	protein_coding
C1orf115	chromosome 1 open reading frame 115 [Source:HGNC Symbol;Acc:HGNC:25873]	1	220689845	220699157	1	2800.79	-1.1174	2.46e-20	3.06e-18	protein_coding
MS4A15	membrane spanning 4-domains A15 [Source:HGNC Symbol;Acc:HGNC:28573]	11	60756953	60776732	1	1767.18	-2.38838	2.78e-20	3.45e-18	protein_coding
ROR2	receptor tyrosine kinase like orphan receptor 2 [Source:HGNC Symbol;Acc:HGNC:10257]	9	91563091	91950162	-1	754.39	1.95318	3.66e-20	4.53e-18	protein_coding
TMEM88	transmembrane protein 88 [Source:HGNC Symbol;Acc:HGNC:32371]	17	7855065	7856099	1	402.624	-2.01789	3.76e-20	4.64e-18	protein_coding
COL18A1	collagen type XVIII alpha 1 chain [Source:HGNC Symbol;Acc:HGNC:2195]	21	45405137	45513720	1	7834	1.61332	3.9e-20	4.8e-18	protein_coding
DHRS12	dehydrogenase/reductase 12 [Source:HGNC Symbol;Acc:HGNC:25832]	13	51767993	51804157	-1	793.456	-0.866994	4.18e-20	5.13e-18	protein_coding
DIO2	iodothyronine deiodinase 2 [Source:HGNC Symbol;Acc:HGNC:2884]	14	80197527	80387757	-1	902.968	3.01148	4.44e-20	5.43e-18	protein_coding
PLEKHA1	pleckstrin homology domain containing A1 [Source:HGNC Symbol;Acc:HGNC:14335]	10	122374696	122442602	1	5133.09	-0.888326	5.12e-20	6.21e-18	protein_coding
FAM122C	family with sequence similarity 122C [Source:HGNC Symbol;Acc:HGNC:25202]	X	134796789	134854610	1	268.583	-0.837486	5.33e-20	6.44e-18	protein_coding
LINC01235	long intergenic non-protein coding RNA 1235 [Source:HGNC Symbol;Acc:HGNC:49769]	9	13406380	13433053	-1	105.443	4.27201	5.86e-20	7.06e-18	lincRNA
AC018647.1		7	35715034	35734887	1	134.635	-2.35367	6.33e-20	7.61e-18	lincRNA
RHOV	ras homolog family member V [Source:HGNC Symbol;Acc:HGNC:18313]	15	40872214	40874289	-1	630.244	3.08898	6.44e-20	7.72e-18	protein_coding
MYEOV	myeloma overexpressed [Source:HGNC Symbol;Acc:HGNC:7563]	11	69294138	69367726	1	56.2451	2.46895	6.77e-20	8.08e-18	protein_coding
AC068700.1		8	78605952	78609705	1	69.2357	-1.65337	7.24e-20	8.61e-18	sense_overlapping
GGTLC1	gamma-glutamyltransferase light chain 1 [Source:HGNC Symbol;Acc:HGNC:16437]	20	23985050	23988779	-1	906.185	-2.41025	8.09e-20	9.6e-18	protein_coding
GNAO1	G protein subunit alpha o1 [Source:HGNC Symbol;Acc:HGNC:4389]	16	56191347	56357457	1	283.707	1.34788	9.11e-20	1.08e-17	protein_coding
SNX22	sorting nexin 22 [Source:HGNC Symbol;Acc:HGNC:16315]	15	64151715	64157481	1	784.316	-1.91282	9.55e-20	1.13e-17	protein_coding
ASS1	argininosuccinate synthase 1 [Source:HGNC Symbol;Acc:HGNC:758]	9	130444929	130501274	1	3709.54	0.89584	9.61e-20	1.13e-17	protein_coding
CTNND2	catenin delta 2 [Source:HGNC Symbol;Acc:HGNC:2516]	5	10971840	11904043	-1	129.072	-2.48879	9.66e-20	1.13e-17	protein_coding
BNC1	basonuclin 1 [Source:HGNC Symbol;Acc:HGNC:1081]	15	83255903	83284714	-1	68.5723	3.17452	1.04e-19	1.21e-17	protein_coding
FAM98A	family with sequence similarity 98 member A [Source:HGNC Symbol;Acc:HGNC:24520]	2	33583658	33599382	-1	2367.18	0.646016	1.05e-19	1.22e-17	protein_coding
IGFBP5	insulin like growth factor binding protein 5 [Source:HGNC Symbol;Acc:HGNC:5474]	2	216672105	216695525	-1	28000.9	1.97842	1.07e-19	1.24e-17	protein_coding
SSC5D	scavenger receptor cysteine rich family member with 5 domains [Source:HGNC Symbol;Acc:HGNC:26641]	19	55488404	55519098	1	1751.23	1.85257	1.13e-19	1.31e-17	protein_coding
UNC13B	unc-13 homolog B [Source:HGNC Symbol;Acc:HGNC:12566]	9	35161992	35405338	1	10526.4	-0.964056	1.18e-19	1.36e-17	protein_coding
CYP27C1	cytochrome P450 family 27 subfamily C member 1 [Source:HGNC Symbol;Acc:HGNC:33480]	2	127184120	127220078	-1	72.4632	2.30478	1.21e-19	1.39e-17	protein_coding
CLIC3	chloride intracellular channel 3 [Source:HGNC Symbol;Acc:HGNC:2064]	9	136994635	136996803	-1	1091.44	-1.87217	1.27e-19	1.46e-17	protein_coding
RARRES1	retinoic acid receptor responder 1 [Source:HGNC Symbol;Acc:HGNC:9867]	3	158696892	158732696	-1	3496.4	1.91141	1.34e-19	1.54e-17	protein_coding
MMP2	matrix metallopeptidase 2 [Source:HGNC Symbol;Acc:HGNC:7166]	16	55389700	55506691	1	29458.4	2.02838	1.37e-19	1.56e-17	protein_coding
ITGB4	integrin subunit beta 4 [Source:HGNC Symbol;Acc:HGNC:6158]	17	75721328	75757818	1	3739.02	1.50144	1.45e-19	1.64e-17	protein_coding
TPRG1	tumor protein p63 regulated 1 [Source:HGNC Symbol;Acc:HGNC:24759]	3	188947214	189325304	1	653.183	-1.17504	1.56e-19	1.77e-17	protein_coding
LHFPL3-AS1	LHFPL3 antisense RNA 1 [Source:HGNC Symbol;Acc:HGNC:40341]	7	104738597	104804107	-1	36.4944	-3.45497	1.61e-19	1.82e-17	processed_transcript
AC008268.1		2	95666084	95668715	1	668.981	-3.43849	1.73e-19	1.95e-17	lincRNA
TSHZ2	teashirt zinc finger homeobox 2 [Source:HGNC Symbol;Acc:HGNC:13010]	20	52972407	53495330	1	931.39	1.68818	1.93e-19	2.16e-17	protein_coding
HEPH	hephaestin [Source:HGNC Symbol;Acc:HGNC:4866]	X	66162549	66268867	1	2791.84	1.39669	1.94e-19	2.17e-17	protein_coding
SCRG1	stimulator of chondrogenesis 1 [Source:HGNC Symbol;Acc:HGNC:17036]	4	173384701	173406380	-1	188.582	2.50956	2.03e-19	2.26e-17	protein_coding
CA2	carbonic anhydrase 2 [Source:HGNC Symbol;Acc:HGNC:1373]	8	85463852	85481493	1	2043.58	-1.75465	2.03e-19	2.26e-17	protein_coding
CYP3A5	cytochrome P450 family 3 subfamily A member 5 [Source:HGNC Symbol;Acc:HGNC:2638]	7	99648194	99679998	-1	1684.16	-2.44535	2.29e-19	2.54e-17	protein_coding
HMGN2P15	high mobility group nucleosomal binding domain 2 pseudogene 15 [Source:HGNC Symbol;Acc:HGNC:39020]	17	42753530	42753799	-1	87.3995	-1.6886	2.39e-19	2.64e-17	processed_pseudogene
SLC1A1	solute carrier family 1 member 1 [Source:HGNC Symbol;Acc:HGNC:10939]	9	4490444	4587469	1	2874.97	-1.49256	2.4e-19	2.64e-17	protein_coding
KLF4	Kruppel like factor 4 [Source:HGNC Symbol;Acc:HGNC:6348]	9	107484852	107490482	-1	9256.61	-1.76989	2.42e-19	2.66e-17	protein_coding
AP001528.3		11	86908990	86912238	-1	617.535	-1.75891	2.46e-19	2.7e-17	TEC
PCDH7	protocadherin 7 [Source:HGNC Symbol;Acc:HGNC:8659]	4	30720415	31146805	1	1542.6	1.76925	2.69e-19	2.94e-17	protein_coding
MYO7B	myosin VIIB [Source:HGNC Symbol;Acc:HGNC:7607]	2	127535802	127637729	1	928.798	-2.18505	2.76e-19	3.01e-17	protein_coding
TRABD2B	TraB domain containing 2B [Source:HGNC Symbol;Acc:HGNC:44200]	1	47760528	47996895	-1	346.134	1.61661	2.93e-19	3.18e-17	protein_coding
KLF2	Kruppel like factor 2 [Source:HGNC Symbol;Acc:HGNC:6347]	19	16324817	16327874	1	5942.52	-1.60772	2.97e-19	3.22e-17	protein_coding
AC002066.1		7	116238260	116499465	-1	34.4686	-2.1133	3.03e-19	3.28e-17	antisense_RNA
RS1	retinoschisin 1 [Source:HGNC Symbol;Acc:HGNC:10457]	X	18639910	18672109	-1	150.432	-2.20801	3.06e-19	3.3e-17	protein_coding
HR	HR, lysine demethylase and nuclear receptor corepressor [Source:HGNC Symbol;Acc:HGNC:5172]	8	22114415	22133384	-1	400.817	1.76835	3.07e-19	3.3e-17	protein_coding
RHOXF1-AS1	RHOXF1 antisense RNA 1 [Source:HGNC Symbol;Acc:HGNC:51582]	X	120036236	120146854	1	318.9	-1.97591	3.16e-19	3.39e-17	antisense_RNA
PLAG1	PLAG1 zinc finger [Source:HGNC Symbol;Acc:HGNC:9045]	8	56160904	56211324	-1	519.308	-1.35447	3.47e-19	3.71e-17	protein_coding
PRSS2	protease, serine 2 [Source:HGNC Symbol;Acc:HGNC:9483]	CHR_HSCHR7_2_CTG6	142832063	142835652	1	17.5478	4.74291	3.66e-19	3.9e-17	protein_coding
PRSS2	protease, serine 2 [Source:HGNC Symbol;Acc:HGNC:9483]	7	142760398	142774564	1	17.5478	4.74291	3.66e-19	3.9e-17	protein_coding
WISP1	WNT1 inducible signaling pathway protein 1 [Source:HGNC Symbol;Acc:HGNC:12769]	8	133191039	133230344	1	811.895	2.89273	3.67e-19	3.9e-17	protein_coding
CALU	calumenin [Source:HGNC Symbol;Acc:HGNC:1458]	7	128739292	128771807	1	12108.4	1.33498	3.75e-19	3.97e-17	protein_coding
CERCAM	cerebral endothelial cell adhesion molecule [Source:HGNC Symbol;Acc:HGNC:23723]	9	128411751	128437351	1	2099.19	1.88259	4.16e-19	4.4e-17	protein_coding
BASP1	brain abundant membrane attached signal protein 1 [Source:HGNC Symbol;Acc:HGNC:957]	5	17065598	17276843	1	2199.68	1.52107	4.29e-19	4.52e-17	protein_coding
AP001065.2		21	44494874	44495519	1	41.2311	-1.88215	4.49e-19	4.72e-17	lincRNA
WNT7A	Wnt family member 7A [Source:HGNC Symbol;Acc:HGNC:12786]	3	13816258	13880121	-1	289.409	-1.82166	4.96e-19	5.2e-17	protein_coding
TUBB2B	tubulin beta 2B class IIb [Source:HGNC Symbol;Acc:HGNC:30829]	6	3224261	3231730	-1	140.925	2.0796	5.05e-19	5.28e-17	protein_coding
MYZAP	myocardial zonula adherens protein [Source:HGNC Symbol;Acc:HGNC:43444]	15	57591941	57685364	1	902.857	-2.3364	5.3e-19	5.52e-17	protein_coding
LAMP5	lysosomal associated membrane protein family member 5 [Source:HGNC Symbol;Acc:HGNC:16097]	20	9514358	9530524	1	225.973	1.84407	5.61e-19	5.83e-17	protein_coding
ZNF541	zinc finger protein 541 [Source:HGNC Symbol;Acc:HGNC:25294]	19	47520685	47555856	-1	40.4536	-1.66181	5.72e-19	5.93e-17	protein_coding
NINJ2	ninjurin 2 [Source:HGNC Symbol;Acc:HGNC:7825]	12	564296	663779	-1	645.282	-1.07946	5.98e-19	6.19e-17	protein_coding
SLC9A3R2	SLC9A3 regulator 2 [Source:HGNC Symbol;Acc:HGNC:11076]	16	2025356	2039026	1	6996.84	-1.37852	6.09e-19	6.27e-17	protein_coding
ALDH1L2	aldehyde dehydrogenase 1 family member L2 [Source:HGNC Symbol;Acc:HGNC:26777]	12	105019784	105084577	-1	1010.86	1.77387	6.4e-19	6.58e-17	protein_coding
PCP4	Purkinje cell protein 4 [Source:HGNC Symbol;Acc:HGNC:8742]	21	39867317	39929397	1	70.3128	3.50211	6.95e-19	7.13e-17	protein_coding
FLJ16779	uncharacterized LOC100192386 [Source:NCBI gene;Acc:100192386]	20	63253978	63261615	1	25.0756	3.15151	7.03e-19	7.19e-17	antisense_RNA
P3H3	prolyl 3-hydroxylase 3 [Source:HGNC Symbol;Acc:HGNC:19318]	12	6828410	6839851	1	1189.86	1.48125	7.14e-19	7.28e-17	protein_coding
BEND6	BEN domain containing 6 [Source:HGNC Symbol;Acc:HGNC:20871]	6	56955126	57027342	1	136.062	1.74116	7.37e-19	7.5e-17	protein_coding
TTYH3	tweety family member 3 [Source:HGNC Symbol;Acc:HGNC:22222]	7	2631951	2664802	1	3856.2	1.27591	7.77e-19	7.88e-17	protein_coding
UNC80	unc-80 homolog, NALCN channel complex subunit [Source:HGNC Symbol;Acc:HGNC:26582]	2	209771993	209999300	1	43.4425	-2.0037	7.82e-19	7.91e-17	protein_coding
DLG2	discs large MAGUK scaffold protein 2 [Source:HGNC Symbol;Acc:HGNC:2901]	11	83455012	85627922	-1	655.113	1.63198	8.03e-19	8.11e-17	protein_coding
MFAP3L	microfibril associated protein 3 like [Source:HGNC Symbol;Acc:HGNC:29083]	4	169986597	170033031	-1	644.085	-1.40765	8.17e-19	8.22e-17	protein_coding
SAA2	serum amyloid A2 [Source:HGNC Symbol;Acc:HGNC:10514]	11	18239223	18248643	-1	489.546	3.70938	8.57e-19	8.6e-17	protein_coding
NCDN	neurochondrin [Source:HGNC Symbol;Acc:HGNC:17597]	1	35557473	35567274	1	1356.56	0.90997	8.6e-19	8.61e-17	protein_coding
SH3GL3	SH3 domain containing GRB2 like 3, endophilin A3 [Source:HGNC Symbol;Acc:HGNC:10832]	15	83447228	83618743	1	182.154	-2.27172	8.81e-19	8.8e-17	protein_coding
TAPT1	transmembrane anterior posterior transformation 1 [Source:HGNC Symbol;Acc:HGNC:26887]	4	16160505	16227410	-1	3470.35	-0.785096	9.25e-19	9.18e-17	protein_coding
FAM69B	family with sequence similarity 69 member B [Source:HGNC Symbol;Acc:HGNC:28290]	9	136712570	136724050	1	492.069	-1.36722	9.24e-19	9.18e-17	protein_coding
HIF3A	hypoxia inducible factor 3 alpha subunit [Source:HGNC Symbol;Acc:HGNC:15825]	19	46297046	46343433	1	2345.64	-2.10296	9.76e-19	9.67e-17	protein_coding
BFSP1	beaded filament structural protein 1 [Source:HGNC Symbol;Acc:HGNC:1040]	20	17493905	17569220	-1	200.479	-1.37575	9.85e-19	9.71e-17	protein_coding
ANGPT4	angiopoietin 4 [Source:HGNC Symbol;Acc:HGNC:487]	20	869899	916317	-1	201.729	-2.22604	9.83e-19	9.71e-17	protein_coding
F2RL2	coagulation factor II thrombin receptor like 2 [Source:HGNC Symbol;Acc:HGNC:3539]	5	76615482	76623434	-1	257.066	2.51921	1.01e-18	9.92e-17	protein_coding
PAPPA	pappalysin 1 [Source:HGNC Symbol;Acc:HGNC:8602]	9	116153804	116402322	1	1472.17	3.06917	1.06e-18	1.04e-16	protein_coding
LIMS2	LIM zinc finger domain containing 2 [Source:HGNC Symbol;Acc:HGNC:16084]	2	127638381	127681786	-1	4555.89	-1.54682	1.07e-18	1.05e-16	protein_coding
AC007743.1		2	56173534	56185770	-1	433.24	-1.60546	1.08e-18	1.05e-16	antisense_RNA
CTSK	cathepsin K [Source:HGNC Symbol;Acc:HGNC:2536]	1	150796208	150808323	-1	5600.47	1.84946	1.1e-18	1.07e-16	protein_coding
AC024909.3		12	89351015	89353271	1	104.516	-1.93633	1.22e-18	1.18e-16	lincRNA
RN7SL3	RNA, 7SL, cytoplasmic 3 [Source:HGNC Symbol;Acc:HGNC:23135]	14	49853616	49853914	-1	1101.77	1.21209	1.31e-18	1.27e-16	misc_RNA
DNAJC22	DnaJ heat shock protein family (Hsp40) member C22 [Source:HGNC Symbol;Acc:HGNC:25802]	12	49346917	49357546	1	169.86	2.25631	1.35e-18	1.3e-16	protein_coding
RASAL1	RAS protein activator like 1 [Source:HGNC Symbol;Acc:HGNC:9873]	12	113098819	113136239	-1	69.5624	1.89136	1.36e-18	1.31e-16	protein_coding
CLIC5	chloride intracellular channel 5 [Source:HGNC Symbol;Acc:HGNC:13517]	6	45898451	46080395	-1	12633.2	-1.81809	1.36e-18	1.31e-16	protein_coding
ALDH1A3	aldehyde dehydrogenase 1 family member A3 [Source:HGNC Symbol;Acc:HGNC:409]	15	100877714	100916626	1	1973.44	1.86616	1.38e-18	1.32e-16	protein_coding
LIFR	LIF receptor alpha [Source:HGNC Symbol;Acc:HGNC:6597]	5	38474963	38608354	-1	13728.1	-1.68727	1.49e-18	1.42e-16	protein_coding
KIAA1683	KIAA1683 [Source:HGNC Symbol;Acc:HGNC:29350]	19	18257097	18274509	-1	1400.06	-2.21905	1.49e-18	1.42e-16	protein_coding
OR52K3P	olfactory receptor family 52 subfamily K member 3 pseudogene [Source:HGNC Symbol;Acc:HGNC:15224]	11	4469461	4476407	1	94.6829	-2.37499	1.49e-18	1.42e-16	transcribed_unprocessed_pseudogene
CACNA1G	calcium voltage-gated channel subunit alpha1 G [Source:HGNC Symbol;Acc:HGNC:1394]	17	50561068	50627474	1	103.121	2.41426	1.5e-18	1.43e-16	protein_coding
AGTPBP1	ATP/GTP binding protein 1 [Source:HGNC Symbol;Acc:HGNC:17258]	9	85546539	85742029	-1	2713.93	-0.709999	1.51e-18	1.43e-16	protein_coding
AL589935.1		6	71221457	71328228	-1	70.0445	-1.74679	1.54e-18	1.45e-16	processed_transcript
FBXO32	F-box protein 32 [Source:HGNC Symbol;Acc:HGNC:16731]	8	123497889	123541206	-1	2465.82	1.70442	1.58e-18	1.49e-16	protein_coding
MMP14	matrix metallopeptidase 14 [Source:HGNC Symbol;Acc:HGNC:7160]	14	22836557	22849027	1	16394.7	1.53726	1.68e-18	1.58e-16	protein_coding
SULF1	sulfatase 1 [Source:HGNC Symbol;Acc:HGNC:20391]	8	69466624	69660915	1	5644.66	2.40455	1.84e-18	1.72e-16	protein_coding
NRBP2	nuclear receptor binding protein 2 [Source:HGNC Symbol;Acc:HGNC:19339]	8	143833594	143840974	-1	3062.69	-0.961982	1.84e-18	1.72e-16	protein_coding
AGAP11	ArfGAP with GTPase domain, ankyrin repeat and PH domain 11 [Source:HGNC Symbol;Acc:HGNC:29421]	10	86970741	87010126	1	20.1879	-1.98001	1.86e-18	1.74e-16	processed_transcript
LINC00603	long intergenic non-protein coding RNA 603 [Source:HGNC Symbol;Acc:HGNC:43918]	5	39892138	40053324	1	16.7547	2.83146	2.01e-18	1.87e-16	lincRNA
MYO1E	myosin IE [Source:HGNC Symbol;Acc:HGNC:7599]	15	59132434	59372900	-1	3252.1	1.0287	2.05e-18	1.9e-16	protein_coding
AOC1	amine oxidase, copper containing 1 [Source:HGNC Symbol;Acc:HGNC:80]	7	150824627	150861504	1	79.802	2.30828	2.09e-18	1.93e-16	protein_coding
KCND3	potassium voltage-gated channel subfamily D member 3 [Source:HGNC Symbol;Acc:HGNC:6239]	1	111770662	111989155	-1	1102.31	1.79123	2.09e-18	1.93e-16	protein_coding
CAVIN2	caveolae associated protein 2 [Source:HGNC Symbol;Acc:HGNC:10690]	2	191834302	191847255	-1	16836.9	-1.74752	2.12e-18	1.95e-16	protein_coding
CAPN13	calpain 13 [Source:HGNC Symbol;Acc:HGNC:16663]	2	30722771	30820542	-1	2611.05	2.23197	2.15e-18	1.98e-16	protein_coding
WASF1	WAS protein family member 1 [Source:HGNC Symbol;Acc:HGNC:12732]	6	110099819	110180004	-1	434.395	1.09096	2.55e-18	2.34e-16	protein_coding
AC073862.2		12	130980667	130981367	-1	27.3845	-2.01785	2.56e-18	2.34e-16	TEC
SEL1L3	SEL1L family member 3 [Source:HGNC Symbol;Acc:HGNC:29108]	4	25747427	25863760	-1	10230.7	1.29446	2.75e-18	2.5e-16	protein_coding
NEBL	nebulette [Source:HGNC Symbol;Acc:HGNC:16932]	10	20779973	21174187	-1	8492.15	-1.02078	2.84e-18	2.58e-16	protein_coding
FCRL5	Fc receptor like 5 [Source:HGNC Symbol;Acc:HGNC:18508]	1	157513377	157552520	-1	1520.06	2.75198	3.69e-18	3.35e-16	protein_coding
MUC4	mucin 4, cell surface associated [Source:HGNC Symbol;Acc:HGNC:7514]	CHR_HSCHR3_7_CTG3	195745705	195790439	-1	68.6604	2.87634	3.85e-18	3.48e-16	protein_coding
MUC4	mucin 4, cell surface associated [Source:HGNC Symbol;Acc:HGNC:7514]	3	195746765	195812277	-1	68.6604	2.87634	3.85e-18	3.48e-16	protein_coding
MUC4	mucin 4, cell surface associated [Source:HGNC Symbol;Acc:HGNC:7514]	CHR_HSCHR3_4_CTG3	195746774	195792809	-1	68.6604	2.87634	3.85e-18	3.48e-16	protein_coding
MUC4	mucin 4, cell surface associated [Source:HGNC Symbol;Acc:HGNC:7514]	CHR_HSCHR3_6_CTG3	195747176	195811179	-1	68.6604	2.87634	3.85e-18	3.48e-16	unprocessed_pseudogene
MUC4	mucin 4, cell surface associated [Source:HGNC Symbol;Acc:HGNC:7514]	CHR_HSCHR3_8_CTG3	195747140	195791872	-1	68.6604	2.87634	3.85e-18	3.48e-16	protein_coding
MUC4	mucin 4, cell surface associated [Source:HGNC Symbol;Acc:HGNC:7514]	CHR_HSCHR3_1_CTG3	195746765	195819600	-1	68.6604	2.87634	3.85e-18	3.48e-16	protein_coding
MUC4	mucin 4, cell surface associated [Source:HGNC Symbol;Acc:HGNC:7514]	CHR_HSCHR3_3_CTG3	195744429	195789161	-1	68.6604	2.87634	3.85e-18	3.48e-16	protein_coding
MUC4	mucin 4, cell surface associated [Source:HGNC Symbol;Acc:HGNC:7514]	CHR_HSCHR3_5_CTG3	195744993	195789727	-1	68.6604	2.87634	3.85e-18	3.48e-16	protein_coding
AC236972.3		X	153225649	153230357	1	84.5675	-2.47863	3.92e-18	3.54e-16	lincRNA
SERPINB5	serpin family B member 5 [Source:HGNC Symbol;Acc:HGNC:8949]	18	63476761	63505085	1	503.926	3.90141	4.11e-18	3.7e-16	protein_coding
SEMA3B	semaphorin 3B [Source:HGNC Symbol;Acc:HGNC:10724]	3	50267558	50277546	1	4382.77	-1.23832	4.43e-18	3.98e-16	protein_coding
CACNB4	calcium voltage-gated channel auxiliary subunit beta 4 [Source:HGNC Symbol;Acc:HGNC:1404]	2	151832768	152099475	-1	571.779	-1.466	4.44e-18	3.98e-16	protein_coding
P3H4	prolyl 3-hydroxylase family member 4 (non-enzymatic) [Source:HGNC Symbol;Acc:HGNC:16946]	17	41801947	41812604	-1	733.821	1.21066	4.52e-18	4.03e-16	protein_coding
AL049544.1		6	61630233	61681049	-1	60.6653	-2.80568	4.51e-18	4.03e-16	3prime_overlapping_ncRNA
SLC38A11	solute carrier family 38 member 11 [Source:HGNC Symbol;Acc:HGNC:26836]	2	164896186	164955525	-1	122.396	2.0935	4.64e-18	4.12e-16	protein_coding
PRDX4	peroxiredoxin 4 [Source:HGNC Symbol;Acc:HGNC:17169]	X	23664262	23686399	1	3694.21	1.34644	4.64e-18	4.12e-16	protein_coding
PDZD2	PDZ domain containing 2 [Source:HGNC Symbol;Acc:HGNC:18486]	5	31639410	32110931	1	4491.01	-1.35133	4.74e-18	4.2e-16	protein_coding
SRRM3	serine/arginine repetitive matrix 3 [Source:HGNC Symbol;Acc:HGNC:26729]	7	76201900	76287288	1	110.006	1.72901	4.82e-18	4.26e-16	protein_coding
PGM2L1	phosphoglucomutase 2 like 1 [Source:HGNC Symbol;Acc:HGNC:20898]	11	74330318	74398473	-1	1249.25	1.26141	4.89e-18	4.32e-16	protein_coding
N4BP2L1	NEDD4 binding protein 2 like 1 [Source:HGNC Symbol;Acc:HGNC:25037]	13	32400723	32428311	-1	2242.69	-0.970192	5.06e-18	4.45e-16	protein_coding
HSP90B1	heat shock protein 90 beta family member 1 [Source:HGNC Symbol;Acc:HGNC:12028]	12	103930107	103953645	1	47736.7	0.812807	5.21e-18	4.56e-16	protein_coding
ACOXL-AS1	ACOXL antisense RNA 1 [Source:HGNC Symbol;Acc:HGNC:41112]	2	111098345	111115588	-1	75.674	-1.7583	5.2e-18	4.56e-16	antisense_RNA
AHCY	adenosylhomocysteinase [Source:HGNC Symbol;Acc:HGNC:343]	20	34280268	34311802	-1	3335.3	0.69869	5.54e-18	4.84e-16	protein_coding
FRY	FRY microtubule binding protein [Source:HGNC Symbol;Acc:HGNC:20367]	13	32031300	32299122	1	5111.29	-1.07337	5.69e-18	4.96e-16	protein_coding
SRPX2	sushi repeat containing protein, X-linked 2 [Source:HGNC Symbol;Acc:HGNC:30668]	X	100644166	100675788	1	1272.31	1.43519	6.02e-18	5.24e-16	protein_coding
SERPINE2	serpin family E member 2 [Source:HGNC Symbol;Acc:HGNC:8951]	2	223975112	224039319	-1	1914.55	2.34719	6.18e-18	5.36e-16	protein_coding
AL136369.1		10	11010164	11011119	-1	35.7159	-2.83575	6.23e-18	5.39e-16	antisense_RNA
KRT6C	keratin 6C [Source:HGNC Symbol;Acc:HGNC:20406]	12	52468516	52473785	-1	18.0687	4.46277	6.35e-18	5.49e-16	protein_coding
LIMD1	LIM domains containing 1 [Source:HGNC Symbol;Acc:HGNC:6612]	3	45555394	45686338	1	5343.21	-0.74591	6.71e-18	5.78e-16	protein_coding
AC116366.1		5	132468890	132473043	-1	276.993	-1.03458	7.04e-18	6.05e-16	antisense_RNA
EPHA10	EPH receptor A10 [Source:HGNC Symbol;Acc:HGNC:19987]	1	37713880	37765133	-1	127.391	2.21232	7.16e-18	6.14e-16	protein_coding
CHST15	carbohydrate sulfotransferase 15 [Source:HGNC Symbol;Acc:HGNC:18137]	10	124007666	124093607	-1	3392.61	1.16536	7.22e-18	6.18e-16	protein_coding
SEMA6D	semaphorin 6D [Source:HGNC Symbol;Acc:HGNC:16770]	15	47184101	47774223	1	1392.28	-1.76129	7.29e-18	6.21e-16	protein_coding
AC027288.1		12	79540203	79550535	1	87.024	-1.97959	7.27e-18	6.21e-16	lincRNA
CLEC3B	C-type lectin domain family 3 member B [Source:HGNC Symbol;Acc:HGNC:11891]	3	45001548	45036071	1	2722.58	-1.59247	7.64e-18	6.5e-16	protein_coding
AC139713.2		4	143559457	144188367	1	91.4405	-1.9033	8.06e-18	6.84e-16	processed_transcript
SLAIN1	SLAIN motif family member 1 [Source:HGNC Symbol;Acc:HGNC:26387]	13	77697854	77764242	1	686.348	-0.906708	8.12e-18	6.87e-16	protein_coding
SEC24D	SEC24 homolog D, COPII coat complex component [Source:HGNC Symbol;Acc:HGNC:10706]	4	118722823	118838683	-1	4193.98	1.14381	8.2e-18	6.91e-16	protein_coding
AL136982.1		10	86992406	87010203	1	19.5761	-2.02748	8.19e-18	6.91e-16	processed_transcript
INPP5K	inositol polyphosphate-5-phosphatase K [Source:HGNC Symbol;Acc:HGNC:33882]	17	1494571	1516888	-1	3165.41	-0.792341	8.38e-18	7.04e-16	protein_coding
TTC39C	tetratricopeptide repeat domain 39C [Source:HGNC Symbol;Acc:HGNC:26595]	18	23992773	24135610	1	1116.81	0.668686	8.44e-18	7.08e-16	protein_coding
HSPA12B	heat shock protein family A (Hsp70) member 12B [Source:HGNC Symbol;Acc:HGNC:16193]	20	3732667	3753111	1	2012.24	-1.4316	8.7e-18	7.28e-16	protein_coding
AC100793.4		17	42751289	42751717	-1	47.0973	-2.53762	9.1e-18	7.59e-16	lincRNA
LINC02185	long intergenic non-protein coding RNA 2185 [Source:HGNC Symbol;Acc:HGNC:53047]	16	14009280	14016016	-1	151.63	-1.42024	9.28e-18	7.73e-16	lincRNA
RNU6-633P	RNA, U6 small nuclear 633, pseudogene [Source:HGNC Symbol;Acc:HGNC:47596]	16	10496272	10496374	1	17.1186	-3.08453	9.79e-18	8.13e-16	snRNA
ITGA11	integrin subunit alpha 11 [Source:HGNC Symbol;Acc:HGNC:6136]	15	68296533	68432162	-1	885.219	2.44516	1.02e-17	8.48e-16	protein_coding
VCAN	versican [Source:HGNC Symbol;Acc:HGNC:2464]	5	83471465	83582303	1	14495.6	2.13836	1.05e-17	8.66e-16	protein_coding
OSTC	oligosaccharyltransferase complex non-catalytic subunit [Source:HGNC Symbol;Acc:HGNC:24448]	4	108650584	108667820	1	4937.19	0.750604	1.07e-17	8.85e-16	protein_coding
GCNT3	glucosaminyl (N-acetyl) transferase 3, mucin type [Source:HGNC Symbol;Acc:HGNC:4205]	15	59594875	59640239	1	242.716	2.58176	1.11e-17	9.15e-16	protein_coding
AC068870.1		15	80990804	80993258	-1	22.8856	-2.24463	1.13e-17	9.3e-16	lincRNA
SLC2A1	solute carrier family 2 member 1 [Source:HGNC Symbol;Acc:HGNC:11005]	1	42925375	42959173	-1	1334.97	1.69521	1.21e-17	9.95e-16	protein_coding
CDC6	cell division cycle 6 [Source:HGNC Symbol;Acc:HGNC:1744]	17	40287633	40304657	1	208.782	1.33539	1.24e-17	1.01e-15	protein_coding
AC119424.1		3	58572744	58574319	1	47.41	-2.86863	1.3e-17	1.06e-15	antisense_RNA
LRRN3	leucine rich repeat neuronal 3 [Source:HGNC Symbol;Acc:HGNC:17200]	7	111091006	111125454	1	825.298	-1.8397	1.3e-17	1.06e-15	protein_coding
AC105206.1		8	22169338	22171710	1	146.538	-3.08256	1.38e-17	1.12e-15	sense_overlapping
WDR11-AS1	WDR11 antisense RNA 1 [Source:HGNC Symbol;Acc:HGNC:27437]	10	120761812	120851345	-1	29.4561	-1.9865	1.4e-17	1.14e-15	antisense_RNA
AP006284.1		11	557595	560107	1	16.4032	-2.37447	1.44e-17	1.17e-15	antisense_RNA
HTR2A	5-hydroxytryptamine receptor 2A [Source:HGNC Symbol;Acc:HGNC:5293]	13	46831550	46897076	-1	138.328	2.40807	1.51e-17	1.22e-15	protein_coding
EIF4G3	eukaryotic translation initiation factor 4 gamma 3 [Source:HGNC Symbol;Acc:HGNC:3298]	1	20806292	21176888	-1	4704.03	0.651793	1.59e-17	1.29e-15	protein_coding
WWC2	WW and C2 domain containing 2 [Source:HGNC Symbol;Acc:HGNC:24148]	4	183099293	183320777	1	5046.93	-1.45016	1.71e-17	1.38e-15	protein_coding
GPD1L	glycerol-3-phosphate dehydrogenase 1 like [Source:HGNC Symbol;Acc:HGNC:28956]	3	32105689	32168713	1	5015.76	-0.812173	1.76e-17	1.42e-15	protein_coding
TMEM229A	transmembrane protein 229A [Source:HGNC Symbol;Acc:HGNC:37279]	7	124030916	124033023	-1	18.446	2.71192	1.91e-17	1.53e-15	protein_coding
ATP2A2	ATPase sarcoplasmic/endoplasmic reticulum Ca2+ transporting 2 [Source:HGNC Symbol;Acc:HGNC:812]	12	110280756	110351093	1	17499.3	0.969502	2.01e-17	1.61e-15	protein_coding
DPAGT1	dolichyl-phosphate N-acetylglucosaminephosphotransferase 1 [Source:HGNC Symbol;Acc:HGNC:2995]	11	119096503	119108331	-1	1628.68	0.557885	2.05e-17	1.63e-15	protein_coding
DANCR	differentiation antagonizing non-protein coding RNA [Source:HGNC Symbol;Acc:HGNC:28964]	4	52712404	52720351	1	1196.26	0.838107	2.16e-17	1.72e-15	processed_transcript
LINC02188	long intergenic non-protein coding RNA 2188 [Source:HGNC Symbol;Acc:HGNC:53050]	16	86722091	86741059	1	60.8779	2.81907	2.35e-17	1.86e-15	lincRNA
NEDD4L	neural precursor cell expressed, developmentally down-regulated 4-like, E3 ubiquitin protein ligase [Source:HGNC Symbol;Acc:HGNC:7728]	18	58044367	58401540	1	9442.37	-0.960624	2.35e-17	1.87e-15	protein_coding
CHPF	chondroitin polymerizing factor [Source:HGNC Symbol;Acc:HGNC:24291]	2	219538947	219543787	-1	3969.81	1.36862	2.36e-17	1.87e-15	protein_coding
POU2AF1	POU class 2 associating factor 1 [Source:HGNC Symbol;Acc:HGNC:9211]	11	111352252	111455630	-1	2564.15	2.5539	2.73e-17	2.16e-15	protein_coding
FAM69A	family with sequence similarity 69 member A [Source:HGNC Symbol;Acc:HGNC:32213]	1	92832737	92961522	-1	916.714	1.03207	2.81e-17	2.21e-15	protein_coding
CLEC4G	C-type lectin domain family 4 member G [Source:HGNC Symbol;Acc:HGNC:24591]	19	7728957	7733906	-1	115.59	3.02418	2.91e-17	2.29e-15	protein_coding
SPRR1B	small proline rich protein 1B [Source:HGNC Symbol;Acc:HGNC:11260]	1	153031202	153032900	1	63.9637	4.89362	2.95e-17	2.32e-15	protein_coding
CA4	carbonic anhydrase 4 [Source:HGNC Symbol;Acc:HGNC:1375]	17	60149936	60170899	1	2035.23	-3.01061	3.08e-17	2.41e-15	protein_coding
EXOC3L1	exocyst complex component 3 like 1 [Source:HGNC Symbol;Acc:HGNC:27540]	16	67184366	67190204	-1	776.971	-1.43754	3.19e-17	2.49e-15	protein_coding
DACH1	dachshund family transcription factor 1 [Source:HGNC Symbol;Acc:HGNC:2663]	13	71437966	71867192	-1	1183.41	-1.34153	3.61e-17	2.81e-15	protein_coding
AL049555.1		6	54943167	54945099	1	67.4736	2.65864	3.76e-17	2.92e-15	sense_overlapping
AGAP1-IT1	AGAP1 intronic transcript 1 [Source:HGNC Symbol;Acc:HGNC:41427]	2	235505751	235507566	1	39.2101	-2.31527	3.8e-17	2.95e-15	sense_intronic
AATK	apoptosis associated tyrosine kinase [Source:HGNC Symbol;Acc:HGNC:21]	17	81117295	81166077	-1	1419.35	-1.58501	3.83e-17	2.97e-15	protein_coding
GNLY	granulysin [Source:HGNC Symbol;Acc:HGNC:4414]	2	85685175	85698854	1	1782.32	-2.35042	3.99e-17	3.09e-15	protein_coding
MRO	maestro [Source:HGNC Symbol;Acc:HGNC:24121]	18	50795120	50825402	-1	63.936	2.14985	4.09e-17	3.16e-15	protein_coding
TRDC	T-cell receptor delta constant [Source:HGNC Symbol;Acc:HGNC:12253]	14	22462932	22465787	1	163.043	-2.2893	4.18e-17	3.22e-15	TR_C_gene
AC008074.1		2	64395220	64453798	-1	18.1217	-1.65179	4.21e-17	3.24e-15	antisense_RNA
SPX	spexin hormone [Source:HGNC Symbol;Acc:HGNC:28139]	12	21526307	21537377	1	107.941	-1.76606	4.26e-17	3.27e-15	protein_coding
MXRA5	matrix remodeling associated 5 [Source:HGNC Symbol;Acc:HGNC:7539]	X	3308565	3346641	-1	5549.47	2.0013	4.31e-17	3.29e-15	protein_coding
VSIG2	V-set and immunoglobulin domain containing 2 [Source:HGNC Symbol;Acc:HGNC:17149]	11	124747472	124752238	-1	2192.83	-1.22231	4.32e-17	3.29e-15	protein_coding
AL135960.1		1	47225797	47230750	1	197.617	-2.11447	4.32e-17	3.29e-15	antisense_RNA
C1R	complement C1r [Source:HGNC Symbol;Acc:HGNC:1246]	12	7080209	7092607	-1	22876.3	1.34792	4.63e-17	3.52e-15	protein_coding
ACAN	aggrecan [Source:HGNC Symbol;Acc:HGNC:319]	15	88803443	88875354	1	303.712	2.78219	4.76e-17	3.61e-15	protein_coding
OLFM1	olfactomedin 1 [Source:HGNC Symbol;Acc:HGNC:17187]	9	135075422	135121179	1	1200.64	1.10274	4.76e-17	3.61e-15	protein_coding
SEMA6A-AS1	SEMA6A antisense RNA 1 [Source:HGNC Symbol;Acc:HGNC:51110]	5	116447547	116508276	1	88.8616	-1.26974	4.81e-17	3.64e-15	antisense_RNA
TBX2-AS1	TBX2 antisense RNA 1 [Source:HGNC Symbol;Acc:HGNC:50355]	17	61393456	61411555	-1	454.048	-1.28418	4.93e-17	3.72e-15	antisense_RNA
KDELR3	KDEL endoplasmic reticulum protein retention receptor 3 [Source:HGNC Symbol;Acc:HGNC:6306]	22	38468062	38483447	1	1021.21	1.27786	5.27e-17	3.97e-15	protein_coding
GRAMD2A	GRAM domain containing 2A [Source:HGNC Symbol;Acc:HGNC:27287]	15	72159807	72197785	-1	1961.07	-1.26373	5.39e-17	4.05e-15	protein_coding
ASIC1	acid sensing ion channel subunit 1 [Source:HGNC Symbol;Acc:HGNC:100]	12	50057548	50083611	1	181.925	1.85722	5.58e-17	4.17e-15	protein_coding
B4GALT4	beta-1,4-galactosyltransferase 4 [Source:HGNC Symbol;Acc:HGNC:927]	3	119211732	119241103	-1	1527.43	0.649646	5.58e-17	4.17e-15	protein_coding
ACE	angiotensin I converting enzyme [Source:HGNC Symbol;Acc:HGNC:2707]	17	63477061	63498380	1	4062.09	-1.47263	5.56e-17	4.17e-15	protein_coding
GREM1	gremlin 1, DAN family BMP antagonist [Source:HGNC Symbol;Acc:HGNC:2001]	CHR_HSCHR15_4_CTG8	32798311	32814964	1	68.9456	4.78648	5.74e-17	4.27e-15	protein_coding
GREM1	gremlin 1, DAN family BMP antagonist [Source:HGNC Symbol;Acc:HGNC:2001]	15	32717974	32745107	1	68.9456	4.78648	5.74e-17	4.27e-15	protein_coding
GREM1	gremlin 1, DAN family BMP antagonist [Source:HGNC Symbol;Acc:HGNC:2001]	CHR_HSCHR15_6_CTG8	32248714	32275847	1	68.9456	4.78648	5.74e-17	4.27e-15	protein_coding
LINC01239	long intergenic non-protein coding RNA 1239 [Source:HGNC Symbol;Acc:HGNC:49796]	9	22646200	22824213	1	70.1921	-2.09119	5.74e-17	4.27e-15	lincRNA
DAPK1	death associated protein kinase 1 [Source:HGNC Symbol;Acc:HGNC:2674]	9	87497228	87708633	1	7704.11	-1.03197	5.76e-17	4.28e-15	protein_coding
TMPRSS4	transmembrane protease, serine 4 [Source:HGNC Symbol;Acc:HGNC:11878]	11	118077012	118121890	1	1268.62	3.21844	5.87e-17	4.35e-15	protein_coding
MGAT3	mannosyl (beta-1,4-)-glycoprotein beta-1,4-N-acetylglucosaminyltransferase [Source:HGNC Symbol;Acc:HGNC:7046]	22	39457344	39492194	1	2128.9	-1.4473	5.9e-17	4.37e-15	protein_coding
FUT1	fucosyltransferase 1 (H blood group) [Source:HGNC Symbol;Acc:HGNC:4012]	19	48748011	48755390	-1	896.213	-1.55192	5.94e-17	4.38e-15	protein_coding
MRVI1	murine retrovirus integration site 1 homolog [Source:HGNC Symbol;Acc:HGNC:7237]	11	10573091	10693988	-1	3436.15	1.46758	6.37e-17	4.69e-15	protein_coding
RAB17	RAB17, member RAS oncogene family [Source:HGNC Symbol;Acc:HGNC:16523]	2	237574322	237601614	-1	1640.46	-1.15095	6.39e-17	4.7e-15	protein_coding
AC007566.1		7	92457564	92491610	1	53.4998	-1.46722	6.61e-17	4.85e-15	antisense_RNA
ARAP3	ArfGAP with RhoGAP domain, ankyrin repeat and PH domain 3 [Source:HGNC Symbol;Acc:HGNC:24097]	5	141653401	141682221	-1	3218.03	-1.25395	6.86e-17	5.03e-15	protein_coding
GPC1	glypican 1 [Source:HGNC Symbol;Acc:HGNC:4449]	2	240435671	240468078	1	3253.11	1.24073	7.06e-17	5.16e-15	protein_coding
MAP1B	microtubule associated protein 1B [Source:HGNC Symbol;Acc:HGNC:6836]	5	72107234	72209570	1	4940.37	1.85726	7.18e-17	5.24e-15	protein_coding
AC099850.1		17	59106598	59118267	1	55.3744	-1.39939	7.97e-17	5.8e-15	antisense_RNA
AC025580.1		15	45430652	45441808	-1	34.748	2.38652	8.16e-17	5.93e-15	antisense_RNA
MPZL1	myelin protein zero like 1 [Source:HGNC Symbol;Acc:HGNC:7226]	1	167721192	167791919	1	6731.4	0.884095	8.26e-17	5.99e-15	protein_coding
WNT3A	Wnt family member 3A [Source:HGNC Symbol;Acc:HGNC:15983]	1	228007051	228061260	1	353.264	-2.06588	8.32e-17	6.03e-15	protein_coding
AL138828.1		6	135991936	136225751	-1	73.4458	-2.432	8.37e-17	6.05e-15	antisense_RNA
TCAP	titin-cap [Source:HGNC Symbol;Acc:HGNC:11610]	17	39664187	39666555	1	199.788	-1.84086	8.45e-17	6.1e-15	protein_coding
STEAP3	STEAP3 metalloreductase [Source:HGNC Symbol;Acc:HGNC:24592]	2	119223831	119265652	1	2911.99	1.33406	8.68e-17	6.25e-15	protein_coding
SLC19A3	solute carrier family 19 member 3 [Source:HGNC Symbol;Acc:HGNC:16266]	2	227685210	227718012	-1	1637.13	-2.04306	9.21e-17	6.62e-15	protein_coding
EMILIN1	elastin microfibril interfacer 1 [Source:HGNC Symbol;Acc:HGNC:19880]	2	27078567	27086408	1	8240.7	1.76787	9.49e-17	6.81e-15	protein_coding
CPNE5	copine 5 [Source:HGNC Symbol;Acc:HGNC:2318]	6	36740775	36840002	-1	659.95	2.06023	9.59e-17	6.87e-15	protein_coding
KCNS2	potassium voltage-gated channel modifier subfamily S member 2 [Source:HGNC Symbol;Acc:HGNC:6301]	8	98427022	98432848	1	100.932	2.67403	1.06e-16	7.59e-15	protein_coding
RNF225	ring finger protein 225 [Source:HGNC Symbol;Acc:HGNC:51249]	19	58396090	58397079	1	17.1197	3.24871	1.14e-16	8.16e-15	protein_coding
ALDH1B1	aldehyde dehydrogenase 1 family member B1 [Source:HGNC Symbol;Acc:HGNC:407]	9	38392664	38398661	1	1513.31	1.37982	1.15e-16	8.16e-15	protein_coding
ALS2CL	ALS2 C-terminal like [Source:HGNC Symbol;Acc:HGNC:20605]	3	46668997	46693704	-1	5477.23	-1.40733	1.19e-16	8.46e-15	protein_coding
SHANK3	SH3 and multiple ankyrin repeat domains 3 [Source:HGNC Symbol;Acc:HGNC:14294]	22	50674415	50733298	1	5546.15	-1.32128	1.2e-16	8.5e-15	protein_coding
SHANK3	SH3 and multiple ankyrin repeat domains 3 [Source:HGNC Symbol;Acc:HGNC:14294]	CHR_HG1311_PATCH	50674637	50733232	1	5546.15	-1.32128	1.2e-16	8.5e-15	protein_coding
AC005740.4		5	141952419	141953375	1	62.8902	-1.44093	1.22e-16	8.63e-15	antisense_RNA
AL928654.4		14	105487199	105492267	1	26.5928	-2.82854	1.24e-16	8.74e-15	protein_coding
MAGED1	MAGE family member D1 [Source:HGNC Symbol;Acc:HGNC:6813]	X	51803007	51902357	1	5721.33	0.785894	1.29e-16	9.1e-15	protein_coding
AP001972.5		11	75260129	75262466	-1	1631.93	-1.47954	1.29e-16	9.1e-15	TEC
ADAMTS16	ADAM metallopeptidase with thrombospondin type 1 motif 16 [Source:HGNC Symbol;Acc:HGNC:17108]	5	5140330	5320304	1	409.555	3.25216	1.32e-16	9.27e-15	protein_coding
LINC01105	long intergenic non-protein coding RNA 1105 [Source:HGNC Symbol;Acc:HGNC:26403]	2	5932687	6001275	1	45.6053	-3.34303	1.34e-16	9.39e-15	processed_transcript
OBSCN	obscurin, cytoskeletal calmodulin and titin-interacting RhoGEF [Source:HGNC Symbol;Acc:HGNC:15719]	1	228208130	228378874	1	4305.23	-1.3618	1.39e-16	9.72e-15	protein_coding
FAM20C	FAM20C, golgi associated secretory pathway kinase [Source:HGNC Symbol;Acc:HGNC:22140]	CHR_HSCHR7_2_CTG1	195290	199896	1	2614.5	1.47795	1.4e-16	9.76e-15	protein_coding
FAM20C	FAM20C, golgi associated secretory pathway kinase [Source:HGNC Symbol;Acc:HGNC:22140]	CHR_HSCHR7_1_CTG1	196274	199037	1	2614.5	1.47795	1.4e-16	9.76e-15	protein_coding
FAM20C	FAM20C, golgi associated secretory pathway kinase [Source:HGNC Symbol;Acc:HGNC:22140]	7	192969	260745	1	2614.5	1.47795	1.4e-16	9.76e-15	protein_coding
SDK1	sidekick cell adhesion molecule 1 [Source:HGNC Symbol;Acc:HGNC:19307]	7	3301448	4269000	1	1575.21	1.38394	1.4e-16	9.79e-15	protein_coding
SLC14A1	solute carrier family 14 member 1 (Kidd blood group) [Source:HGNC Symbol;Acc:HGNC:10918]	18	45724127	45752520	1	726.45	-2.77442	1.41e-16	9.85e-15	protein_coding
ADAM28	ADAM metallopeptidase domain 28 [Source:HGNC Symbol;Acc:HGNC:206]	8	24294040	24359018	1	1550.98	1.41976	1.45e-16	1.01e-14	protein_coding
CLU	clusterin [Source:HGNC Symbol;Acc:HGNC:2095]	8	27596917	27615031	-1	26510.1	1.30366	1.48e-16	1.02e-14	protein_coding
MOXD1	monooxygenase DBH like 1 [Source:HGNC Symbol;Acc:HGNC:21063]	6	132296055	132401545	-1	5133.15	1.7539	1.59e-16	1.1e-14	protein_coding
ARGLU1	arginine and glutamate rich 1 [Source:HGNC Symbol;Acc:HGNC:25482]	13	106541673	106568164	-1	21500.3	-1.18968	1.65e-16	1.14e-14	protein_coding
SEC14L2	SEC14 like lipid binding 2 [Source:HGNC Symbol;Acc:HGNC:10699]	22	30396857	30425317	1	400.616	1.11097	1.69e-16	1.17e-14	protein_coding
FKBP14	FK506 binding protein 14 [Source:HGNC Symbol;Acc:HGNC:18625]	7	30010587	30026684	-1	1392.61	1.05602	1.69e-16	1.17e-14	protein_coding
ADCY8	adenylate cyclase 8 [Source:HGNC Symbol;Acc:HGNC:239]	8	130780301	131042426	-1	122.364	-3.20547	1.72e-16	1.18e-14	protein_coding
OLFML2A	olfactomedin like 2A [Source:HGNC Symbol;Acc:HGNC:27270]	9	124777158	124814885	1	2401.96	-1.53573	1.72e-16	1.18e-14	protein_coding
IGLV1-50	immunoglobulin lambda variable 1-50 (non-functional) [Source:HGNC Symbol;Acc:HGNC:5881]	22	22327300	22327814	1	25.5905	3.00042	1.79e-16	1.23e-14	IG_V_gene
ENTPD1	ectonucleoside triphosphate diphosphohydrolase 1 [Source:HGNC Symbol;Acc:HGNC:3363]	10	95711779	95869695	1	4454.3	0.94989	1.89e-16	1.29e-14	protein_coding
FOXP3	forkhead box P3 [Source:HGNC Symbol;Acc:HGNC:6106]	X	49250436	49264826	-1	131.398	1.58865	2.14e-16	1.46e-14	protein_coding
GSDMC	gasdermin C [Source:HGNC Symbol;Acc:HGNC:7151]	8	129748196	129786888	-1	123.739	1.77256	2.15e-16	1.46e-14	protein_coding
SLC6A8	solute carrier family 6 member 8 [Source:HGNC Symbol;Acc:HGNC:11055]	X	153688099	153696593	1	876.843	1.09779	2.16e-16	1.47e-14	protein_coding
ABTB1	ankyrin repeat and BTB domain containing 1 [Source:HGNC Symbol;Acc:HGNC:18275]	3	127672935	127680920	1	3352.97	-0.782178	2.19e-16	1.49e-14	protein_coding
FBLN2	fibulin 2 [Source:HGNC Symbol;Acc:HGNC:3601]	3	13549131	13638422	1	6711.24	2.09207	2.28e-16	1.54e-14	protein_coding
LINC02099	long intergenic non-protein coding RNA 2099 [Source:HGNC Symbol;Acc:HGNC:52953]	8	29748309	29798492	1	18.7284	2.41393	2.33e-16	1.57e-14	lincRNA
ARHGAP29	Rho GTPase activating protein 29 [Source:HGNC Symbol;Acc:HGNC:30207]	1	94148988	94275068	-1	8342.6	-1.12941	2.36e-16	1.6e-14	protein_coding
RAB6B	RAB6B, member RAS oncogene family [Source:HGNC Symbol;Acc:HGNC:14902]	3	133824239	133895836	-1	632.439	1.01216	2.53e-16	1.71e-14	protein_coding
ABCC13	ATP binding cassette subfamily C member 13 (pseudogene) [Source:HGNC Symbol;Acc:HGNC:16022]	21	14236206	14362754	1	78.1926	-2.43491	2.59e-16	1.74e-14	transcribed_unprocessed_pseudogene
CYP19A1	cytochrome P450 family 19 subfamily A member 1 [Source:HGNC Symbol;Acc:HGNC:2594]	15	51208057	51338610	-1	81.2875	3.0806	2.61e-16	1.75e-14	protein_coding
SLC25A6	solute carrier family 25 member 6 [Source:HGNC Symbol;Acc:HGNC:10992]	X	1386152	1392724	-1	321.44	1.02058	2.66e-16	1.78e-14	protein_coding
AGR2	anterior gradient 2, protein disulphide isomerase family member [Source:HGNC Symbol;Acc:HGNC:328]	7	16791811	16833433	-1	9496.48	1.72618	2.68e-16	1.79e-14	protein_coding
VAMP2	vesicle associated membrane protein 2 [Source:HGNC Symbol;Acc:HGNC:12643]	17	8159149	8163546	-1	4210.68	-0.664608	2.68e-16	1.79e-14	protein_coding
STARD13-AS	STARD13 antisense RNA [Source:HGNC Symbol;Acc:HGNC:40873]	13	33180401	33281584	1	88.9547	-1.35331	2.68e-16	1.79e-14	processed_transcript
UNC13D	unc-13 homolog D [Source:HGNC Symbol;Acc:HGNC:23147]	17	75827225	75844717	-1	4169.81	-1.11676	2.7e-16	1.8e-14	protein_coding
AP001189.5		11	76607853	76630427	-1	31.303	-1.34572	2.74e-16	1.82e-14	lincRNA
LOXL1	lysyl oxidase like 1 [Source:HGNC Symbol;Acc:HGNC:6665]	15	73925989	73952137	1	1076.05	1.50743	2.77e-16	1.84e-14	protein_coding
BX248123.1		10	79628757	79632188	-1	11.5876	-2.68677	2.82e-16	1.87e-14	lincRNA
FKBP10	FK506 binding protein 10 [Source:HGNC Symbol;Acc:HGNC:18169]	17	41812680	41823217	1	3926	1.32124	3e-16	1.98e-14	protein_coding
N4BP1	NEDD4 binding protein 1 [Source:HGNC Symbol;Acc:HGNC:29850]	16	48538726	48620148	-1	5067.89	-0.652057	3.17e-16	2.09e-14	protein_coding
METTL8	methyltransferase like 8 [Source:HGNC Symbol;Acc:HGNC:25856]	2	171317405	171434802	-1	884.261	0.616964	3.23e-16	2.13e-14	protein_coding
GCLC	glutamate-cysteine ligase catalytic subunit [Source:HGNC Symbol;Acc:HGNC:4311]	6	53497341	53616970	-1	2787.45	1.1301	3.43e-16	2.26e-14	protein_coding
NTN1	netrin 1 [Source:HGNC Symbol;Acc:HGNC:8029]	17	9021542	9244000	1	2294.67	1.85393	3.46e-16	2.27e-14	protein_coding
IGKV2D-28	immunoglobulin kappa variable 2D-28 [Source:HGNC Symbol;Acc:HGNC:5799]	2	89959979	89960754	1	974.146	2.95601	3.49e-16	2.28e-14	IG_V_gene
PLAGL1	PLAG1 like zinc finger 1 [Source:HGNC Symbol;Acc:HGNC:9046]	6	143940300	144064599	-1	2365.31	-0.856467	3.57e-16	2.33e-14	protein_coding
AMIGO2	adhesion molecule with Ig like domain 2 [Source:HGNC Symbol;Acc:HGNC:24073]	12	47075707	47079951	-1	3226.6	-0.901305	3.65e-16	2.38e-14	protein_coding
PICSAR	P38 inhibited cutaneous squamous cell carcinoma associated lincRNA [Source:HGNC Symbol;Acc:HGNC:19725]	21	44999208	45004727	-1	29.0912	-2.50681	3.65e-16	2.38e-14	lincRNA
HS6ST1	heparan sulfate 6-O-sulfotransferase 1 [Source:HGNC Symbol;Acc:HGNC:5201]	2	128236716	128318577	-1	3139.23	1.22035	4.23e-16	2.75e-14	protein_coding
LRRC17	leucine rich repeat containing 17 [Source:HGNC Symbol;Acc:HGNC:16895]	7	102912991	102944949	1	649.33	1.44862	4.32e-16	2.8e-14	protein_coding
WFDC2	WAP four-disulfide core domain 2 [Source:HGNC Symbol;Acc:HGNC:15939]	20	45469706	45481532	1	7700.83	2.05479	4.57e-16	2.97e-14	protein_coding
ASPN	asporin [Source:HGNC Symbol;Acc:HGNC:14872]	9	92456205	92482506	-1	5838.87	1.92946	4.65e-16	3.01e-14	protein_coding
CECR2	CECR2, histone acetyl-lysine reader [Source:HGNC Symbol;Acc:HGNC:1840]	22	17359949	17558149	1	658.854	-1.45139	4.7e-16	3.04e-14	protein_coding
P3H2	prolyl 3-hydroxylase 2 [Source:HGNC Symbol;Acc:HGNC:19317]	3	189956728	190122437	-1	3080.77	-1.45425	4.74e-16	3.06e-14	protein_coding
LINC00511	long intergenic non-protein coding RNA 511 [Source:HGNC Symbol;Acc:HGNC:43564]	17	72323123	72640472	-1	337.168	2.00067	4.91e-16	3.16e-14	lincRNA
AL157700.1		X	68013470	68014901	-1	93.7318	-1.71863	5.01e-16	3.22e-14	lincRNA
SYCP2L	synaptonemal complex protein 2 like [Source:HGNC Symbol;Acc:HGNC:21537]	6	10886831	10979320	1	165.822	-2.18012	5.02e-16	3.22e-14	protein_coding
NCKAP5	NCK associated protein 5 [Source:HGNC Symbol;Acc:HGNC:29847]	2	132671799	133568463	-1	2020.09	-2.05853	5.07e-16	3.25e-14	protein_coding
MIR31HG	MIR31 host gene [Source:HGNC Symbol;Acc:HGNC:37187]	9	21455642	21559669	-1	7.22074	3.57386	5.11e-16	3.27e-14	sense_overlapping
AC023301.1		18	72743756	72745961	-1	12.7888	3.99737	5.16e-16	3.29e-14	sense_intronic
SULF2	sulfatase 2 [Source:HGNC Symbol;Acc:HGNC:20392]	20	47656348	47786616	-1	3075.89	1.33417	5.18e-16	3.3e-14	protein_coding
ECE2	endothelin converting enzyme 2 [Source:HGNC Symbol;Acc:HGNC:13275]	3	184249650	184293031	1	164.771	1.35791	5.24e-16	3.33e-14	protein_coding
VSTM2L	V-set and transmembrane domain containing 2 like [Source:HGNC Symbol;Acc:HGNC:16096]	20	37903104	37945350	1	1465.29	2.11823	5.38e-16	3.42e-14	protein_coding
SAMD11	sterile alpha motif domain containing 11 [Source:HGNC Symbol;Acc:HGNC:28706]	1	923928	944581	1	396.964	1.91185	5.44e-16	3.45e-14	protein_coding
PAICS	phosphoribosylaminoimidazole carboxylase and phosphoribosylaminoimidazolesuccinocarboxamide synthase [Source:HGNC Symbol;Acc:HGNC:8587]	4	56435741	56464579	1	3305.41	0.953561	5.51e-16	3.49e-14	protein_coding
IGLC2	immunoglobulin lambda constant 2 [Source:HGNC Symbol;Acc:HGNC:5856]	22	22900976	22901437	1	65013.6	2.83146	5.53e-16	3.49e-14	IG_C_gene
AC007681.1		2	75154366	75189949	1	239.823	2.47084	5.53e-16	3.49e-14	antisense_RNA
CYP1B1	cytochrome P450 family 1 subfamily B member 1 [Source:HGNC Symbol;Acc:HGNC:2597]	2	38066973	38109902	-1	7806.46	2.54053	5.61e-16	3.54e-14	protein_coding
DOK5	docking protein 5 [Source:HGNC Symbol;Acc:HGNC:16173]	20	54475597	54651171	1	134.968	2.31429	5.88e-16	3.7e-14	protein_coding
ST6GALNAC1	ST6 N-acetylgalactosaminide alpha-2,6-sialyltransferase 1 [Source:HGNC Symbol;Acc:HGNC:23614]	17	76624761	76643838	-1	2056.06	2.08705	5.9e-16	3.71e-14	protein_coding
CTXND1	cortexin domain containing 1 [Source:HGNC Symbol;Acc:HGNC:50507]	15	80195484	80252213	-1	316.804	-1.97758	5.94e-16	3.72e-14	protein_coding
IGKV2-28	immunoglobulin kappa variable 2-28 [Source:HGNC Symbol;Acc:HGNC:5783]	2	89221698	89222461	-1	1341.06	2.75899	6.26e-16	3.92e-14	IG_V_gene
IGKV2-28	immunoglobulin kappa variable 2-28 [Source:HGNC Symbol;Acc:HGNC:5783]	CHR_HG2290_PATCH	89221698	89222461	-1	1341.06	2.75899	6.26e-16	3.92e-14	IG_V_gene
OAF	out at first homolog [Source:HGNC Symbol;Acc:HGNC:28752]	11	120210767	120230332	1	1440.99	1.4764	7.27e-16	4.54e-14	protein_coding
AC011755.1		2	133117004	133119052	1	10.6513	-2.83031	7.31e-16	4.56e-14	TEC
IGLV3-19	immunoglobulin lambda variable 3-19 [Source:HGNC Symbol;Acc:HGNC:5903]	22	22720623	22721145	1	4737.05	3.00666	7.75e-16	4.82e-14	IG_V_gene
RPP40	ribonuclease P/MRP subunit p40 [Source:HGNC Symbol;Acc:HGNC:20992]	6	4994732	5004063	-1	198.543	0.908791	7.75e-16	4.82e-14	protein_coding
SOSTDC1	sclerostin domain containing 1 [Source:HGNC Symbol;Acc:HGNC:21748]	7	16461481	16530580	-1	2291.94	-2.86357	7.77e-16	4.82e-14	protein_coding
ADM2	adrenomedullin 2 [Source:HGNC Symbol;Acc:HGNC:28898]	22	50481556	50486440	1	195.351	2.26898	7.82e-16	4.84e-14	protein_coding
DPP6	dipeptidyl peptidase like 6 [Source:HGNC Symbol;Acc:HGNC:3010]	7	153887097	154894285	1	191.384	-2.65933	8.02e-16	4.96e-14	protein_coding
DPP6	dipeptidyl peptidase like 6 [Source:HGNC Symbol;Acc:HGNC:3010]	CHR_HG2239_PATCH	153887097	154893631	1	191.384	-2.65933	8.02e-16	4.96e-14	protein_coding
TMEM200C	transmembrane protein 200C [Source:HGNC Symbol;Acc:HGNC:37208]	18	5882072	5895955	-1	77.5736	1.86015	8.08e-16	4.99e-14	protein_coding
UCN2	urocortin 2 [Source:HGNC Symbol;Acc:HGNC:18414]	3	48561727	48563773	-1	17.5462	2.89141	8.14e-16	5.01e-14	protein_coding
F11	coagulation factor XI [Source:HGNC Symbol;Acc:HGNC:3529]	4	186265945	186288806	1	282.843	-2.18873	8.14e-16	5.01e-14	protein_coding
AC104257.1		8	131308545	131317632	1	21.2228	-3.64867	8.16e-16	5.01e-14	lincRNA
HELT	helt bHLH transcription factor [Source:HGNC Symbol;Acc:HGNC:33783]	4	185018841	185020804	1	9.1766	-3.1128	8.21e-16	5.04e-14	protein_coding
REEP2	receptor accessory protein 2 [Source:HGNC Symbol;Acc:HGNC:17975]	5	138439017	138446969	1	105.637	1.66623	8.63e-16	5.28e-14	protein_coding
FLNC	filamin C [Source:HGNC Symbol;Acc:HGNC:3756]	7	128830377	128859274	1	3875.55	2.29702	8.74e-16	5.35e-14	protein_coding
LDOC1	LDOC1, regulator of NFKB signaling [Source:HGNC Symbol;Acc:HGNC:6548]	X	141175745	141177125	-1	757.781	0.840606	8.81e-16	5.38e-14	protein_coding
KCNMB4	potassium calcium-activated channel subfamily M regulatory beta subunit 4 [Source:HGNC Symbol;Acc:HGNC:6289]	12	70366276	70434292	1	839.04	-1.44198	9.63e-16	5.87e-14	protein_coding
AC093110.1		2	54661011	54680045	-1	470.348	-1.75921	9.81e-16	5.97e-14	antisense_RNA
IGHV6-1	immunoglobulin heavy variable 6-1 [Source:HGNC Symbol;Acc:HGNC:5662]	14	105939756	105940253	-1	247.016	3.78878	1.01e-15	6.14e-14	IG_V_gene
IGHV6-1	immunoglobulin heavy variable 6-1 [Source:HGNC Symbol;Acc:HGNC:5662]	CHR_HSCHR14_3_CTG1	105940525	105941024	-1	247.016	3.78878	1.01e-15	6.14e-14	IG_V_gene
FAM13A-AS1	FAM13A antisense RNA 1 [Source:HGNC Symbol;Acc:HGNC:19370]	4	88709789	88730103	1	396.275	-1.57375	1.08e-15	6.53e-14	antisense_RNA
DRD5	dopamine receptor D5 [Source:HGNC Symbol;Acc:HGNC:3026]	4	9781680	9784009	1	17.7394	2.70392	1.09e-15	6.58e-14	protein_coding
ADAMTS2	ADAM metallopeptidase with thrombospondin type 1 motif 2 [Source:HGNC Symbol;Acc:HGNC:218]	5	179110851	179345430	-1	3348.28	1.53531	1.1e-15	6.65e-14	protein_coding
ADAMTS2	ADAM metallopeptidase with thrombospondin type 1 motif 2 [Source:HGNC Symbol;Acc:HGNC:218]	CHR_HG30_PATCH	179110851	179345430	-1	3348.28	1.53531	1.1e-15	6.65e-14	protein_coding
PLA2G7	phospholipase A2 group VII [Source:HGNC Symbol;Acc:HGNC:9040]	6	46704201	46735693	-1	1183.84	2.04561	1.15e-15	6.92e-14	protein_coding
CTSE	cathepsin E [Source:HGNC Symbol;Acc:HGNC:2530]	1	206009264	206023909	-1	7753.4	1.96469	1.16e-15	7.02e-14	protein_coding
IDH2	isocitrate dehydrogenase (NADP(+)) 2, mitochondrial [Source:HGNC Symbol;Acc:HGNC:5383]	15	90083045	90102504	-1	3733.88	0.780338	1.18e-15	7.1e-14	protein_coding
RNU5B-3P	RNA, U5B small nuclear 3, pseudogene [Source:HGNC Symbol;Acc:HGNC:34183]	3	45034474	45034588	-1	8.64021	-3.00175	1.34e-15	8.08e-14	snRNA
AC092667.1		2	100104919	100107504	1	16.6554	-2.3279	1.36e-15	8.17e-14	antisense_RNA
AC090197.1		8	23336171	23366125	1	49.0553	-1.33761	1.38e-15	8.26e-14	processed_transcript
SLC16A2	solute carrier family 16 member 2 [Source:HGNC Symbol;Acc:HGNC:10923]	X	74421461	74533917	1	1339.88	1.10229	1.42e-15	8.51e-14	protein_coding
AL355338.1		13	100086031	100088848	-1	100.138	1.06282	1.43e-15	8.53e-14	lincRNA
SGCG	sarcoglycan gamma [Source:HGNC Symbol;Acc:HGNC:10809]	13	23180952	23325165	1	237.527	-2.09607	1.45e-15	8.65e-14	protein_coding
IGHG2	immunoglobulin heavy constant gamma 2 (G2m marker) [Source:HGNC Symbol;Acc:HGNC:5526]	14	105639559	105644790	-1	15976.8	3.08106	1.5e-15	8.93e-14	IG_C_gene
IGHG2	immunoglobulin heavy constant gamma 2 (G2m marker) [Source:HGNC Symbol;Acc:HGNC:5526]	CHR_HSCHR14_3_CTG1	105643841	105645561	-1	15976.8	3.08106	1.5e-15	8.93e-14	IG_C_gene
SMO	smoothened, frizzled class receptor [Source:HGNC Symbol;Acc:HGNC:11119]	7	129188872	129213545	1	726.789	1.28734	1.51e-15	8.96e-14	protein_coding
AC090136.3		8	64574306	64581888	-1	44.0188	2.05716	1.51e-15	8.98e-14	antisense_RNA
TCTN3	tectonic family member 3 [Source:HGNC Symbol;Acc:HGNC:24519]	10	95663396	95694143	-1	2861.75	0.464901	1.61e-15	9.56e-14	protein_coding
MFAP2	microfibril associated protein 2 [Source:HGNC Symbol;Acc:HGNC:7033]	1	16974502	16980835	-1	1099.43	1.65843	1.62e-15	9.6e-14	protein_coding
SPATA13	spermatogenesis associated 13 [Source:NCBI gene;Acc:221178]	13	23979810	24035027	1	4189.48	-0.600151	1.63e-15	9.6e-14	lincRNA
SPATA13	spermatogenesis associated 13 [Source:HGNC Symbol;Acc:HGNC:23222]	13	23979805	24307074	1	4189.48	-0.600151	1.63e-15	9.6e-14	protein_coding
ADRA1A	adrenoceptor alpha 1A [Source:HGNC Symbol;Acc:HGNC:277]	8	26748150	26867273	-1	156.938	-2.20733	1.64e-15	9.7e-14	protein_coding
AL355388.1		1	155991390	156001787	1	69.9129	-1.63883	1.74e-15	1.03e-13	antisense_RNA
SH3PXD2A	SH3 and PX domains 2A [Source:HGNC Symbol;Acc:HGNC:23664]	10	103594027	103855543	-1	8673.91	1.09231	1.79e-15	1.05e-13	protein_coding
CD209	CD209 molecule [Source:HGNC Symbol;Acc:HGNC:1641]	19	7739994	7747564	-1	803.923	1.85246	1.82e-15	1.06e-13	protein_coding
SH3PXD2B	SH3 and PX domains 2B [Source:HGNC Symbol;Acc:HGNC:29242]	5	172325000	172454523	-1	5481.33	1.97688	1.86e-15	1.09e-13	protein_coding
SH2D3C	SH2 domain containing 3C [Source:HGNC Symbol;Acc:HGNC:16884]	9	127738317	127778741	-1	3752.17	-1.29714	1.91e-15	1.12e-13	protein_coding
SUSD2	sushi domain containing 2 [Source:HGNC Symbol;Acc:HGNC:30667]	22	24181259	24189110	1	9846.38	-1.26512	1.98e-15	1.15e-13	protein_coding
S1PR5	sphingosine-1-phosphate receptor 5 [Source:HGNC Symbol;Acc:HGNC:14299]	19	10512742	10517931	-1	244.303	-1.51978	2.05e-15	1.19e-13	protein_coding
MCHR1	melanin concentrating hormone receptor 1 [Source:HGNC Symbol;Acc:HGNC:4479]	22	40678750	40682814	1	46.1321	2.73086	2.13e-15	1.24e-13	protein_coding
SLC39A11	solute carrier family 39 member 11 [Source:HGNC Symbol;Acc:HGNC:14463]	17	72645949	73092712	-1	1612.38	0.682909	2.15e-15	1.25e-13	protein_coding
SLC39A11	solute carrier family 39 member 11 [Source:HGNC Symbol;Acc:HGNC:14463]	CHR_HSCHR17_9_CTG4	72837800	72849806	-1	1612.38	0.682909	2.15e-15	1.25e-13	protein_coding
PITPNM2-AS1	PITPNM2 antisense RNA 1 [Source:HGNC Symbol;Acc:HGNC:53391]	12	123081384	123084744	1	35.1827	-1.73567	2.19e-15	1.27e-13	lincRNA
RAMP2-AS1	RAMP2 antisense RNA 1 [Source:HGNC Symbol;Acc:HGNC:44358]	17	42753914	42761257	-1	301.226	-1.48126	2.21e-15	1.28e-13	lincRNA
ACTN1	actinin alpha 1 [Source:HGNC Symbol;Acc:HGNC:163]	14	68874143	68979440	-1	11974.5	1.06972	2.24e-15	1.29e-13	protein_coding
AC018629.1		17	40473554	40475289	-1	87.3118	2.70189	2.3e-15	1.33e-13	TEC
C17orf51	chromosome 17 open reading frame 51 [Source:HGNC Symbol;Acc:HGNC:27904]	17	21524790	21574458	-1	444.423	1.07517	2.32e-15	1.33e-13	protein_coding
AC004540.2		7	26372144	26376701	-1	127.674	-1.67007	2.45e-15	1.41e-13	antisense_RNA
C1QL2	complement C1q like 2 [Source:HGNC Symbol;Acc:HGNC:24181]	2	119156243	119158889	-1	12.5667	3.37814	2.46e-15	1.41e-13	protein_coding
RAB3C	RAB3C, member RAS oncogene family [Source:HGNC Symbol;Acc:HGNC:30269]	5	58582221	58859394	1	114.266	2.42621	2.55e-15	1.46e-13	protein_coding
GDPD5	glycerophosphodiester phosphodiesterase domain containing 5 [Source:HGNC Symbol;Acc:HGNC:28804]	11	75434640	75525903	-1	1063.99	-1.16101	2.59e-15	1.48e-13	protein_coding
IGF1	insulin like growth factor 1 [Source:HGNC Symbol;Acc:HGNC:5464]	12	102395867	102480645	-1	545.027	2.20592	2.63e-15	1.5e-13	protein_coding
DPEP2	dipeptidase 2 [Source:HGNC Symbol;Acc:HGNC:23028]	16	67987394	68000586	-1	994.604	-1.18034	2.68e-15	1.53e-13	protein_coding
PCDH12	protocadherin 12 [Source:HGNC Symbol;Acc:HGNC:8657]	5	141943585	141969741	-1	2645.2	-1.54481	2.76e-15	1.57e-13	protein_coding
CLEC11A	C-type lectin domain containing 11A [Source:HGNC Symbol;Acc:HGNC:10576]	19	50723329	50725718	1	924.405	1.45615	2.85e-15	1.62e-13	protein_coding
FO681492.1		10	47750864	47763592	-1	459.549	-1.96973	2.94e-15	1.67e-13	protein_coding
GPX2	glutathione peroxidase 2 [Source:HGNC Symbol;Acc:HGNC:4554]	14	64939152	64942905	-1	220.406	2.27147	3.01e-15	1.71e-13	protein_coding
SPRED3	sprouty related EVH1 domain containing 3 [Source:HGNC Symbol;Acc:HGNC:31041]	19	38388421	38399587	1	109.987	1.97762	3.02e-15	1.71e-13	protein_coding
CCDC68	coiled-coil domain containing 68 [Source:HGNC Symbol;Acc:HGNC:24350]	18	54901509	54959508	-1	2393.85	-1.56187	3.02e-15	1.71e-13	protein_coding
KCTD1	potassium channel tetramerization domain containing 1 [Source:HGNC Symbol;Acc:HGNC:18249]	18	26454910	26657401	-1	690.079	1.42766	3.19e-15	1.8e-13	protein_coding
IGLV1-40	immunoglobulin lambda variable 1-40 [Source:HGNC Symbol;Acc:HGNC:5877]	CHR_HSCHR22_1_CTG3	22418863	22419379	1	901.388	2.51256	3.21e-15	1.81e-13	IG_V_gene
IGLV1-40	immunoglobulin lambda variable 1-40 [Source:HGNC Symbol;Acc:HGNC:5877]	22	22409766	22410282	1	901.388	2.51256	3.21e-15	1.81e-13	IG_V_gene
POSTN	periostin [Source:HGNC Symbol;Acc:HGNC:16953]	13	37562583	37598844	-1	24632	2.45981	3.27e-15	1.84e-13	protein_coding
MZB1	marginal zone B and B1 cell specific protein [Source:HGNC Symbol;Acc:HGNC:30125]	5	139387480	139390081	-1	4617.67	2.62098	3.48e-15	1.96e-13	protein_coding
FCRL6	Fc receptor like 6 [Source:HGNC Symbol;Acc:HGNC:31910]	1	159800511	159816251	1	266.334	-1.60698	3.54e-15	1.99e-13	protein_coding
AVEN	apoptosis and caspase activation inhibitor [Source:HGNC Symbol;Acc:HGNC:13509]	15	33866227	34039176	-1	540.562	0.808541	3.7e-15	2.07e-13	protein_coding
TPST1	tyrosylprotein sulfotransferase 1 [Source:HGNC Symbol;Acc:HGNC:12020]	7	66205199	66420543	1	1608.63	1.1116	3.73e-15	2.09e-13	protein_coding
AC022497.1		3	138482065	138485755	1	458.867	-1.67689	3.8e-15	2.12e-13	TEC
LINC01485	long intergenic non-protein coding RNA 1485 [Source:HGNC Symbol;Acc:HGNC:51138]	5	173786790	173809039	-1	17.8889	2.77719	3.87e-15	2.16e-13	lincRNA
AC010976.2		2	127625997	127626848	-1	337.514	-2.84607	3.92e-15	2.18e-13	antisense_RNA
MAP1A	microtubule associated protein 1A [Source:HGNC Symbol;Acc:HGNC:6835]	15	43510958	43531620	1	2231.41	1.96349	3.96e-15	2.2e-13	protein_coding
AC138028.4		16	88718615	88720459	1	183.819	-1.24403	3.95e-15	2.2e-13	antisense_RNA
IHH	indian hedgehog [Source:HGNC Symbol;Acc:HGNC:5956]	2	219054420	219060467	-1	118.395	-2.08592	3.99e-15	2.21e-13	protein_coding
OBSCN-AS1	OBSCN antisense RNA 1 [Source:HGNC Symbol;Acc:HGNC:32047]	1	228203506	228213664	-1	97.316	-1.79259	4.06e-15	2.25e-13	protein_coding
GATA3	GATA binding protein 3 [Source:HGNC Symbol;Acc:HGNC:4172]	10	8053604	8075198	1	359.838	-1.4745	4.26e-15	2.36e-13	protein_coding
PADI3	peptidyl arginine deiminase 3 [Source:HGNC Symbol;Acc:HGNC:18337]	CHR_HG2095_PATCH	17249098	17284233	1	8.61316	4.29659	4.28e-15	2.37e-13	protein_coding
PADI3	peptidyl arginine deiminase 3 [Source:HGNC Symbol;Acc:HGNC:18337]	1	17249098	17284233	1	8.61316	4.29659	4.28e-15	2.37e-13	protein_coding
LHFPL3	LHFPL tetraspan subfamily member 3 [Source:HGNC Symbol;Acc:HGNC:6589]	7	104328656	104907232	1	239.53	-2.24182	4.29e-15	2.37e-13	protein_coding
ARHGEF15	Rho guanine nucleotide exchange factor 15 [Source:HGNC Symbol;Acc:HGNC:15590]	17	8310241	8322516	1	2818.31	-1.28681	4.34e-15	2.39e-13	protein_coding
UPB1	beta-ureidopropionase 1 [Source:HGNC Symbol;Acc:HGNC:16297]	22	24494107	24528390	1	89.9088	-1.72468	4.68e-15	2.57e-13	protein_coding
LRRK1	leucine rich repeat kinase 1 [Source:HGNC Symbol;Acc:HGNC:18608]	15	100919215	101078254	1	2124.27	0.779981	4.79e-15	2.63e-13	protein_coding
IGHV3-73	immunoglobulin heavy variable 3-73 [Source:HGNC Symbol;Acc:HGNC:5623]	14	106802694	106803233	-1	181.044	3.53395	4.81e-15	2.64e-13	IG_V_gene
IGHV3-73	immunoglobulin heavy variable 3-73 [Source:HGNC Symbol;Acc:HGNC:5623]	CHR_HSCHR14_3_CTG1	106826868	106827409	-1	181.044	3.53395	4.81e-15	2.64e-13	IG_V_gene
IVL	involucrin [Source:HGNC Symbol;Acc:HGNC:6187]	1	152908545	152911886	1	137.178	3.05802	5.63e-15	3.09e-13	protein_coding
NAALAD2	N-acetylated alpha-linked acidic dipeptidase 2 [Source:HGNC Symbol;Acc:HGNC:14526]	11	90131515	90192894	1	369.256	-1.01525	5.68e-15	3.1e-13	protein_coding
AL445307.1		6	163586583	163588165	-1	23.5607	-2.07145	5.68e-15	3.1e-13	lincRNA
GLIS1	GLIS family zinc finger 1 [Source:HGNC Symbol;Acc:HGNC:29525]	1	53506237	53738106	-1	30.6918	2.32616	5.78e-15	3.15e-13	protein_coding
KLHDC7A	kelch domain containing 7A [Source:HGNC Symbol;Acc:HGNC:26791]	1	18480982	18486126	1	513.597	1.62867	5.87e-15	3.19e-13	protein_coding
AC110285.2		17	81388126	81390256	-1	298.028	-2.023	5.98e-15	3.25e-13	lincRNA
CD180	CD180 molecule [Source:HGNC Symbol;Acc:HGNC:6726]	5	67179613	67196799	-1	783.809	1.82531	6.03e-15	3.27e-13	protein_coding
TSPAN12	tetraspanin 12 [Source:HGNC Symbol;Acc:HGNC:21641]	7	120787320	120858402	-1	4319.13	-1.34858	6.08e-15	3.29e-13	protein_coding
CSMD2	CUB and Sushi multiple domains 2 [Source:HGNC Symbol;Acc:HGNC:19290]	1	33513999	34165842	-1	125.755	2.12217	6.14e-15	3.32e-13	protein_coding
NUCB2	nucleobindin 2 [Source:HGNC Symbol;Acc:HGNC:8044]	11	17208153	17349974	1	6348.91	0.882446	6.26e-15	3.38e-13	protein_coding
MPP3	membrane palmitoylated protein 3 [Source:HGNC Symbol;Acc:HGNC:7221]	17	43800799	43833170	-1	1049.28	-1.64212	6.27e-15	3.38e-13	protein_coding
LINC01503	long intergenic non-protein coding RNA 1503 [Source:HGNC Symbol;Acc:HGNC:51184]	9	129332300	129359538	1	267.084	1.28787	6.47e-15	3.49e-13	lincRNA
TACR3	tachykinin receptor 3 [Source:HGNC Symbol;Acc:HGNC:11528]	4	103586031	103719816	-1	14.135	-3.80643	6.49e-15	3.49e-13	protein_coding
AC008440.1		19	53854581	53869107	-1	26.3498	-2.34144	6.64e-15	3.57e-13	antisense_RNA
ACOXL	acyl-CoA oxidase like [Source:HGNC Symbol;Acc:HGNC:25621]	2	110732573	111118222	1	645.761	-1.32769	6.74e-15	3.62e-13	protein_coding
FGF12	fibroblast growth factor 12 [Source:HGNC Symbol;Acc:HGNC:3668]	3	192139395	192767764	-1	168.82	-1.67765	6.83e-15	3.66e-13	protein_coding
GFPT1	glutamine--fructose-6-phosphate transaminase 1 [Source:HGNC Symbol;Acc:HGNC:4241]	2	69319769	69387254	-1	6437.9	0.66794	6.92e-15	3.7e-13	protein_coding
RN7SL8P	RNA, 7SL, cytoplasmic 8, pseudogene [Source:HGNC Symbol;Acc:HGNC:10043]	7	104911928	104912193	1	17.3666	-2.35518	7.24e-15	3.87e-13	misc_RNA
CTNNBIP1	catenin beta interacting protein 1 [Source:HGNC Symbol;Acc:HGNC:16913]	1	9848276	9910336	-1	1844.07	-0.775611	7.55e-15	4.03e-13	protein_coding
FAM83A-AS1	FAM83A antisense RNA 1 [Source:HGNC Symbol;Acc:HGNC:48658]	8	123201172	123202743	-1	11.4073	2.95788	7.62e-15	4.06e-13	antisense_RNA
AL023583.1		6	13825432	13826574	1	22.2555	-2.20622	7.63e-15	4.06e-13	lincRNA
KANK3	KN motif and ankyrin repeat domains 3 [Source:HGNC Symbol;Acc:HGNC:24796]	19	8322584	8343262	-1	1657.51	-1.22027	8.02e-15	4.26e-13	protein_coding
AC097537.1		4	175790307	175812189	1	16.8468	-4.13213	8.16e-15	4.33e-13	antisense_RNA
PC	pyruvate carboxylase [Source:HGNC Symbol;Acc:HGNC:8636]	11	66848233	66958376	-1	712.451	1.20077	8.43e-15	4.47e-13	protein_coding
INHBB	inhibin beta B subunit [Source:HGNC Symbol;Acc:HGNC:6067]	2	120346143	120351808	1	1267.52	1.74733	8.47e-15	4.48e-13	protein_coding
CLDN18	claudin 18 [Source:HGNC Symbol;Acc:HGNC:2039]	3	137998735	138033655	1	26627.9	-2.15354	8.49e-15	4.49e-13	protein_coding
CGREF1	cell growth regulator with EF-hand domain 1 [Source:HGNC Symbol;Acc:HGNC:16962]	2	27098889	27119115	-1	74.6969	2.41369	8.56e-15	4.52e-13	protein_coding
AL136295.5		14	24151218	24167402	1	66.0097	-1.30638	8.79e-15	4.63e-13	protein_coding
SHANK1	SH3 and multiple ankyrin repeat domains 1 [Source:HGNC Symbol;Acc:HGNC:15474]	19	50661827	50719450	-1	43.1336	1.77548	9.04e-15	4.76e-13	protein_coding
STAB1	stabilin 1 [Source:HGNC Symbol;Acc:HGNC:18628]	3	52495338	52524495	1	9105.48	0.98617	9.07e-15	4.76e-13	protein_coding
AC004490.1		19	2212029	2215565	-1	22.9686	-1.97362	9.06e-15	4.76e-13	antisense_RNA
FLT4	fms related tyrosine kinase 4 [Source:HGNC Symbol;Acc:HGNC:3767]	5	180601506	180649624	-1	2719.55	-1.04277	9.13e-15	4.79e-13	protein_coding
NR1H4	nuclear receptor subfamily 1 group H member 4 [Source:HGNC Symbol;Acc:HGNC:7967]	12	100473708	100564413	1	17.1426	-2.71414	9.3e-15	4.86e-13	protein_coding
ADRA2A	adrenoceptor alpha 2A [Source:HGNC Symbol;Acc:HGNC:281]	10	111077163	111080907	1	624.25	1.42848	9.35e-15	4.89e-13	protein_coding
RHOBTB1	Rho related BTB domain containing 1 [Source:HGNC Symbol;Acc:HGNC:18738]	10	60869438	61001440	-1	2002.12	-0.723113	9.77e-15	5.1e-13	protein_coding
AC008669.1		5	122832356	122834533	1	248.156	-0.834968	9.83e-15	5.12e-13	sense_overlapping
PDLIM2	PDZ and LIM domain 2 [Source:HGNC Symbol;Acc:HGNC:13992]	8	22578279	22598025	1	3103.3	-0.889598	1.01e-14	5.25e-13	protein_coding
DUSP9	dual specificity phosphatase 9 [Source:HGNC Symbol;Acc:HGNC:3076]	X	153642492	153651326	1	12.3459	2.56266	1.04e-14	5.4e-13	protein_coding
HM13	histocompatibility minor 13 [Source:HGNC Symbol;Acc:HGNC:16435]	20	31514428	31577923	1	6506.36	0.787022	1.04e-14	5.41e-13	protein_coding
HAGLR	HOXD antisense growth-associated long non-coding RNA [Source:HGNC Symbol;Acc:HGNC:43755]	2	176173195	176188958	-1	1312.18	-1.28874	1.08e-14	5.6e-13	antisense_RNA
UGT1A1	UDP glucuronosyltransferase family 1 member A1 [Source:HGNC Symbol;Acc:HGNC:12530]	2	233760248	233773299	1	15.9843	2.97949	1.09e-14	5.63e-13	protein_coding
PTGES	prostaglandin E synthase [Source:HGNC Symbol;Acc:HGNC:9599]	9	129738331	129753047	-1	488.231	1.63988	1.1e-14	5.69e-13	protein_coding
GLIS3	GLIS family zinc finger 3 [Source:HGNC Symbol;Acc:HGNC:28510]	9	3824127	4348392	-1	1582.12	1.16009	1.13e-14	5.83e-13	protein_coding
SYNJ2	synaptojanin 2 [Source:HGNC Symbol;Acc:HGNC:11504]	6	157981887	158099176	1	1249.53	1.20871	1.14e-14	5.87e-13	protein_coding
PIM2	Pim-2 proto-oncogene, serine/threonine kinase [Source:HGNC Symbol;Acc:HGNC:8987]	X	48913182	48919024	-1	5112.77	1.94445	1.23e-14	6.34e-13	protein_coding
TAL1	TAL bHLH transcription factor 1, erythroid differentiation factor [Source:HGNC Symbol;Acc:HGNC:11556]	1	47216290	47232220	-1	1409.65	-1.45202	1.31e-14	6.73e-13	protein_coding
CXCL6	C-X-C motif chemokine ligand 6 [Source:HGNC Symbol;Acc:HGNC:10643]	4	73836497	73849064	1	1130.36	3.38374	1.34e-14	6.87e-13	protein_coding
COL11A1	collagen type XI alpha 1 chain [Source:HGNC Symbol;Acc:HGNC:2186]	1	102876467	103108496	-1	188.741	2.73022	1.37e-14	7.01e-13	protein_coding
MVB12B	multivesicular body subunit 12B [Source:HGNC Symbol;Acc:HGNC:23368]	9	126326849	126507041	1	2185.04	-1.00246	1.38e-14	7.08e-13	protein_coding
C5orf56	chromosome 5 open reading frame 56 [Source:HGNC Symbol;Acc:HGNC:33838]	5	132410636	132488702	1	862.191	-0.910457	1.4e-14	7.15e-13	protein_coding
HPSE2	heparanase 2 (inactive) [Source:HGNC Symbol;Acc:HGNC:18374]	10	98457077	99235862	-1	680.72	1.78426	1.46e-14	7.46e-13	protein_coding
SRPK1	SRSF protein kinase 1 [Source:HGNC Symbol;Acc:HGNC:11305]	6	35832966	35921342	-1	2315.97	0.586001	1.48e-14	7.52e-13	protein_coding
MLEC	malectin [Source:HGNC Symbol;Acc:HGNC:28973]	12	120686869	120701864	1	9324.35	0.559596	1.52e-14	7.74e-13	protein_coding
AVPR2	arginine vasopressin receptor 2 [Source:HGNC Symbol;Acc:HGNC:897]	X	153902531	153907166	1	111.022	-1.54697	1.54e-14	7.81e-13	protein_coding
TMEM158	transmembrane protein 158 (gene/pseudogene) [Source:HGNC Symbol;Acc:HGNC:30293]	3	45224466	45226278	-1	198.79	2.09819	1.55e-14	7.85e-13	protein_coding
AC027601.2		17	81197393	81200288	1	36.5904	-1.9929	1.57e-14	7.95e-13	antisense_RNA
SYNDIG1	synapse differentiation inducing 1 [Source:HGNC Symbol;Acc:HGNC:15885]	20	24469199	24666616	1	98.9528	1.72973	1.57e-14	7.97e-13	protein_coding
NKG7	natural killer cell granule protein 7 [Source:HGNC Symbol;Acc:HGNC:7830]	19	51371606	51372715	-1	1034.36	-1.73082	1.63e-14	8.24e-13	protein_coding
OVCH1	ovochymase 1 [Source:HGNC Symbol;Acc:HGNC:23080]	12	29412474	29497686	-1	227.416	-2.17262	1.64e-14	8.28e-13	protein_coding
C11orf24	chromosome 11 open reading frame 24 [Source:HGNC Symbol;Acc:HGNC:1174]	11	68261335	68272001	-1	1654.59	0.982265	1.65e-14	8.33e-13	protein_coding
DOLPP1	dolichyldiphosphatase 1 [Source:HGNC Symbol;Acc:HGNC:29565]	9	129081100	129090438	1	681.965	0.629138	1.66e-14	8.36e-13	protein_coding
DSG3	desmoglein 3 [Source:HGNC Symbol;Acc:HGNC:3050]	18	31447795	31478702	1	227.943	4.39616	1.71e-14	8.59e-13	protein_coding
IGLV6-57	immunoglobulin lambda variable 6-57 [Source:HGNC Symbol;Acc:HGNC:5927]	22	22195799	22196276	1	3128.45	3.13711	1.77e-14	8.89e-13	IG_V_gene
TTPA	alpha tocopherol transfer protein [Source:HGNC Symbol;Acc:HGNC:12404]	8	63048553	63086053	-1	62.7031	-1.88758	1.77e-14	8.89e-13	protein_coding
KIF7	kinesin family member 7 [Source:HGNC Symbol;Acc:HGNC:30497]	15	89608789	89655451	-1	365.477	0.907682	1.79e-14	8.99e-13	protein_coding
PODN	podocan [Source:HGNC Symbol;Acc:HGNC:23174]	1	53062052	53085502	1	4136.75	1.786	1.84e-14	9.21e-13	protein_coding
IGDCC4	immunoglobulin superfamily DCC subclass member 4 [Source:HGNC Symbol;Acc:HGNC:13770]	15	65381464	65423072	-1	279.29	2.07659	1.9e-14	9.5e-13	protein_coding
JUN	Jun proto-oncogene, AP-1 transcription factor subunit [Source:HGNC Symbol;Acc:HGNC:6204]	1	58780788	58784327	-1	20909.4	-1.40234	1.92e-14	9.59e-13	protein_coding
SDS	serine dehydratase [Source:HGNC Symbol;Acc:HGNC:10691]	12	113392445	113426301	-1	500.649	2.31009	1.95e-14	9.74e-13	protein_coding
SEMA5A	semaphorin 5A [Source:HGNC Symbol;Acc:HGNC:10736]	5	9035026	9546075	-1	4346.12	-1.36793	2.02e-14	1.01e-12	protein_coding
CKMT1B	creatine kinase, mitochondrial 1B [Source:HGNC Symbol;Acc:HGNC:1995]	15	43593054	43604901	1	61.5481	2.45444	2.07e-14	1.03e-12	protein_coding
AC010970.1		Y	10197256	10199103	-1	14.7291	1.98932	2.1e-14	1.04e-12	processed_pseudogene
TMEM215	transmembrane protein 215 [Source:HGNC Symbol;Acc:HGNC:33816]	9	32783499	32787399	1	21.7075	3.04883	2.14e-14	1.06e-12	protein_coding
PDLIM4	PDZ and LIM domain 4 [Source:HGNC Symbol;Acc:HGNC:16501]	5	132257671	132273454	1	962.296	1.99291	2.14e-14	1.06e-12	protein_coding
AC027288.2		12	79500119	79500687	-1	27.773	-3.40139	2.14e-14	1.06e-12	processed_pseudogene
UACA	uveal autoantigen with coiled-coil domains and ankyrin repeats [Source:HGNC Symbol;Acc:HGNC:15947]	15	70654554	70763593	-1	9382.6	-1.02212	2.2e-14	1.08e-12	protein_coding
KRT13	keratin 13 [Source:HGNC Symbol;Acc:HGNC:6415]	17	41500981	41505705	-1	292.29	2.87964	2.34e-14	1.15e-12	protein_coding
BEX1	brain expressed X-linked 1 [Source:HGNC Symbol;Acc:HGNC:1036]	X	103062651	103064240	-1	89.5006	-1.70633	2.34e-14	1.15e-12	protein_coding
LRRC19	leucine rich repeat containing 19 [Source:HGNC Symbol;Acc:HGNC:23379]	9	26993136	27005693	-1	40.9463	-1.89381	2.34e-14	1.15e-12	protein_coding
CBLC	Cbl proto-oncogene C [Source:HGNC Symbol;Acc:HGNC:15961]	19	44777869	44800634	1	159.836	1.46868	2.36e-14	1.16e-12	protein_coding
ACTG2	actin, gamma 2, smooth muscle, enteric [Source:HGNC Symbol;Acc:HGNC:145]	2	73892314	73919865	1	7792.74	2.22806	2.38e-14	1.17e-12	protein_coding
SDK2	sidekick cell adhesion molecule 2 [Source:HGNC Symbol;Acc:HGNC:19308]	17	73334384	73644089	-1	691.265	1.63745	2.43e-14	1.19e-12	protein_coding
TBC1D16	TBC1 domain family member 16 [Source:HGNC Symbol;Acc:HGNC:28356]	17	79932343	80035848	-1	3294.83	1.01227	2.51e-14	1.23e-12	protein_coding
CX3CR1	C-X3-C motif chemokine receptor 1 [Source:HGNC Symbol;Acc:HGNC:2558]	3	39263494	39281735	-1	655.024	-2.04662	2.51e-14	1.23e-12	protein_coding
SLC4A11	solute carrier family 4 member 11 [Source:HGNC Symbol;Acc:HGNC:16438]	20	3227417	3239190	-1	412.083	1.94895	2.51e-14	1.23e-12	protein_coding
SPAAR	small regulatory polypeptide of amino acid response [Source:HGNC Symbol;Acc:HGNC:27244]	9	35909483	35937153	1	289.413	-1.68779	2.52e-14	1.23e-12	protein_coding
AL031658.1		20	32027753	32031575	-1	36.9619	-2.11876	2.53e-14	1.23e-12	antisense_RNA
AL355987.4		9	136799223	136810042	1	141.286	-2.02861	2.57e-14	1.25e-12	processed_transcript
TP63	tumor protein p63 [Source:HGNC Symbol;Acc:HGNC:15979]	3	189631416	189897279	1	845.526	1.94848	2.59e-14	1.26e-12	protein_coding
OSR2	odd-skipped related transciption factor 2 [Source:HGNC Symbol;Acc:HGNC:15830]	8	98944403	98952104	1	300.986	1.68509	2.61e-14	1.27e-12	protein_coding
CPXM1	carboxypeptidase X, M14 family member 1 [Source:HGNC Symbol;Acc:HGNC:15771]	20	2794069	2800637	-1	795.497	2.81112	2.79e-14	1.35e-12	protein_coding
TMEM177	transmembrane protein 177 [Source:HGNC Symbol;Acc:HGNC:28143]	2	119679167	119686507	1	238.621	0.711014	2.82e-14	1.37e-12	protein_coding
TUBB3	tubulin beta 3 class III [Source:HGNC Symbol;Acc:HGNC:20772]	16	89921392	89938761	1	22.1208	2.60135	2.85e-14	1.38e-12	protein_coding
LTK	leukocyte receptor tyrosine kinase [Source:HGNC Symbol;Acc:HGNC:6721]	15	41503638	41513887	-1	1249.88	-1.892	2.94e-14	1.42e-12	protein_coding
AC008870.5		16	23696665	23697314	-1	14.0528	3.13036	2.96e-14	1.43e-12	TEC
UBA7	ubiquitin like modifier activating enzyme 7 [Source:HGNC Symbol;Acc:HGNC:12471]	3	49805207	49813946	-1	5954.52	-0.736891	3.03e-14	1.46e-12	protein_coding
S1PR3	sphingosine-1-phosphate receptor 3 [Source:HGNC Symbol;Acc:HGNC:3167]	9	88991447	89005010	1	1915.18	1.61073	3.09e-14	1.48e-12	protein_coding
MYO15B	myosin XVB [Source:HGNC Symbol;Acc:HGNC:14083]	17	75588058	75626501	1	7706.53	-1.32529	3.09e-14	1.48e-12	protein_coding
NOVA2	NOVA alternative splicing regulator 2 [Source:HGNC Symbol;Acc:HGNC:7887]	19	45933734	45973546	-1	927.085	-1.25734	3.13e-14	1.5e-12	protein_coding
QRICH2	glutamine rich 2 [Source:HGNC Symbol;Acc:HGNC:25326]	17	76274049	76307998	-1	397.128	-1.47181	3.14e-14	1.5e-12	protein_coding
GDF15	growth differentiation factor 15 [Source:HGNC Symbol;Acc:HGNC:30142]	19	18374731	18389176	1	2347.16	1.95302	3.15e-14	1.5e-12	protein_coding
AP003355.2		8	98436669	98439290	1	22.1445	2.24528	3.26e-14	1.56e-12	antisense_RNA
SEC61A1	Sec61 translocon alpha 1 subunit [Source:HGNC Symbol;Acc:HGNC:18276]	3	128051641	128071683	1	16122	0.779864	3.38e-14	1.61e-12	protein_coding
RADIL	Rap associating with DIL domain [Source:HGNC Symbol;Acc:HGNC:22226]	7	4797055	4883719	-1	397.553	-1.16857	3.44e-14	1.64e-12	protein_coding
AGRP	agouti related neuropeptide [Source:HGNC Symbol;Acc:HGNC:330]	16	67482571	67483813	-1	135.627	-2.17362	3.45e-14	1.64e-12	protein_coding
NPM3	nucleophosmin/nucleoplasmin 3 [Source:HGNC Symbol;Acc:HGNC:7931]	10	101781325	101783413	-1	433.802	1.00119	3.52e-14	1.67e-12	protein_coding
PRKG2	protein kinase, cGMP-dependent, type II [Source:HGNC Symbol;Acc:HGNC:9416]	4	81087370	81215117	-1	369.539	-1.8502	3.57e-14	1.69e-12	protein_coding
KIAA0930	KIAA0930 [Source:HGNC Symbol;Acc:HGNC:1314]	22	45190338	45240769	-1	4826.3	0.741926	3.58e-14	1.69e-12	protein_coding
TAGLN	transgelin [Source:HGNC Symbol;Acc:HGNC:11553]	11	117199321	117204782	1	25628.6	1.33849	3.62e-14	1.72e-12	protein_coding
NDRG4	NDRG family member 4 [Source:HGNC Symbol;Acc:HGNC:14466]	16	58462846	58513628	1	1498.45	-1.80172	3.65e-14	1.73e-12	protein_coding
RBP2	retinol binding protein 2 [Source:HGNC Symbol;Acc:HGNC:9920]	3	139452884	139480747	-1	107.332	-2.15362	3.65e-14	1.73e-12	protein_coding
IGHV5-51	immunoglobulin heavy variable 5-51 [Source:HGNC Symbol;Acc:HGNC:5659]	14	106578744	106579236	-1	12.1457	3.79628	3.68e-14	1.73e-12	IG_V_gene
IGHV5-51	immunoglobulin heavy variable 5-51 [Source:HGNC Symbol;Acc:HGNC:5659]	CHR_HSCHR14_3_CTG1	106603423	106603917	-1	12.1457	3.79628	3.68e-14	1.73e-12	IG_V_gene
IMPA1P1	inositol monophosphatase 1 pseudogene 1 [Source:HGNC Symbol;Acc:HGNC:33956]	8	81605569	81631134	-1	41.4717	-3.05764	3.96e-14	1.86e-12	transcribed_unprocessed_pseudogene
PEX26	peroxisomal biogenesis factor 26 [Source:HGNC Symbol;Acc:HGNC:22965]	22	18077920	18131138	1	3509.48	0.311657	4.09e-14	1.92e-12	protein_coding
DLC1	DLC1 Rho GTPase activating protein [Source:HGNC Symbol;Acc:HGNC:2897]	8	13083361	13604610	-1	13480.2	-1.20614	4.11e-14	1.93e-12	protein_coding
SAA1	serum amyloid A1 [Source:HGNC Symbol;Acc:HGNC:10513]	11	18266174	18269977	1	1964.9	3.3394	4.38e-14	2.05e-12	protein_coding
MIR4530	microRNA 4530 [Source:HGNC Symbol;Acc:HGNC:41764]	19	39409623	39409678	-1	15.7352	-2.44149	4.46e-14	2.09e-12	miRNA
PKIA	cAMP-dependent protein kinase inhibitor alpha [Source:HGNC Symbol;Acc:HGNC:9017]	8	78516139	78605267	1	909.404	-0.91139	4.49e-14	2.1e-12	protein_coding
GOLGA3	golgin A3 [Source:HGNC Symbol;Acc:HGNC:4426]	12	132768909	132828858	-1	7012.23	0.473662	4.51e-14	2.11e-12	protein_coding
RPLP0P6	ribosomal protein lateral stalk subunit P0 pseudogene 6 [Source:HGNC Symbol;Acc:HGNC:36404]	2	38481851	38482804	1	3453.93	0.785488	4.53e-14	2.11e-12	processed_pseudogene
CCL13	C-C motif chemokine ligand 13 [Source:HGNC Symbol;Acc:HGNC:10611]	17	34356452	34358610	1	1160.07	1.95093	4.69e-14	2.19e-12	protein_coding
WDR12	WD repeat domain 12 [Source:HGNC Symbol;Acc:HGNC:14098]	2	202874782	203014798	-1	1595.7	0.835178	4.72e-14	2.2e-12	protein_coding
CHI3L1	chitinase 3 like 1 [Source:HGNC Symbol;Acc:HGNC:1932]	1	203178931	203186749	-1	5260.49	2.18328	4.75e-14	2.21e-12	protein_coding
AL136164.4		6	71373253	71375387	-1	1722.39	-1.72255	4.8e-14	2.23e-12	TEC
MED4-AS1	MED4 antisense RNA 1 [Source:HGNC Symbol;Acc:HGNC:39213]	13	48077137	48079991	1	20.1053	-2.61135	4.81e-14	2.23e-12	antisense_RNA
LOX	lysyl oxidase [Source:HGNC Symbol;Acc:HGNC:6664]	5	122063195	122078360	-1	3037.44	1.27463	4.84e-14	2.24e-12	protein_coding
ANGPTL7	angiopoietin like 7 [Source:HGNC Symbol;Acc:HGNC:24078]	1	11189341	11195981	1	112.057	-2.00517	4.98e-14	2.3e-12	protein_coding
EGFL7	EGF like domain multiple 7 [Source:HGNC Symbol;Acc:HGNC:20594]	9	136658856	136672678	1	8236.55	-1.4543	5.01e-14	2.31e-12	protein_coding
CFI	complement factor I [Source:HGNC Symbol;Acc:HGNC:5394]	4	109740694	109802179	-1	5732.11	0.955403	5.02e-14	2.32e-12	protein_coding
ANOS1	anosmin 1 [Source:HGNC Symbol;Acc:HGNC:6211]	X	8528874	8732186	-1	7639.03	-1.62	5.22e-14	2.4e-12	protein_coding
INSC	INSC, spindle orientation adaptor protein [Source:HGNC Symbol;Acc:HGNC:33116]	11	15112424	15247208	1	103.524	-1.83759	5.22e-14	2.4e-12	protein_coding
BDNF	brain derived neurotrophic factor [Source:HGNC Symbol;Acc:HGNC:1033]	11	27654893	27722058	-1	333.585	-1.84793	5.31e-14	2.44e-12	protein_coding
DNAJC18	DnaJ heat shock protein family (Hsp40) member C18 [Source:HGNC Symbol;Acc:HGNC:28429]	5	139408588	139444491	-1	1196.58	-0.773286	5.44e-14	2.5e-12	protein_coding
ELOVL4	ELOVL fatty acid elongase 4 [Source:HGNC Symbol;Acc:HGNC:14415]	6	79914812	79947580	-1	86.4989	1.18199	5.46e-14	2.51e-12	protein_coding
MATN3	matrilin 3 [Source:HGNC Symbol;Acc:HGNC:6909]	2	19992111	20012694	-1	983.382	-1.58418	5.5e-14	2.52e-12	protein_coding
TACR1	tachykinin receptor 1 [Source:HGNC Symbol;Acc:HGNC:11526]	2	75046463	75199700	-1	312.336	1.87758	5.54e-14	2.53e-12	protein_coding
EDNRB	endothelin receptor type B [Source:HGNC Symbol;Acc:HGNC:3180]	13	77895481	77919768	-1	9520.11	-1.46801	5.71e-14	2.61e-12	protein_coding
SH3RF3	SH3 domain containing ring finger 3 [Source:HGNC Symbol;Acc:HGNC:24699]	2	109129348	109504632	1	1608.86	0.961298	5.8e-14	2.65e-12	protein_coding
STXBP6	syntaxin binding protein 6 [Source:HGNC Symbol;Acc:HGNC:19666]	14	24809656	25050297	-1	2301.42	-1.91892	5.81e-14	2.65e-12	protein_coding
LAX1	lymphocyte transmembrane adaptor 1 [Source:HGNC Symbol;Acc:HGNC:26005]	1	203765176	203776233	1	848.664	1.85501	6.11e-14	2.78e-12	protein_coding
DGKE	diacylglycerol kinase epsilon [Source:HGNC Symbol;Acc:HGNC:2852]	17	56834099	56869567	1	1314.76	-0.95999	6.18e-14	2.81e-12	protein_coding
AC104809.2		2	240954617	240967451	-1	131.076	-2.47165	6.18e-14	2.81e-12	processed_transcript
MAGI1	membrane associated guanylate kinase, WW and PDZ domain containing 1 [Source:HGNC Symbol;Acc:HGNC:946]	3	65353525	66038834	-1	3073.21	-0.667329	6.19e-14	2.81e-12	protein_coding
MAGI1	membrane associated guanylate kinase, WW and PDZ domain containing 1 [Source:HGNC Symbol;Acc:HGNC:946]	CHR_HG2235_PATCH	65353525	66038834	-1	3073.21	-0.667329	6.19e-14	2.81e-12	protein_coding
ALPK2	alpha kinase 2 [Source:HGNC Symbol;Acc:HGNC:20565]	18	58481247	58628957	-1	65.2941	2.47698	6.31e-14	2.86e-12	protein_coding
ADAMTS18	ADAM metallopeptidase with thrombospondin type 1 motif 18 [Source:HGNC Symbol;Acc:HGNC:17110]	16	77247813	77435114	-1	49.4889	2.98946	6.33e-14	2.86e-12	protein_coding
PPP1R9A	protein phosphatase 1 regulatory subunit 9A [Source:HGNC Symbol;Acc:HGNC:14946]	7	94907202	95296415	1	1765.45	-0.867599	6.47e-14	2.92e-12	protein_coding
CLCA2	chloride channel accessory 2 [Source:HGNC Symbol;Acc:HGNC:2016]	1	86424086	86456558	1	929.792	3.32109	6.53e-14	2.95e-12	protein_coding
PFKP	phosphofructokinase, platelet [Source:HGNC Symbol;Acc:HGNC:8878]	10	3066333	3137712	1	2343.12	1.14587	6.65e-14	3e-12	protein_coding
ZNF8	zinc finger protein 8 [Source:HGNC Symbol;Acc:HGNC:13154]	19	58278951	58302805	1	965.359	0.480556	6.65e-14	3e-12	protein_coding
FAXDC2	fatty acid hydroxylase domain containing 2 [Source:HGNC Symbol;Acc:HGNC:1334]	5	154818491	154859252	-1	4218.78	-1.16438	6.93e-14	3.12e-12	protein_coding
ST14	suppression of tumorigenicity 14 [Source:HGNC Symbol;Acc:HGNC:11344]	11	130159562	130210376	1	4810.52	0.963143	7.37e-14	3.31e-12	protein_coding
BOC	BOC cell adhesion associated, oncogene regulated [Source:HGNC Symbol;Acc:HGNC:17173]	3	113211003	113287459	1	977.521	1.81157	7.47e-14	3.35e-12	protein_coding
IER5L	immediate early response 5 like [Source:HGNC Symbol;Acc:HGNC:23679]	9	129175552	129178262	-1	446.681	1.53	7.57e-14	3.39e-12	protein_coding
AC104241.2		11	44694863	44696301	-1	6.28819	-3.4347	7.76e-14	3.47e-12	lincRNA
HIGD1B	HIG1 hypoxia inducible domain family member 1B [Source:HGNC Symbol;Acc:HGNC:24318]	17	44846353	44850480	1	781.576	-1.43232	8.08e-14	3.61e-12	protein_coding
NIM1K	NIM1 serine/threonine protein kinase [Source:HGNC Symbol;Acc:HGNC:28646]	5	43192071	43280850	1	159.2	-1.4697	8.18e-14	3.65e-12	protein_coding
EVA1A	eva-1 homolog A, regulator of programmed cell death [Source:HGNC Symbol;Acc:HGNC:25816]	2	75469302	75569722	-1	1304.46	-1.04823	8.21e-14	3.66e-12	protein_coding
ICMT	isoprenylcysteine carboxyl methyltransferase [Source:HGNC Symbol;Acc:HGNC:5350]	1	6221193	6235972	-1	5637.63	0.701159	8.27e-14	3.68e-12	protein_coding
FUT6	fucosyltransferase 6 [Source:HGNC Symbol;Acc:HGNC:4017]	19	5830610	5839731	-1	82.8025	2.36119	8.42e-14	3.75e-12	protein_coding
CCDC169	coiled-coil domain containing 169 [Source:HGNC Symbol;Acc:HGNC:34361]	13	36222008	36297840	-1	25.2633	1.63729	8.88e-14	3.95e-12	protein_coding
SSR4	signal sequence receptor subunit 4 [Source:HGNC Symbol;Acc:HGNC:11326]	X	153793516	153798505	1	9598.24	1.29516	8.91e-14	3.95e-12	protein_coding
AL137782.1		13	75549773	75807120	1	174.717	-1.32433	9.62e-14	4.26e-12	processed_transcript
HDLBP	high density lipoprotein binding protein [Source:HGNC Symbol;Acc:HGNC:4857]	2	241227264	241317061	-1	25911.6	0.802196	1.01e-13	4.48e-12	protein_coding
HIF1A	hypoxia inducible factor 1 alpha subunit [Source:HGNC Symbol;Acc:HGNC:4910]	14	61695513	61748259	1	15413.2	1.58496	1.05e-13	4.64e-12	protein_coding
VEGFA	vascular endothelial growth factor A [Source:HGNC Symbol;Acc:HGNC:12680]	6	43770184	43786487	1	13585	-1.31131	1.07e-13	4.71e-12	protein_coding
IGHV4-59	immunoglobulin heavy variable 4-59 [Source:HGNC Symbol;Acc:HGNC:5654]	CHR_HSCHR14_3_CTG1	106651930	106652506	-1	64.6848	3.12666	1.11e-13	4.9e-12	IG_V_gene
IGHV4-59	immunoglobulin heavy variable 4-59 [Source:HGNC Symbol;Acc:HGNC:5654]	14	106627249	106627825	-1	64.6848	3.12666	1.11e-13	4.9e-12	IG_V_gene
FZD8	frizzled class receptor 8 [Source:HGNC Symbol;Acc:HGNC:4046]	10	35638249	35642278	-1	860.101	-0.87759	1.14e-13	5.01e-12	protein_coding
IGLC3	immunoglobulin lambda constant 3 (Kern-Oz+ marker) [Source:HGNC Symbol;Acc:HGNC:5857]	22	22906342	22906803	1	38706.8	2.62604	1.15e-13	5.07e-12	IG_C_gene
CXADR	CXADR, Ig-like cell adhesion molecule [Source:HGNC Symbol;Acc:HGNC:2559]	21	17512382	17593579	1	2718.59	-0.867492	1.19e-13	5.22e-12	protein_coding
CDH2	cadherin 2 [Source:HGNC Symbol;Acc:HGNC:1759]	18	27950966	28177446	-1	381.495	2.28866	1.19e-13	5.24e-12	protein_coding
GIMAP1	GTPase, IMAP family member 1 [Source:HGNC Symbol;Acc:HGNC:23237]	7	150716557	150724284	1	1569.47	-0.977069	1.24e-13	5.42e-12	protein_coding
AC024257.1		12	48231098	48284210	-1	11.2164	-2.33032	1.26e-13	5.52e-12	lincRNA
FAM83D	family with sequence similarity 83 member D [Source:HGNC Symbol;Acc:HGNC:16122]	20	38926312	38953106	1	887.842	2.09475	1.29e-13	5.65e-12	protein_coding
AL121987.2		1	160202199	160208869	-1	50.3709	-1.40266	1.3e-13	5.7e-12	antisense_RNA
ST8SIA6-AS1	ST8SIA6 antisense RNA 1 [Source:HGNC Symbol;Acc:HGNC:44880]	10	17386936	17413503	1	18.3288	-2.38054	1.32e-13	5.75e-12	antisense_RNA
STT3A	STT3A, catalytic subunit of the oligosaccharyltransferase complex [Source:HGNC Symbol;Acc:HGNC:6172]	11	125591712	125625215	1	6712.82	0.562097	1.32e-13	5.77e-12	protein_coding
AC034105.1		16	31962063	31962381	1	30.2732	3.06533	1.35e-13	5.87e-12	processed_pseudogene
SFRP2	secreted frizzled related protein 2 [Source:HGNC Symbol;Acc:HGNC:10777]	4	153780592	153789120	-1	11106.9	2.61362	1.35e-13	5.87e-12	protein_coding
PLTP	phospholipid transfer protein [Source:HGNC Symbol;Acc:HGNC:9093]	20	45898621	45912155	-1	5161.88	1.54904	1.35e-13	5.87e-12	protein_coding
UBE2T	ubiquitin conjugating enzyme E2 T [Source:HGNC Symbol;Acc:HGNC:25009]	1	202331657	202341980	-1	179.588	1.02054	1.35e-13	5.87e-12	protein_coding
HBA2	hemoglobin subunit alpha 2 [Source:HGNC Symbol;Acc:HGNC:4824]	16	172847	173710	1	1628	-2.49924	1.38e-13	5.98e-12	protein_coding
AC092053.3		3	39148281	39172952	1	640.372	-1.85433	1.41e-13	6.1e-12	antisense_RNA
C10orf25	chromosome 10 open reading frame 25 [Source:HGNC Symbol;Acc:HGNC:23509]	10	44997698	45000888	-1	255.311	-0.830306	1.45e-13	6.29e-12	antisense_RNA
LEO1	LEO1 homolog, Paf1/RNA polymerase II complex component [Source:HGNC Symbol;Acc:HGNC:30401]	15	51938025	51971806	-1	1072.43	0.581694	1.48e-13	6.4e-12	protein_coding
ABCA10	ATP binding cassette subfamily A member 10 [Source:HGNC Symbol;Acc:HGNC:30]	17	69147214	69244846	-1	1162.56	-1.5927	1.48e-13	6.4e-12	protein_coding
OLFML2B	olfactomedin like 2B [Source:HGNC Symbol;Acc:HGNC:24558]	1	161983192	162023854	-1	1872.48	1.17236	1.5e-13	6.48e-12	protein_coding
TBX21	T-box 21 [Source:HGNC Symbol;Acc:HGNC:11599]	17	47733244	47746119	1	295.688	-1.42848	1.52e-13	6.54e-12	protein_coding
ZMAT1	zinc finger matrin-type 1 [Source:HGNC Symbol;Acc:HGNC:29377]	X	101882288	101932031	-1	3308.03	-1.27969	1.53e-13	6.57e-12	protein_coding
FSTL1	follistatin like 1 [Source:HGNC Symbol;Acc:HGNC:3972]	3	120392293	120451253	-1	28078.8	1.28165	1.53e-13	6.59e-12	protein_coding
AL596442.2		6	170178681	170179660	1	80.3125	-1.97658	1.57e-13	6.74e-12	lincRNA
GDA	guanine deaminase [Source:HGNC Symbol;Acc:HGNC:4212]	9	72114595	72257193	1	96.4142	2.50713	1.61e-13	6.89e-12	protein_coding
CCND2	cyclin D2 [Source:HGNC Symbol;Acc:HGNC:1583]	12	4273772	4305350	1	6076.59	0.751816	1.61e-13	6.91e-12	protein_coding
COL6A1	collagen type VI alpha 1 chain [Source:HGNC Symbol;Acc:HGNC:2211]	21	45981737	46005050	1	23649.9	1.23079	1.62e-13	6.94e-12	protein_coding
GLYATL2	glycine-N-acyltransferase like 2 [Source:HGNC Symbol;Acc:HGNC:24178]	11	58834065	58904215	-1	27.2811	3.2361	1.63e-13	6.94e-12	protein_coding
GNAQ	G protein subunit alpha q [Source:HGNC Symbol;Acc:HGNC:4390]	9	77716087	78031458	-1	11068.5	-0.56654	1.66e-13	7.07e-12	protein_coding
EPOR	erythropoietin receptor [Source:HGNC Symbol;Acc:HGNC:3416]	19	11377205	11384342	-1	971.697	-1.17431	1.67e-13	7.12e-12	protein_coding
CA3-AS1	CA3 antisense RNA 1 [Source:HGNC Symbol;Acc:HGNC:51657]	8	85441851	85464915	-1	27.312	-1.2976	1.7e-13	7.22e-12	antisense_RNA
AC024337.2		15	96080713	96084584	-1	197.278	-2.00238	1.7e-13	7.22e-12	lincRNA
RAMP1	receptor activity modifying protein 1 [Source:HGNC Symbol;Acc:HGNC:9843]	2	237858893	237912114	1	768.716	1.55076	1.72e-13	7.29e-12	protein_coding
SFTPC	surfactant protein C [Source:HGNC Symbol;Acc:HGNC:10802]	8	22156913	22164479	1	622834	-1.68937	1.72e-13	7.3e-12	protein_coding
SAP30	Sin3A associated protein 30 [Source:HGNC Symbol;Acc:HGNC:10532]	4	173369969	173377532	1	723.822	0.967898	1.78e-13	7.54e-12	protein_coding
IGLV1-51	immunoglobulin lambda variable 1-51 [Source:HGNC Symbol;Acc:HGNC:5882]	22	22322472	22322969	1	8967.94	3.28464	1.79e-13	7.59e-12	IG_V_gene
IGKV3-15	immunoglobulin kappa variable 3-15 [Source:HGNC Symbol;Acc:HGNC:5816]	2	89085177	89085787	-1	5334.57	3.0282	1.81e-13	7.65e-12	IG_V_gene
IGKV3-15	immunoglobulin kappa variable 3-15 [Source:HGNC Symbol;Acc:HGNC:5816]	CHR_HG2290_PATCH	89085177	89085787	-1	5334.57	3.0282	1.81e-13	7.65e-12	IG_V_gene
CXCL2	C-X-C motif chemokine ligand 2 [Source:HGNC Symbol;Acc:HGNC:4603]	4	74097035	74099293	-1	8130.88	-2.33383	1.85e-13	7.81e-12	protein_coding
AGPAT5	1-acylglycerol-3-phosphate O-acyltransferase 5 [Source:HGNC Symbol;Acc:HGNC:20886]	8	6708357	6759666	1	1375.56	0.737307	1.9e-13	8.01e-12	protein_coding
AC092794.1		12	25210652	25211233	1	64.02	-1.42616	1.93e-13	8.12e-12	antisense_RNA
FAM198A	family with sequence similarity 198 member A [Source:HGNC Symbol;Acc:HGNC:24485]	3	42979267	43060211	1	513.423	1.43116	1.95e-13	8.22e-12	protein_coding
TMED2	transmembrane p24 trafficking protein 2 [Source:HGNC Symbol;Acc:HGNC:16996]	12	123584531	123598577	1	13194.1	0.504198	1.96e-13	8.24e-12	protein_coding
IER2	immediate early response 2 [Source:HGNC Symbol;Acc:HGNC:28871]	19	13150415	13154908	1	5564.64	-1.55931	1.96e-13	8.24e-12	protein_coding
FKBP11	FK506 binding protein 11 [Source:HGNC Symbol;Acc:HGNC:18624]	12	48921518	48926474	-1	1545.54	1.35472	1.97e-13	8.29e-12	protein_coding
IGKV3D-20	immunoglobulin kappa variable 3D-20 [Source:HGNC Symbol;Acc:HGNC:5825]	2	90038848	90039479	1	1100.75	3.08882	2e-13	8.38e-12	IG_V_gene
CD47	CD47 molecule [Source:HGNC Symbol;Acc:HGNC:1682]	3	108043298	108091025	-1	17003.3	-0.622336	2.08e-13	8.71e-12	protein_coding
FABP12	fatty acid binding protein 12 [Source:HGNC Symbol;Acc:HGNC:34524]	8	81524981	81531378	-1	4.87929	-3.92417	2.09e-13	8.76e-12	protein_coding
OXCT1	3-oxoacid CoA-transferase 1 [Source:HGNC Symbol;Acc:HGNC:8527]	5	41730065	41870519	-1	1628.27	0.7072	2.12e-13	8.87e-12	protein_coding
SCG2	secretogranin II [Source:HGNC Symbol;Acc:HGNC:10575]	2	223596940	223602503	-1	310.35	1.97359	2.13e-13	8.88e-12	protein_coding
PRRX1	paired related homeobox 1 [Source:HGNC Symbol;Acc:HGNC:9142]	1	170662728	170739419	1	4132.41	1.28533	2.13e-13	8.9e-12	protein_coding
RRAS	RAS related [Source:HGNC Symbol;Acc:HGNC:10447]	19	49635292	49640201	-1	4203.59	-0.973995	2.16e-13	9.01e-12	protein_coding
HECW1	HECT, C2 and WW domain containing E3 ubiquitin protein ligase 1 [Source:HGNC Symbol;Acc:HGNC:22195]	7	43112599	43566001	1	52.2444	1.92395	2.19e-13	9.08e-12	protein_coding
KCNMA1	potassium calcium-activated channel subfamily M alpha 1 [Source:HGNC Symbol;Acc:HGNC:6284]	10	76869601	77638369	-1	1940.93	1.36615	2.19e-13	9.08e-12	protein_coding
VEGFD	vascular endothelial growth factor D [Source:HGNC Symbol;Acc:HGNC:3708]	X	15345591	15384376	-1	2122.72	-1.83124	2.18e-13	9.08e-12	protein_coding
ANKRD35	ankyrin repeat domain 35 [Source:HGNC Symbol;Acc:HGNC:26323]	1	145866560	145885866	-1	436.483	1.22209	2.21e-13	9.15e-12	protein_coding
LGALS4	galectin 4 [Source:HGNC Symbol;Acc:HGNC:6565]	19	38801671	38813364	-1	116.722	-1.63939	2.28e-13	9.46e-12	protein_coding
LGALS4	galectin 4 [Source:HGNC Symbol;Acc:HGNC:6565]	CHR_HG26_PATCH	38801718	38813400	-1	116.722	-1.63939	2.28e-13	9.46e-12	protein_coding
SHC1	SHC adaptor protein 1 [Source:HGNC Symbol;Acc:HGNC:10840]	1	154962298	154974395	-1	5591.69	0.937431	2.31e-13	9.56e-12	protein_coding
FAM213B	family with sequence similarity 213 member B [Source:HGNC Symbol;Acc:HGNC:28390]	1	2586491	2591469	1	198.394	3.34997	2.33e-13	9.62e-12	protein_coding
FAM213B	family with sequence similarity 213 member B [Source:HGNC Symbol;Acc:HGNC:28390]	CHR_HSCHR1_1_CTG3	2586491	2591469	1	198.394	3.34997	2.33e-13	9.62e-12	protein_coding
KLRD1	killer cell lectin like receptor D1 [Source:HGNC Symbol;Acc:HGNC:6378]	12	10226058	10329600	1	1095.11	-1.76531	2.33e-13	9.62e-12	protein_coding
PIGA	phosphatidylinositol glycan anchor biosynthesis class A [Source:HGNC Symbol;Acc:HGNC:8957]	X	15319451	15335580	-1	2770.83	-1.29733	2.34e-13	9.65e-12	protein_coding
AC090181.2		15	77067654	77068325	-1	117.84	-1.67467	2.37e-13	9.77e-12	sense_intronic
SORD	sorbitol dehydrogenase [Source:HGNC Symbol;Acc:HGNC:11184]	15	45023104	45077185	1	799.35	1.06785	2.39e-13	9.83e-12	protein_coding
KCNN4	potassium calcium-activated channel subfamily N member 4 [Source:HGNC Symbol;Acc:HGNC:6293]	19	43766533	43781257	-1	729.44	1.31501	2.5e-13	1.03e-11	protein_coding
AL136982.6		10	86993432	87024732	1	11.2462	-1.945	2.51e-13	1.03e-11	processed_transcript
ROBO1	roundabout guidance receptor 1 [Source:HGNC Symbol;Acc:HGNC:10249]	3	78597240	79767815	-1	3310.69	0.97083	2.57e-13	1.05e-11	protein_coding
LYSMD4	LysM domain containing 4 [Source:HGNC Symbol;Acc:HGNC:26571]	15	99715697	99733561	-1	663.236	-0.765874	2.56e-13	1.05e-11	protein_coding
LINC01447	long intergenic non-protein coding RNA 1447 [Source:HGNC Symbol;Acc:HGNC:50783]	7	47621939	47629893	1	20.2572	-1.97434	2.58e-13	1.06e-11	lincRNA
IGHV1-3	immunoglobulin heavy variable 1-3 [Source:HGNC Symbol;Acc:HGNC:5552]	14	106005095	106005574	-1	333.676	3.71016	2.63e-13	1.08e-11	IG_V_gene
IGHV1-3	immunoglobulin heavy variable 1-3 [Source:HGNC Symbol;Acc:HGNC:5552]	CHR_HSCHR14_3_CTG1	106005866	106006345	-1	333.676	3.71016	2.63e-13	1.08e-11	IG_V_gene
KLF8	Kruppel like factor 8 [Source:HGNC Symbol;Acc:HGNC:6351]	X	56232421	56287889	1	1123.33	-0.805586	2.63e-13	1.08e-11	protein_coding
FGD5	FYVE, RhoGEF and PH domain containing 5 [Source:HGNC Symbol;Acc:HGNC:19117]	3	14810853	14934565	1	3881.49	-0.829289	2.67e-13	1.09e-11	protein_coding
RN7SL749P	RNA, 7SL, cytoplasmic 749, pseudogene [Source:HGNC Symbol;Acc:HGNC:46765]	10	119212857	119213146	1	13.1154	-1.87516	2.68e-13	1.09e-11	misc_RNA
ENHO	energy homeostasis associated [Source:HGNC Symbol;Acc:HGNC:24838]	9	34521040	34523041	-1	55.5096	-2.10824	2.69e-13	1.1e-11	protein_coding
KLF6	Kruppel like factor 6 [Source:HGNC Symbol;Acc:HGNC:2235]	10	3775996	3785281	-1	24503.1	-1.24108	2.83e-13	1.15e-11	protein_coding
GCOM1	GRINL1A complex locus 1 [Source:HGNC Symbol;Acc:HGNC:26424]	15	57591908	57714745	1	112.989	-2.1875	3.02e-13	1.23e-11	protein_coding
PI15	peptidase inhibitor 15 [Source:HGNC Symbol;Acc:HGNC:8946]	8	74824537	74855029	1	1592.27	2.97783	3.04e-13	1.23e-11	protein_coding
ITM2C	integral membrane protein 2C [Source:HGNC Symbol;Acc:HGNC:6175]	2	230864639	230879248	1	6676.01	1.27815	3.04e-13	1.23e-11	protein_coding
LINC00710	long intergenic non-protein coding RNA 710 [Source:HGNC Symbol;Acc:HGNC:27386]	10	10917880	10952234	-1	25.2361	-1.99255	3.16e-13	1.28e-11	processed_transcript
FER1L4	fer-1 like family member 4, pseudogene [Source:HGNC Symbol;Acc:HGNC:15801]	20	35558737	35607562	-1	928.241	2.03232	3.18e-13	1.29e-11	transcribed_unitary_pseudogene
SECISBP2	SECIS binding protein 2 [Source:HGNC Symbol;Acc:HGNC:30972]	9	89318506	89359662	1	4480.81	-0.4521	3.2e-13	1.29e-11	protein_coding
C11orf21	chromosome 11 open reading frame 21 [Source:HGNC Symbol;Acc:HGNC:13231]	11	2295645	2303049	-1	616.917	-1.65794	3.22e-13	1.3e-11	protein_coding
HSPA5	heat shock protein family A (Hsp70) member 5 [Source:HGNC Symbol;Acc:HGNC:5238]	9	125234853	125241330	-1	31838.6	0.832721	3.22e-13	1.3e-11	protein_coding
FAP	fibroblast activation protein alpha [Source:HGNC Symbol;Acc:HGNC:3590]	2	162170684	162245151	-1	826.404	1.93099	3.24e-13	1.3e-11	protein_coding
BHLHA15	basic helix-loop-helix family member a15 [Source:HGNC Symbol;Acc:HGNC:22265]	7	98211427	98212979	1	126.751	2.59801	3.25e-13	1.31e-11	protein_coding
CHPF2	chondroitin polymerizing factor 2 [Source:HGNC Symbol;Acc:HGNC:29270]	7	151232489	151238827	1	3390.09	0.82401	3.26e-13	1.31e-11	protein_coding
LEF1	lymphoid enhancer binding factor 1 [Source:HGNC Symbol;Acc:HGNC:6551]	4	108047545	108168956	-1	684.582	0.900894	3.26e-13	1.31e-11	protein_coding
AL583785.1		9	13446491	13487511	1	27.2453	2.54518	3.27e-13	1.31e-11	lincRNA
PLEKHA4	pleckstrin homology domain containing A4 [Source:HGNC Symbol;Acc:HGNC:14339]	19	48837097	48868632	-1	1869.64	1.21937	3.28e-13	1.31e-11	protein_coding
AL162511.1		14	36214607	36235608	1	191.225	-1.53266	3.34e-13	1.34e-11	lincRNA
CLEC14A	C-type lectin domain containing 14A [Source:HGNC Symbol;Acc:HGNC:19832]	14	38254103	38256369	-1	4426.86	-1.03146	3.36e-13	1.34e-11	protein_coding
ZMAT3	zinc finger matrin-type 3 [Source:HGNC Symbol;Acc:HGNC:29983]	3	179017223	179072279	-1	3371.42	1.11985	3.39e-13	1.36e-11	protein_coding
KLK12	kallikrein related peptidase 12 [Source:HGNC Symbol;Acc:HGNC:6360]	19	51029092	51035230	-1	66.1677	2.7465	3.47e-13	1.38e-11	protein_coding
AC015914.1		15	63928274	63935953	1	40.8347	-1.90653	3.5e-13	1.4e-11	antisense_RNA
CAMP	cathelicidin antimicrobial peptide [Source:HGNC Symbol;Acc:HGNC:1472]	3	48223347	48225491	1	121.015	-1.91183	3.52e-13	1.4e-11	protein_coding
AC009090.3		16	57245832	57246396	-1	26.0584	-1.9717	3.6e-13	1.43e-11	antisense_RNA
ECEL1P1	endothelin converting enzyme like 1 pseudogene 1 [Source:HGNC Symbol;Acc:HGNC:14017]	2	232415818	232419816	-1	10.683	-2.27497	3.64e-13	1.45e-11	unprocessed_pseudogene
GPRC5D	G protein-coupled receptor class C group 5 member D [Source:HGNC Symbol;Acc:HGNC:13310]	12	12940775	12952147	-1	127.068	-1.7081	3.66e-13	1.45e-11	protein_coding
RGMA	repulsive guidance molecule family member a [Source:HGNC Symbol;Acc:HGNC:30308]	15	93035273	93089204	-1	424.708	1.46274	3.84e-13	1.52e-11	protein_coding
LCN2	lipocalin 2 [Source:HGNC Symbol;Acc:HGNC:6526]	9	128149071	128153455	1	5624.8	2.7361	3.86e-13	1.53e-11	protein_coding
LINC02552	long intergenic non-protein coding RNA 2552 [Source:HGNC Symbol;Acc:HGNC:53587]	11	104445868	104609321	-1	4.72237	-3.8005	3.93e-13	1.55e-11	lincRNA
FLJ46284	uncharacterized LOC441369 [Source:NCBI gene;Acc:441369]	8	92699742	92879502	-1	67.2742	-1.19235	4.15e-13	1.64e-11	processed_transcript
MSI2	musashi RNA binding protein 2 [Source:HGNC Symbol;Acc:HGNC:18585]	17	57255851	57684685	1	4226.37	1.0403	4.18e-13	1.65e-11	protein_coding
GPT2	glutamic--pyruvic transaminase 2 [Source:HGNC Symbol;Acc:HGNC:18062]	16	46884378	46931297	1	659.338	1.15581	4.23e-13	1.67e-11	protein_coding
CILP2	cartilage intermediate layer protein 2 [Source:HGNC Symbol;Acc:HGNC:24213]	19	19538248	19546659	1	279.267	3.17406	4.25e-13	1.67e-11	protein_coding
TMEM117	transmembrane protein 117 [Source:HGNC Symbol;Acc:HGNC:25308]	12	43835967	44389762	1	256.396	0.97218	4.35e-13	1.71e-11	protein_coding
JAM2	junctional adhesion molecule 2 [Source:HGNC Symbol;Acc:HGNC:14686]	21	25639272	25717562	1	2936.45	-0.949905	4.43e-13	1.74e-11	protein_coding
IGHJ5	immunoglobulin heavy joining 5 [Source:HGNC Symbol;Acc:HGNC:5539]	14	105863814	105863862	-1	6.62185	3.00067	4.45e-13	1.75e-11	IG_J_gene
IGHJ5	immunoglobulin heavy joining 5 [Source:HGNC Symbol;Acc:HGNC:5539]	CHR_HSCHR14_3_CTG1	105864585	105864635	-1	6.62185	3.00067	4.45e-13	1.75e-11	IG_J_gene
TRIM2	tripartite motif containing 2 [Source:HGNC Symbol;Acc:HGNC:15974]	4	153152342	153339320	1	5090.28	1.12355	4.46e-13	1.75e-11	protein_coding
HYOU1	hypoxia up-regulated 1 [Source:HGNC Symbol;Acc:HGNC:16931]	11	119044189	119057202	-1	7550.49	1.14012	4.52e-13	1.77e-11	protein_coding
HYOU1	hypoxia up-regulated 1 [Source:HGNC Symbol;Acc:HGNC:16931]	CHR_HG2217_PATCH	119044188	119057201	-1	7550.49	1.14012	4.52e-13	1.77e-11	protein_coding
GPSM2	G protein signaling modulator 2 [Source:HGNC Symbol;Acc:HGNC:29501]	1	108875350	108934545	1	1225.14	0.822338	4.52e-13	1.77e-11	protein_coding
PNOC	prepronociceptin [Source:HGNC Symbol;Acc:HGNC:9163]	8	28316986	28343355	1	88.0777	2.26173	4.66e-13	1.82e-11	protein_coding
FAM76A	family with sequence similarity 76 member A [Source:HGNC Symbol;Acc:HGNC:28530]	1	27725979	27763122	1	1315.52	-0.692675	4.69e-13	1.83e-11	protein_coding
AC063944.1		3	107272611	107421304	-1	21.6061	-1.92512	4.72e-13	1.84e-11	lincRNA
AL356056.2		10	46582782	46598145	-1	50.239	-1.8471	4.74e-13	1.85e-11	antisense_RNA
BMP2	bone morphogenetic protein 2 [Source:HGNC Symbol;Acc:HGNC:1069]	20	6767664	6780280	1	2651.37	-1.56494	4.94e-13	1.92e-11	protein_coding
TRIM32	tripartite motif containing 32 [Source:HGNC Symbol;Acc:HGNC:16380]	9	116687302	116701300	1	1064.81	0.82359	5.01e-13	1.95e-11	protein_coding
CCT3	chaperonin containing TCP1 subunit 3 [Source:HGNC Symbol;Acc:HGNC:1616]	1	156308968	156367873	-1	7419.02	0.71425	5.06e-13	1.97e-11	protein_coding
IL11	interleukin 11 [Source:HGNC Symbol;Acc:HGNC:5966]	19	55364389	55370463	-1	125.513	2.86515	5.42e-13	2.1e-11	protein_coding
ALG1	ALG1, chitobiosyldiphosphodolichol beta-mannosyltransferase [Source:HGNC Symbol;Acc:HGNC:18294]	16	5033960	5087379	1	803.879	0.717695	5.42e-13	2.1e-11	protein_coding
FAT1	FAT atypical cadherin 1 [Source:HGNC Symbol;Acc:HGNC:3595]	4	186587783	186726722	-1	6267.01	1.17882	5.44e-13	2.11e-11	protein_coding
MEIS3	Meis homeobox 3 [Source:HGNC Symbol;Acc:HGNC:29537]	19	47403124	47419523	-1	364.317	1.28806	5.47e-13	2.12e-11	protein_coding
TCN1	transcobalamin 1 [Source:HGNC Symbol;Acc:HGNC:11652]	11	59852800	59866575	-1	125.963	3.54019	5.48e-13	2.12e-11	protein_coding
LINC02328	long intergenic non-protein coding RNA 2328 [Source:HGNC Symbol;Acc:HGNC:53248]	14	85934710	86129778	1	89.0757	-1.17611	5.51e-13	2.13e-11	lincRNA
CGN	cingulin [Source:HGNC Symbol;Acc:HGNC:17429]	1	151510510	151538692	1	6408.18	-0.966541	5.65e-13	2.18e-11	protein_coding
AC006159.2		7	116563594	116571234	-1	5.07379	-3.33884	5.8e-13	2.23e-11	antisense_RNA
ALDH2	aldehyde dehydrogenase 2 family (mitochondrial) [Source:HGNC Symbol;Acc:HGNC:404]	12	111766887	111817529	1	18946.5	-0.800444	5.9e-13	2.27e-11	protein_coding
GPBAR1	G protein-coupled bile acid receptor 1 [Source:HGNC Symbol;Acc:HGNC:19680]	2	218259496	218263859	1	118.347	-1.05059	5.96e-13	2.29e-11	protein_coding
TRIM71	tripartite motif containing 71 [Source:HGNC Symbol;Acc:HGNC:32669]	3	32818018	32897826	1	267.002	-1.68307	6e-13	2.31e-11	protein_coding
PPAT	phosphoribosyl pyrophosphate amidotransferase [Source:HGNC Symbol;Acc:HGNC:9238]	4	56393362	56435615	-1	608.167	0.755816	6.05e-13	2.32e-11	protein_coding
SGPL1	sphingosine-1-phosphate lyase 1 [Source:HGNC Symbol;Acc:HGNC:10817]	10	70815961	70881173	1	3455.13	0.564222	6.13e-13	2.35e-11	protein_coding
DGKI	diacylglycerol kinase iota [Source:HGNC Symbol;Acc:HGNC:2855]	7	137381037	137847092	-1	66.8154	1.72038	6.18e-13	2.37e-11	protein_coding
AC104984.4		17	30238741	30252237	1	45.0993	-2.96241	6.29e-13	2.41e-11	antisense_RNA
AC005291.2		17	10291820	10317926	1	3.76984	3.37702	6.42e-13	2.45e-11	antisense_RNA
EPYC	epiphycan [Source:HGNC Symbol;Acc:HGNC:3053]	12	90963679	91005026	-1	7.00376	2.97342	6.46e-13	2.47e-11	protein_coding
ST8SIA2	ST8 alpha-N-acetyl-neuraminide alpha-2,8-sialyltransferase 2 [Source:HGNC Symbol;Acc:HGNC:10870]	15	92393828	92468728	1	8.22227	3.25734	6.53e-13	2.49e-11	protein_coding
AC026362.2		12	123087256	123092821	-1	84.2573	-1.70066	6.54e-13	2.49e-11	TEC
AC021491.4		17	50475819	50478391	1	37.1417	-1.82796	6.53e-13	2.49e-11	lincRNA
AC010776.2		18	59696459	59698111	1	52.2067	-2.05814	6.53e-13	2.49e-11	antisense_RNA
FAM196A	family with sequence similarity 196 member A [Source:HGNC Symbol;Acc:HGNC:33859]	10	127135426	127196158	-1	106.543	2.07836	6.63e-13	2.52e-11	protein_coding
C11orf54	chromosome 11 open reading frame 54 [Source:HGNC Symbol;Acc:HGNC:30204]	11	93741591	93764749	1	1574.98	-0.721278	6.63e-13	2.52e-11	protein_coding
OR7E11P	olfactory receptor family 7 subfamily E member 11 pseudogene [Source:HGNC Symbol;Acc:HGNC:8382]	11	67735599	67749003	-1	15.3366	-2.42126	7.09e-13	2.69e-11	transcribed_unprocessed_pseudogene
LINC02154	long intergenic non-protein coding RNA 2154 [Source:HGNC Symbol;Acc:HGNC:53015]	X	13266048	13303452	-1	312.727	-2.50447	7.2e-13	2.73e-11	lincRNA
VWCE	von Willebrand factor C and EGF domains [Source:HGNC Symbol;Acc:HGNC:26487]	11	61258286	61295424	-1	83.8566	1.54891	7.22e-13	2.73e-11	protein_coding
LINC01844	long intergenic non-protein coding RNA 1844 [Source:HGNC Symbol;Acc:HGNC:52660]	5	142745600	142760998	1	34.2553	-2.64277	7.47e-13	2.83e-11	lincRNA
AL138900.3		1	157280716	157283068	1	25.8355	-2.27523	7.5e-13	2.83e-11	lincRNA
IGHG4	immunoglobulin heavy constant gamma 4 (G4m marker) [Source:HGNC Symbol;Acc:HGNC:5528]	14	105620506	105626066	-1	6080.56	3.36876	7.63e-13	2.88e-11	IG_C_gene
IGHG4	immunoglobulin heavy constant gamma 4 (G4m marker) [Source:HGNC Symbol;Acc:HGNC:5528]	CHR_HSCHR14_3_CTG1	105625112	105626837	-1	6080.56	3.36876	7.63e-13	2.88e-11	IG_C_gene
ST6GALNAC5	ST6 N-acetylgalactosaminide alpha-2,6-sialyltransferase 5 [Source:HGNC Symbol;Acc:HGNC:19342]	1	76867441	77065711	1	1322.48	-1.39276	7.65e-13	2.88e-11	protein_coding
PDE6A	phosphodiesterase 6A [Source:HGNC Symbol;Acc:HGNC:8785]	5	149857955	149944793	-1	72.8742	-1.61512	7.66e-13	2.88e-11	protein_coding
IGFL2	IGF like family member 2 [Source:HGNC Symbol;Acc:HGNC:32929]	19	46143106	46161299	1	84.6181	3.5801	7.69e-13	2.89e-11	protein_coding
AC004982.2		7	7552462	7566996	-1	208.402	-1.06833	7.77e-13	2.92e-11	lincRNA
IGKV3D-15	immunoglobulin kappa variable 3D-15 (gene/pseudogene) [Source:HGNC Symbol;Acc:HGNC:5824]	2	90114838	90115402	1	952.742	3.36748	7.87e-13	2.95e-11	IG_V_gene
PAX9	paired box 9 [Source:HGNC Symbol;Acc:HGNC:8623]	14	36657568	36679715	1	476.084	2.18341	7.97e-13	2.99e-11	protein_coding
CD177	CD177 molecule [Source:HGNC Symbol;Acc:HGNC:30072]	19	43353659	43363172	1	213.576	2.67141	7.99e-13	2.99e-11	protein_coding
AP001189.1		11	76657056	76663866	1	310.421	-1.84874	8.02e-13	3e-11	antisense_RNA
CLIC6	chloride intracellular channel 6 [Source:HGNC Symbol;Acc:HGNC:2065]	21	34669389	34718227	1	5129.96	1.51629	8.05e-13	3.01e-11	protein_coding
GJB5	gap junction protein beta 5 [Source:HGNC Symbol;Acc:HGNC:4287]	1	34755047	34758512	1	90.2864	2.60428	8.13e-13	3.04e-11	protein_coding
PRX	periaxin [Source:HGNC Symbol;Acc:HGNC:13797]	19	40393768	40413366	-1	5339.21	-1.93352	8.15e-13	3.04e-11	protein_coding
SLC17A9	solute carrier family 17 member 9 [Source:HGNC Symbol;Acc:HGNC:16192]	20	62952647	62969585	1	954.274	1.31131	8.19e-13	3.05e-11	protein_coding
IGHV3-7	immunoglobulin heavy variable 3-7 [Source:HGNC Symbol;Acc:HGNC:5620]	14	106062151	106062683	-1	1027.32	3.31097	8.21e-13	3.06e-11	IG_V_gene
IGHV3-7	immunoglobulin heavy variable 3-7 [Source:HGNC Symbol;Acc:HGNC:5620]	CHR_HSCHR14_3_CTG1	106062920	106063454	-1	1027.32	3.31097	8.21e-13	3.06e-11	IG_V_gene
KCNG2	potassium voltage-gated channel modifier subfamily G member 2 [Source:HGNC Symbol;Acc:HGNC:6249]	18	79863668	79900184	1	43.5467	2.0676	8.42e-13	3.13e-11	protein_coding
GAB1	GRB2 associated binding protein 1 [Source:HGNC Symbol;Acc:HGNC:4066]	4	143336762	143474568	1	3424.63	-0.903182	8.45e-13	3.14e-11	protein_coding
TMEM176B	transmembrane protein 176B [Source:HGNC Symbol;Acc:HGNC:29596]	7	150791285	150801360	-1	4048.45	1.00024	8.64e-13	3.2e-11	protein_coding
PAQR5	progestin and adipoQ receptor family member 5 [Source:HGNC Symbol;Acc:HGNC:29645]	15	69298947	69407780	1	1384.47	-0.978946	8.64e-13	3.2e-11	protein_coding
LIN7A	lin-7 homolog A, crumbs cell polarity complex component [Source:HGNC Symbol;Acc:HGNC:17787]	12	80792520	80937925	-1	1375.86	-1.03367	8.63e-13	3.2e-11	protein_coding
AC008429.1		5	172954786	172959392	-1	37.439	-1.16827	8.66e-13	3.21e-11	antisense_RNA
AC011472.1		19	11203628	11216168	1	68.6238	-1.49694	8.69e-13	3.21e-11	antisense_RNA
IGKV2-40	immunoglobulin kappa variable 2-40 [Source:HGNC Symbol;Acc:HGNC:5789]	2	89330110	89330429	-1	34.8318	3.0006	8.75e-13	3.23e-11	IG_V_gene
IGKV2-40	immunoglobulin kappa variable 2-40 [Source:HGNC Symbol;Acc:HGNC:5789]	CHR_HG2290_PATCH	89330110	89330429	-1	34.8318	3.0006	8.75e-13	3.23e-11	IG_V_gene
CD244	CD244 molecule [Source:HGNC Symbol;Acc:HGNC:18171]	1	160830160	160862855	-1	273.047	-1.57858	8.87e-13	3.28e-11	protein_coding
AC140479.5		2	110245591	110285856	1	61.3787	3.90749	9.04e-13	3.33e-11	processed_transcript
SPAG4	sperm associated antigen 4 [Source:HGNC Symbol;Acc:HGNC:11214]	20	35615892	35621049	1	513.706	1.80773	9.23e-13	3.4e-11	protein_coding
DOCK6	dedicator of cytokinesis 6 [Source:HGNC Symbol;Acc:HGNC:19189]	19	11199295	11262481	-1	4735.88	-1.01267	9.32e-13	3.43e-11	protein_coding
AC006273.1		19	781002	781862	-1	35.8142	-2.04221	9.36e-13	3.44e-11	lincRNA
SAPCD2	suppressor APC domain containing 2 [Source:HGNC Symbol;Acc:HGNC:28055]	9	137062124	137070588	-1	69.8339	1.26388	9.65e-13	3.54e-11	protein_coding
OVCH2	ovochymase 2 (gene/pseudogene) [Source:HGNC Symbol;Acc:HGNC:29970]	11	7689438	7706421	-1	124.99	-1.86319	9.73e-13	3.57e-11	protein_coding
KIAA1024	KIAA1024 [Source:HGNC Symbol;Acc:HGNC:29172]	15	79432516	79472290	1	69.0239	1.25267	9.98e-13	3.66e-11	protein_coding
ODAM	odontogenic, ameloblast associated [Source:HGNC Symbol;Acc:HGNC:26043]	4	70196496	70204576	1	87.9666	-1.81866	1.03e-12	3.78e-11	protein_coding
CARM1	coactivator associated arginine methyltransferase 1 [Source:HGNC Symbol;Acc:HGNC:23393]	19	10871513	10923070	1	1418.23	0.773559	1.04e-12	3.81e-11	protein_coding
FAM155B	family with sequence similarity 155 member B [Source:HGNC Symbol;Acc:HGNC:30701]	X	69505241	69532508	1	37.7645	2.09858	1.05e-12	3.82e-11	protein_coding
CKMT1A	creatine kinase, mitochondrial 1A [Source:HGNC Symbol;Acc:HGNC:31736]	15	43692886	43699222	1	35.21	2.12239	1.05e-12	3.83e-11	protein_coding
GABBR2	gamma-aminobutyric acid type B receptor subunit 2 [Source:HGNC Symbol;Acc:HGNC:4507]	9	98288082	98709197	-1	165.147	2.83529	1.06e-12	3.86e-11	protein_coding
CHRNA2	cholinergic receptor nicotinic alpha 2 subunit [Source:HGNC Symbol;Acc:HGNC:1956]	8	27459761	27479883	-1	31.109	-2.34737	1.08e-12	3.92e-11	protein_coding
SULT1A1	sulfotransferase family 1A member 1 [Source:HGNC Symbol;Acc:HGNC:11453]	16	28605196	28623625	-1	2695.05	-1.23291	1.09e-12	3.98e-11	protein_coding
FAM46C	family with sequence similarity 46 member C [Source:HGNC Symbol;Acc:HGNC:24712]	1	117605934	117628372	1	7761.74	1.47319	1.1e-12	4e-11	protein_coding
PNPLA7	patatin like phospholipase domain containing 7 [Source:HGNC Symbol;Acc:HGNC:24768]	9	137459953	137550534	-1	953.183	-1.37382	1.14e-12	4.14e-11	protein_coding
CHST6	carbohydrate sulfotransferase 6 [Source:HGNC Symbol;Acc:HGNC:6938]	16	75472052	75495384	-1	1241.78	2.54639	1.16e-12	4.22e-11	protein_coding
IGKV1D-16	immunoglobulin kappa variable 1D-16 [Source:HGNC Symbol;Acc:HGNC:5748]	2	90100236	90100738	1	337.159	3.13882	1.18e-12	4.3e-11	IG_V_gene
SHH	sonic hedgehog [Source:HGNC Symbol;Acc:HGNC:10848]	7	155799986	155812273	-1	417.509	-1.21335	1.19e-12	4.3e-11	protein_coding
GLI2	GLI family zinc finger 2 [Source:HGNC Symbol;Acc:HGNC:4318]	2	120735623	120992653	1	444.802	1.03575	1.19e-12	4.3e-11	protein_coding
AL031985.3		1	40464319	40466767	1	106.197	1.17418	1.21e-12	4.39e-11	sense_overlapping
LINC00578	long intergenic non-protein coding RNA 578 [Source:HGNC Symbol;Acc:HGNC:43807]	3	177441921	177752305	1	101.549	1.84006	1.22e-12	4.4e-11	lincRNA
IL1R1	interleukin 1 receptor type 1 [Source:HGNC Symbol;Acc:HGNC:5993]	2	102064544	102179874	1	21242.9	1.21859	1.24e-12	4.49e-11	protein_coding
PTPRB	protein tyrosine phosphatase, receptor type B [Source:HGNC Symbol;Acc:HGNC:9665]	12	70515866	70637440	-1	9971.97	-1.28711	1.25e-12	4.52e-11	protein_coding
IL11RA	interleukin 11 receptor subunit alpha [Source:HGNC Symbol;Acc:HGNC:5967]	9	34650702	34661892	1	1188.5	-0.856136	1.27e-12	4.57e-11	protein_coding
LINC01863	long intergenic non-protein coding RNA 1863 [Source:HGNC Symbol;Acc:HGNC:52682]	5	173642519	173658194	1	30.9591	-2.17648	1.27e-12	4.58e-11	lincRNA
CFHR1	complement factor H related 1 [Source:HGNC Symbol;Acc:HGNC:4888]	1	196819757	196832189	1	59.7971	1.84961	1.31e-12	4.73e-11	protein_coding
PPP1R13B	protein phosphatase 1 regulatory subunit 13B [Source:HGNC Symbol;Acc:HGNC:14950]	14	103733752	103847590	-1	2975.07	-0.687772	1.32e-12	4.75e-11	protein_coding
LINC00482	long intergenic non-protein coding RNA 482 [Source:HGNC Symbol;Acc:HGNC:26816]	17	81303771	81309248	-1	101.367	-1.2242	1.34e-12	4.83e-11	lincRNA
ILK	integrin linked kinase [Source:HGNC Symbol;Acc:HGNC:6040]	11	6603708	6610874	1	88.655	-0.964845	1.35e-12	4.85e-11	protein_coding
SPDEF	SAM pointed domain containing ETS transcription factor [Source:HGNC Symbol;Acc:HGNC:17257]	6	34537802	34556333	-1	276.232	2.02792	1.35e-12	4.85e-11	protein_coding
PDE1A	phosphodiesterase 1A [Source:HGNC Symbol;Acc:HGNC:8774]	2	182140036	182523192	-1	710.438	1.32015	1.39e-12	4.97e-11	protein_coding
GNG11	G protein subunit gamma 11 [Source:HGNC Symbol;Acc:HGNC:4403]	7	93921699	93928610	1	7251.93	-1.07501	1.43e-12	5.12e-11	protein_coding
RPN2	ribophorin II [Source:HGNC Symbol;Acc:HGNC:10382]	20	37178410	37241623	1	15498.6	0.583292	1.47e-12	5.27e-11	protein_coding
CD24	CD24 molecule [Source:HGNC Symbol;Acc:HGNC:1645]	6	106969831	106975627	-1	11242.3	1.61721	1.48e-12	5.28e-11	protein_coding
AC004947.2		7	26538378	26541048	1	111.719	-1.96218	1.49e-12	5.3e-11	TEC
MTCL1	microtubule crosslinking factor 1 [Source:HGNC Symbol;Acc:HGNC:29121]	18	8705661	8832778	1	490.408	0.722918	1.5e-12	5.35e-11	protein_coding
IGKV1-5	immunoglobulin kappa variable 1-5 [Source:HGNC Symbol;Acc:HGNC:5741]	2	88947301	88947957	-1	5890.29	2.67874	1.52e-12	5.42e-11	IG_V_gene
IGKV1-5	immunoglobulin kappa variable 1-5 [Source:HGNC Symbol;Acc:HGNC:5741]	CHR_HG2290_PATCH	88947301	88947957	-1	5890.29	2.67874	1.52e-12	5.42e-11	IG_V_gene
AC079760.2		7	91311368	91515409	1	26.2554	-1.65499	1.53e-12	5.46e-11	lincRNA
RALGPS2	Ral GEF with PH domain and SH3 binding motif 2 [Source:HGNC Symbol;Acc:HGNC:30279]	1	178725147	178921841	1	1685.91	1.18257	1.55e-12	5.52e-11	protein_coding
ESAM	endothelial cell adhesion molecule [Source:HGNC Symbol;Acc:HGNC:17474]	11	124752583	124762290	-1	6253.35	-0.978798	1.56e-12	5.55e-11	protein_coding
ECEL1	endothelin converting enzyme like 1 [Source:HGNC Symbol;Acc:HGNC:3147]	2	232479827	232487828	-1	47.7079	2.79025	1.57e-12	5.56e-11	protein_coding
IGKJ4	immunoglobulin kappa joining 4 [Source:HGNC Symbol;Acc:HGNC:5722]	2	88860886	88860922	-1	54.9318	2.70062	1.58e-12	5.6e-11	IG_J_gene
HEY1	hes related family bHLH transcription factor with YRPW motif 1 [Source:HGNC Symbol;Acc:HGNC:4880]	8	79764010	79767863	-1	2028.52	-1.48995	1.58e-12	5.6e-11	protein_coding
AC011239.2		2	23616499	23617987	-1	19.0603	-1.63149	1.59e-12	5.61e-11	TEC
GPRIN2	G protein regulated inducer of neurite outgrowth 2 [Source:HGNC Symbol;Acc:HGNC:23730]	10	46549044	46555530	-1	945.321	-1.39914	1.59e-12	5.61e-11	protein_coding
TSPEAR-AS1	TSPEAR antisense RNA 1 [Source:HGNC Symbol;Acc:HGNC:1271]	21	44506807	44516575	1	79.5362	-1.90382	1.59e-12	5.61e-11	antisense_RNA
ALKAL1	ALK and LTK ligand 1 [Source:HGNC Symbol;Acc:HGNC:33775]	8	52534037	52565507	-1	43.8696	2.13137	1.63e-12	5.73e-11	protein_coding
ELK1	ELK1, ETS transcription factor [Source:HGNC Symbol;Acc:HGNC:3321]	X	47635521	47650604	-1	1530.91	0.833849	1.65e-12	5.8e-11	protein_coding
IGKV1D-12	immunoglobulin kappa variable 1D-12 [Source:HGNC Symbol;Acc:HGNC:5746]	2	90159840	90160335	1	307.335	2.68028	1.67e-12	5.87e-11	IG_V_gene
RN7SL2	RNA, 7SL, cytoplasmic 2 [Source:HGNC Symbol;Acc:HGNC:23134]	14	49862550	49862849	-1	55893.9	1.08459	1.67e-12	5.88e-11	misc_RNA
SSTR1	somatostatin receptor 1 [Source:HGNC Symbol;Acc:HGNC:11330]	14	38207999	38213067	1	636.714	-1.85044	1.68e-12	5.92e-11	protein_coding
PLD5	phospholipase D family member 5 [Source:HGNC Symbol;Acc:HGNC:26879]	1	242082986	242524696	-1	91.6015	1.80991	1.71e-12	6e-11	protein_coding
ZFP28	ZFP28 zinc finger protein [Source:HGNC Symbol;Acc:HGNC:17801]	19	56538948	56556810	1	805.262	-0.657659	1.71e-12	6e-11	protein_coding
SLCO5A1	solute carrier organic anion transporter family member 5A1 [Source:HGNC Symbol;Acc:HGNC:19046]	8	69667047	69835064	-1	85.139	1.6618	1.75e-12	6.14e-11	protein_coding
PDIA3	protein disulfide isomerase family A member 3 [Source:HGNC Symbol;Acc:HGNC:4606]	15	43746392	43773279	1	22311.6	0.554237	1.78e-12	6.24e-11	protein_coding
CD248	CD248 molecule [Source:HGNC Symbol;Acc:HGNC:18219]	11	66314487	66317044	-1	1942.38	1.77788	1.79e-12	6.25e-11	protein_coding
AK4	adenylate kinase 4 [Source:HGNC Symbol;Acc:HGNC:363]	1	65147549	65232145	1	626.634	1.62174	1.79e-12	6.26e-11	protein_coding
VTCN1	V-set domain containing T-cell activation inhibitor 1 [Source:HGNC Symbol;Acc:HGNC:28873]	1	117143587	117210960	-1	364.799	2.61502	1.84e-12	6.44e-11	protein_coding
CADM1	cell adhesion molecule 1 [Source:HGNC Symbol;Acc:HGNC:5951]	11	115169218	115504957	-1	8566.77	-0.998986	1.97e-12	6.87e-11	protein_coding
AC011306.1		2	55952158	56181652	1	18.6854	-1.58083	2.05e-12	7.12e-11	lincRNA
ETV5-AS1	ETV5 antisense RNA 1 [Source:HGNC Symbol;Acc:HGNC:40222]	3	186079170	186080947	1	21.5327	-1.60247	2.05e-12	7.12e-11	antisense_RNA
AP001363.1		11	62537312	62542018	1	36.1339	-1.63886	2.06e-12	7.17e-11	antisense_RNA
TGM5	transglutaminase 5 [Source:HGNC Symbol;Acc:HGNC:11781]	15	43232595	43266857	-1	10.7159	2.17809	2.12e-12	7.37e-11	protein_coding
ECM1	extracellular matrix protein 1 [Source:HGNC Symbol;Acc:HGNC:3153]	1	150508062	150513789	1	1572.25	1.15829	2.15e-12	7.45e-11	protein_coding
CABLES1	Cdk5 and Abl enzyme substrate 1 [Source:HGNC Symbol;Acc:HGNC:25097]	18	23134564	23260467	1	1846.85	-1.00124	2.21e-12	7.68e-11	protein_coding
AC010776.3		18	59700523	59700946	1	15.6492	-2.50057	2.23e-12	7.74e-11	lincRNA
MANF	mesencephalic astrocyte derived neurotrophic factor [Source:HGNC Symbol;Acc:HGNC:15461]	3	51385047	51389397	1	3109.27	0.85166	2.26e-12	7.81e-11	protein_coding
PITPNM2	phosphatidylinositol transfer protein membrane associated 2 [Source:HGNC Symbol;Acc:HGNC:21044]	12	122983480	123150015	-1	2159.07	-0.868268	2.29e-12	7.91e-11	protein_coding
XBP1	X-box binding protein 1 [Source:HGNC Symbol;Acc:HGNC:12801]	22	28794555	28800597	-1	26915.5	1.12818	2.29e-12	7.92e-11	protein_coding
IGKV3-20	immunoglobulin kappa variable 3-20 [Source:HGNC Symbol;Acc:HGNC:5817]	2	89142574	89143160	-1	17643.7	2.68728	2.33e-12	8.03e-11	IG_V_gene
IGKV3-20	immunoglobulin kappa variable 3-20 [Source:HGNC Symbol;Acc:HGNC:5817]	CHR_HG2290_PATCH	89142574	89143160	-1	17643.7	2.68728	2.33e-12	8.03e-11	IG_V_gene
CABP4	calcium binding protein 4 [Source:HGNC Symbol;Acc:HGNC:1386]	11	67452406	67460313	1	199.525	-1.14408	2.33e-12	8.05e-11	protein_coding
CLIP3	CAP-Gly domain containing linker protein 3 [Source:HGNC Symbol;Acc:HGNC:24314]	19	36014660	36033343	-1	590.825	0.977681	2.34e-12	8.08e-11	protein_coding
SYT16	synaptotagmin 16 [Source:HGNC Symbol;Acc:HGNC:23142]	14	61811974	62112550	1	55.4445	2.18577	2.36e-12	8.12e-11	protein_coding
CDK2AP1	cyclin dependent kinase 2 associated protein 1 [Source:HGNC Symbol;Acc:HGNC:14002]	12	123260971	123272334	-1	2044.48	0.7977	2.37e-12	8.14e-11	protein_coding
HSPC324	uncharacterized LOC101928612 [Source:NCBI gene;Acc:101928612]	9	136648610	136660421	-1	167.242	-1.9782	2.4e-12	8.23e-11	antisense_RNA
FREM2	FRAS1 related extracellular matrix protein 2 [Source:HGNC Symbol;Acc:HGNC:25396]	13	38687129	38887131	1	1570.53	-1.16732	2.42e-12	8.3e-11	protein_coding
GALNT15	polypeptide N-acetylgalactosaminyltransferase 15 [Source:HGNC Symbol;Acc:HGNC:21531]	3	16174649	16231992	1	828.944	2.12077	2.43e-12	8.35e-11	protein_coding
IGKV2-30	immunoglobulin kappa variable 2-30 [Source:HGNC Symbol;Acc:HGNC:5785]	2	89244781	89245596	-1	2191.86	2.56221	2.46e-12	8.43e-11	IG_V_gene
IGKV2-30	immunoglobulin kappa variable 2-30 [Source:HGNC Symbol;Acc:HGNC:5785]	CHR_HG2290_PATCH	89244781	89245596	-1	2191.86	2.56221	2.46e-12	8.43e-11	IG_V_gene
TNFSF10	TNF superfamily member 10 [Source:HGNC Symbol;Acc:HGNC:11925]	3	172505508	172523507	-1	9382.24	-1.21297	2.54e-12	8.69e-11	protein_coding
HAMP	hepcidin antimicrobial peptide [Source:HGNC Symbol;Acc:HGNC:15598]	19	35280716	35285143	1	53.2244	2.16467	2.55e-12	8.73e-11	protein_coding
STIL	STIL, centriolar assembly protein [Source:HGNC Symbol;Acc:HGNC:10879]	1	47250139	47314147	-1	229.557	0.985616	2.57e-12	8.77e-11	protein_coding
BTNL8	butyrophilin like 8 [Source:HGNC Symbol;Acc:HGNC:26131]	5	180899077	180950906	1	129.605	-1.81202	2.59e-12	8.84e-11	protein_coding
SPOCK2	SPARC/osteonectin, cwcv and kazal like domains proteoglycan 2 [Source:HGNC Symbol;Acc:HGNC:13564]	10	72059035	72089032	-1	16461.3	-1.60988	2.61e-12	8.91e-11	protein_coding
DCLK1	doublecortin like kinase 1 [Source:HGNC Symbol;Acc:HGNC:2700]	13	35768652	36131306	-1	1216.55	1.52142	2.63e-12	8.97e-11	protein_coding
GRHL3	grainyhead like transcription factor 3 [Source:HGNC Symbol;Acc:HGNC:25839]	1	24319322	24364482	1	35.2345	1.98216	2.65e-12	9.02e-11	protein_coding
HSPA4L	heat shock protein family A (Hsp70) member 4 like [Source:HGNC Symbol;Acc:HGNC:17041]	4	127781821	127840733	1	994.9	1.39648	2.66e-12	9.06e-11	protein_coding
TRUB2	TruB pseudouridine synthase family member 2 [Source:HGNC Symbol;Acc:HGNC:17170]	9	128305161	128322742	-1	1466.28	0.4743	2.66e-12	9.06e-11	protein_coding
AL359075.1		1	178006136	178037950	-1	1244.73	-0.993919	2.68e-12	9.09e-11	transcribed_unitary_pseudogene
RIMKLA	ribosomal modification protein rimK like family member A [Source:HGNC Symbol;Acc:HGNC:28725]	1	42380795	42422578	1	598.238	-1.22901	2.71e-12	9.2e-11	protein_coding
LINC01376	long intergenic non-protein coding RNA 1376 [Source:HGNC Symbol;Acc:HGNC:50637]	2	18986451	19346748	-1	83.7169	-0.926788	2.74e-12	9.28e-11	lincRNA
PLBD2	phospholipase B domain containing 2 [Source:HGNC Symbol;Acc:HGNC:27283]	12	113358566	113391625	1	4040.1	0.958925	2.75e-12	9.31e-11	protein_coding
TSPEAR-AS2	TSPEAR antisense RNA 2 [Source:HGNC Symbol;Acc:HGNC:16428]	21	44517216	44525952	1	71.2043	-1.97595	2.76e-12	9.33e-11	antisense_RNA
PTN	pleiotrophin [Source:HGNC Symbol;Acc:HGNC:9630]	7	137227341	137343865	-1	1520.63	-1.1178	2.84e-12	9.62e-11	protein_coding
LOXHD1	lipoxygenase homology domains 1 [Source:HGNC Symbol;Acc:HGNC:26521]	18	46476972	46657033	-1	169.174	-1.34478	2.88e-12	9.74e-11	protein_coding
FFAR4	free fatty acid receptor 4 [Source:HGNC Symbol;Acc:HGNC:19061]	10	93566665	93604480	1	469.986	-1.83509	2.89e-12	9.74e-11	protein_coding
IGKJ1	immunoglobulin kappa joining 1 [Source:HGNC Symbol;Acc:HGNC:5719]	2	88861886	88861923	-1	46.4613	2.5041	2.89e-12	9.76e-11	IG_J_gene
STMN3	stathmin 3 [Source:HGNC Symbol;Acc:HGNC:15926]	20	63639705	63657682	-1	1611.6	0.844511	2.92e-12	9.83e-11	protein_coding
EEF1A1P6	eukaryotic translation elongation factor 1 alpha 1 pseudogene 6 [Source:HGNC Symbol;Acc:HGNC:3201]	7	22510616	22511999	-1	1842.17	0.711568	2.92e-12	9.85e-11	processed_pseudogene
CXCL12	C-X-C motif chemokine ligand 12 [Source:HGNC Symbol;Acc:HGNC:10672]	10	44370165	44386493	-1	7840.48	1.04573	2.96e-12	9.95e-11	protein_coding
IGLV3-21	immunoglobulin lambda variable 3-21 [Source:HGNC Symbol;Acc:HGNC:5905]	22	22711689	22713203	1	7100.51	2.91924	3.03e-12	1.02e-10	IG_V_gene
DHRS2	dehydrogenase/reductase 2 [Source:HGNC Symbol;Acc:HGNC:18349]	14	23630115	23645639	1	35.6476	-2.06572	3.03e-12	1.02e-10	protein_coding
RUNDC3A-AS1	RUNDC3A antisense RNA 1 [Source:HGNC Symbol;Acc:HGNC:51344]	17	44299574	44315315	-1	17.1194	1.57677	3.09e-12	1.04e-10	antisense_RNA
CAV3	caveolin 3 [Source:HGNC Symbol;Acc:HGNC:1529]	3	8733800	8841808	1	43.9924	-2.10325	3.18e-12	1.06e-10	protein_coding
PARP12	poly(ADP-ribose) polymerase family member 12 [Source:HGNC Symbol;Acc:HGNC:21919]	7	140023744	140063721	-1	3461.9	-0.740183	3.19e-12	1.07e-10	protein_coding
LARGE2	LARGE xylosyl- and glucuronyltransferase 2 [Source:HGNC Symbol;Acc:HGNC:16522]	11	45921621	45929096	1	316.186	0.921881	3.24e-12	1.08e-10	protein_coding
RPLP0	ribosomal protein lateral stalk subunit P0 [Source:HGNC Symbol;Acc:HGNC:10371]	12	120196686	120201235	-1	59950.3	0.705351	3.25e-12	1.09e-10	protein_coding
ADCY4	adenylate cyclase 4 [Source:HGNC Symbol;Acc:HGNC:235]	14	24318349	24335093	-1	2831.51	-1.17203	3.25e-12	1.09e-10	protein_coding
CREB3L2	cAMP responsive element binding protein 3 like 2 [Source:HGNC Symbol;Acc:HGNC:23720]	7	137874979	138002067	-1	7338.33	0.885826	3.26e-12	1.09e-10	protein_coding
LINC00707	long intergenic non-protein coding RNA 707 [Source:HGNC Symbol;Acc:HGNC:44691]	10	6779598	6842906	1	12.7445	2.54376	3.33e-12	1.11e-10	lincRNA
CHL1	cell adhesion molecule L1 like [Source:HGNC Symbol;Acc:HGNC:1939]	3	196596	409417	1	1916.22	1.32347	3.37e-12	1.12e-10	protein_coding
ZNF597	zinc finger protein 597 [Source:HGNC Symbol;Acc:HGNC:26573]	16	3432422	3443542	-1	697.119	-0.598911	3.43e-12	1.14e-10	protein_coding
TMEM182	transmembrane protein 182 [Source:HGNC Symbol;Acc:HGNC:26391]	2	102736905	103019900	1	227.364	0.814893	3.44e-12	1.14e-10	protein_coding
SERPINB2	serpin family B member 2 [Source:HGNC Symbol;Acc:HGNC:8584]	18	63871692	63903890	1	206.221	3.07949	3.48e-12	1.16e-10	protein_coding
AC005674.2		4	10068089	10073019	-1	500.635	-1.2944	3.48e-12	1.16e-10	sense_overlapping
THBS4	thrombospondin 4 [Source:HGNC Symbol;Acc:HGNC:11788]	5	79991311	80083287	1	357.097	1.44969	3.5e-12	1.16e-10	protein_coding
CCDC54	coiled-coil domain containing 54 [Source:HGNC Symbol;Acc:HGNC:30703]	3	107377194	107378637	1	8.08865	-2.16781	3.5e-12	1.16e-10	protein_coding
AC007342.7		16	53487607	53489943	-1	162.423	-0.880594	3.55e-12	1.18e-10	TEC
MYO7A	myosin VIIA [Source:HGNC Symbol;Acc:HGNC:7606]	11	77128264	77215239	1	429.807	1.05943	3.56e-12	1.18e-10	protein_coding
GAS7	growth arrest specific 7 [Source:HGNC Symbol;Acc:HGNC:4169]	17	9910609	10198551	-1	6312.59	1.23069	3.61e-12	1.19e-10	protein_coding
RARA-AS1	RARA antisense RNA 1 [Source:HGNC Symbol;Acc:HGNC:49577]	17	40340867	40343136	-1	195.454	-0.844308	3.76e-12	1.24e-10	antisense_RNA
AL356309.3		9	126518840	126520773	1	5.42158	-2.88502	3.8e-12	1.25e-10	TEC
SPECC1	sperm antigen with calponin homology and coiled-coil domains 1 [Source:HGNC Symbol;Acc:HGNC:30615]	17	20009344	20319026	1	1663.19	0.496999	3.82e-12	1.26e-10	protein_coding
SYT1	synaptotagmin 1 [Source:HGNC Symbol;Acc:HGNC:11509]	12	78863993	79452008	1	174.073	-1.45617	3.83e-12	1.26e-10	protein_coding
AGBL1	ATP/GTP binding protein like 1 [Source:HGNC Symbol;Acc:HGNC:26504]	15	86079973	87029052	1	163.417	-2.18609	3.83e-12	1.26e-10	protein_coding
SPATS2	spermatogenesis associated serine rich 2 [Source:HGNC Symbol;Acc:HGNC:18650]	12	49366584	49527424	1	1423.55	0.778592	3.84e-12	1.26e-10	protein_coding
AC097372.1		4	146241806	146243669	1	70.383	-1.99805	3.95e-12	1.3e-10	antisense_RNA
AC098829.1		4	15004942	15427914	-1	17.3676	-1.58221	4.08e-12	1.34e-10	antisense_RNA
ST8SIA6	ST8 alpha-N-acetyl-neuraminide alpha-2,8-sialyltransferase 6 [Source:HGNC Symbol;Acc:HGNC:23317]	10	17318383	17454330	-1	338.676	-1.9678	4.12e-12	1.35e-10	protein_coding
Z69733.1		X	103497523	103500317	1	18.2954	-1.78231	4.13e-12	1.35e-10	antisense_RNA
AC109361.2		4	105927060	105932722	-1	22.0028	-1.68672	4.14e-12	1.36e-10	antisense_RNA
LXN	latexin [Source:HGNC Symbol;Acc:HGNC:13347]	3	158645822	158672693	-1	2309.41	1.15963	4.18e-12	1.37e-10	protein_coding
TMSB4X	thymosin beta 4, X-linked [Source:HGNC Symbol;Acc:HGNC:11881]	X	12975108	12977227	1	184663	-0.704105	4.23e-12	1.38e-10	protein_coding
CLDND2	claudin domain containing 2 [Source:HGNC Symbol;Acc:HGNC:28511]	19	51367098	51369003	-1	75.1685	-1.43606	4.26e-12	1.39e-10	protein_coding
TICRR	TOPBP1 interacting checkpoint and replication regulator [Source:HGNC Symbol;Acc:HGNC:28704]	15	89575482	89631056	1	85.153	0.941951	4.31e-12	1.4e-10	protein_coding
TM9SF1	transmembrane 9 superfamily member 1 [Source:HGNC Symbol;Acc:HGNC:11864]	14	24189143	24195687	-1	232.272	0.628764	4.31e-12	1.41e-10	protein_coding
MGAT3-AS1	MGAT3 antisense RNA 1 [Source:HGNC Symbol;Acc:HGNC:51356]	22	39475807	39476822	-1	17.2447	-1.80217	4.34e-12	1.41e-10	antisense_RNA
RPL39L	ribosomal protein L39 like [Source:HGNC Symbol;Acc:HGNC:17094]	3	187120948	187180908	-1	250.587	0.878455	4.35e-12	1.41e-10	protein_coding
CYP4V2	cytochrome P450 family 4 subfamily V member 2 [Source:HGNC Symbol;Acc:HGNC:23198]	4	186191520	186213456	1	2584.86	-0.590569	4.35e-12	1.42e-10	protein_coding
RPL23AP32	ribosomal protein L23a pseudogene 32 [Source:HGNC Symbol;Acc:HGNC:25345]	2	54529343	54529801	1	44.9622	-3.06749	4.38e-12	1.42e-10	processed_pseudogene
MIR205HG	MIR205 host gene [Source:HGNC Symbol;Acc:HGNC:43562]	1	209428820	209432838	1	385.416	2.48251	4.39e-12	1.42e-10	processed_transcript
TMEM132E	transmembrane protein 132E [Source:HGNC Symbol;Acc:HGNC:26991]	17	34579487	34639318	1	44.8898	1.9664	4.41e-12	1.43e-10	protein_coding
PAM	peptidylglycine alpha-amidating monooxygenase [Source:HGNC Symbol;Acc:HGNC:8596]	5	102753981	103031105	1	13035.4	0.628577	4.52e-12	1.46e-10	protein_coding
DNAJC12	DnaJ heat shock protein family (Hsp40) member C12 [Source:HGNC Symbol;Acc:HGNC:28908]	10	67796665	67838166	-1	218.252	1.62256	4.55e-12	1.47e-10	protein_coding
TUFT1	tuftelin 1 [Source:HGNC Symbol;Acc:HGNC:12422]	1	151540305	151583583	1	900.171	-0.838753	4.58e-12	1.48e-10	protein_coding
SRM	spermidine synthase [Source:HGNC Symbol;Acc:HGNC:11296]	1	11054584	11060024	-1	1570.21	1.16615	4.72e-12	1.53e-10	protein_coding
NLN	neurolysin [Source:HGNC Symbol;Acc:HGNC:16058]	5	65722196	65871725	1	1033.62	0.86294	4.85e-12	1.57e-10	protein_coding
AC005183.1		12	1695830	1698044	-1	30.7847	-1.81966	4.9e-12	1.58e-10	processed_pseudogene
ADGRE1	adhesion G protein-coupled receptor E1 [Source:HGNC Symbol;Acc:HGNC:3336]	19	6887566	6940459	1	651.089	-2.10064	4.94e-12	1.59e-10	protein_coding
AL603750.1		1	85152487	85154203	-1	441.38	-1.51683	4.98e-12	1.6e-10	TEC
GRID2	glutamate ionotropic receptor delta type subunit 2 [Source:HGNC Symbol;Acc:HGNC:4576]	4	92303622	93810157	1	22.3033	-2.94361	4.99e-12	1.61e-10	protein_coding
KANSL3	KAT8 regulatory NSL complex subunit 3 [Source:HGNC Symbol;Acc:HGNC:25473]	2	96593170	96642787	-1	4864.1	-0.619183	5.02e-12	1.61e-10	protein_coding
AL024497.1		6	133435077	133439464	-1	26.335	-2.64928	5.06e-12	1.63e-10	antisense_RNA
TMEM69	transmembrane protein 69 [Source:HGNC Symbol;Acc:HGNC:28035]	1	45687214	45694443	1	1047.8	0.405186	5.08e-12	1.63e-10	protein_coding
RPL3P13	ribosomal protein L3 pseudogene 13 [Source:HGNC Symbol;Acc:HGNC:48494]	4	84544304	84544519	-1	8.16081	-2.46351	5.09e-12	1.63e-10	processed_pseudogene
SLC22A10	solute carrier family 22 member 10 [Source:HGNC Symbol;Acc:HGNC:18057]	11	63137867	63369718	1	44.7717	-2.07056	5.15e-12	1.65e-10	protein_coding
CDKN2C	cyclin dependent kinase inhibitor 2C [Source:HGNC Symbol;Acc:HGNC:1789]	1	50960745	50974633	1	745.956	0.866821	5.22e-12	1.67e-10	protein_coding
IL2RA	interleukin 2 receptor subunit alpha [Source:HGNC Symbol;Acc:HGNC:6008]	10	6010689	6062325	-1	516.697	1.80861	5.22e-12	1.67e-10	protein_coding
EXD1	exonuclease 3'-5' domain containing 1 [Source:HGNC Symbol;Acc:HGNC:28507]	15	41182725	41230743	-1	14.1249	-2.46708	5.23e-12	1.67e-10	protein_coding
WTAPP1	Wilms tumor 1 associated protein pseudogene 1 [Source:HGNC Symbol;Acc:HGNC:44115]	11	102746968	102836766	1	15.0274	2.28658	5.33e-12	1.7e-10	transcribed_processed_pseudogene
IGLV1-47	immunoglobulin lambda variable 1-47 [Source:HGNC Symbol;Acc:HGNC:5880]	22	22357739	22358260	1	2195.37	2.64503	5.46e-12	1.74e-10	IG_V_gene
ZNF528-AS1	ZNF528 antisense RNA 1 [Source:HGNC Symbol;Acc:HGNC:51305]	19	52388842	52397766	-1	518.405	-0.826674	5.48e-12	1.75e-10	processed_transcript
AC005972.1		17	62966817	62968549	-1	19.0142	-1.74372	5.54e-12	1.77e-10	lincRNA
AP001363.2		11	62545999	62547699	1	17.326	-1.55515	5.66e-12	1.8e-10	antisense_RNA
LINC02015	long intergenic non-protein coding RNA 2015 [Source:HGNC Symbol;Acc:HGNC:52850]	3	177816865	177899224	1	25.7862	1.8968	5.83e-12	1.85e-10	lincRNA
AARS	alanyl-tRNA synthetase [Source:HGNC Symbol;Acc:HGNC:20]	16	70252295	70289543	-1	5895.96	0.644216	5.97e-12	1.9e-10	protein_coding
CDO1	cysteine dioxygenase type 1 [Source:HGNC Symbol;Acc:HGNC:1795]	5	115804733	115816954	-1	696.821	-1.10623	6.03e-12	1.91e-10	protein_coding
LINC01359	long intergenic non-protein coding RNA 1359 [Source:HGNC Symbol;Acc:HGNC:50591]	1	64972225	65002489	-1	83.5213	-1.6275	6.13e-12	1.94e-10	processed_transcript
LINC02407	long intergenic non-protein coding RNA 2407 [Source:HGNC Symbol;Acc:HGNC:53336]	12	76259839	76305131	1	20.6069	1.97651	6.14e-12	1.95e-10	lincRNA
AL109754.1		20	9986088	10007116	1	241.254	-2.05873	6.19e-12	1.96e-10	lincRNA
INAVA	innate immunity activator [Source:HGNC Symbol;Acc:HGNC:25599]	1	200891048	200915735	1	1027.51	1.12471	6.19e-12	1.96e-10	protein_coding
C8B	complement C8 beta chain [Source:HGNC Symbol;Acc:HGNC:1353]	1	56929210	56966140	-1	713.472	-2.6656	6.25e-12	1.97e-10	protein_coding
MYCT1	MYC target 1 [Source:HGNC Symbol;Acc:HGNC:23172]	6	152697895	152724567	1	2236.92	-0.831122	6.3e-12	1.99e-10	protein_coding
LANCL1-AS1	LANCL1 antisense RNA 1 [Source:HGNC Symbol;Acc:HGNC:50727]	2	210324759	210469246	1	226.172	-1.64015	6.31e-12	1.99e-10	antisense_RNA
RGS9	regulator of G protein signaling 9 [Source:HGNC Symbol;Acc:HGNC:10004]	17	65100812	65227703	1	550.77	-1.28643	6.38e-12	2.01e-10	protein_coding
AC007996.1		18	26542971	26545791	-1	183.682	1.1187	6.4e-12	2.02e-10	sense_intronic
PLEKHH2	pleckstrin homology, MyTH4 and FERM domain containing H2 [Source:HGNC Symbol;Acc:HGNC:30506]	2	43637273	43767987	1	6608.29	-1.18632	6.46e-12	2.03e-10	protein_coding
JSRP1	junctional sarcoplasmic reticulum protein 1 [Source:HGNC Symbol;Acc:HGNC:24963]	19	2252252	2269759	-1	306.825	2.5372	6.48e-12	2.04e-10	protein_coding
CPXM2	carboxypeptidase X, M14 family member 2 [Source:HGNC Symbol;Acc:HGNC:26977]	10	123706207	123940267	-1	1753.6	1.55977	6.49e-12	2.04e-10	protein_coding
AC024132.3		4	27262506	27267254	-1	5.13243	-3.3579	6.49e-12	2.04e-10	lincRNA
CYP24A1	cytochrome P450 family 24 subfamily A member 1 [Source:HGNC Symbol;Acc:HGNC:2602]	20	54153449	54173973	-1	555.169	3.26293	6.55e-12	2.05e-10	protein_coding
SHE	Src homology 2 domain containing E [Source:HGNC Symbol;Acc:HGNC:27004]	1	154469772	154502113	-1	2973.28	-0.752574	6.56e-12	2.06e-10	protein_coding
NUMB	NUMB, endocytic adaptor protein [Source:HGNC Symbol;Acc:HGNC:8060]	14	73275107	73463642	-1	6952.26	-0.462869	6.6e-12	2.07e-10	protein_coding
GYG2	glycogenin 2 [Source:HGNC Symbol;Acc:HGNC:4700]	X	2828788	2882820	1	214.424	1.45125	6.63e-12	2.07e-10	protein_coding
CP	ceruloplasmin [Source:HGNC Symbol;Acc:HGNC:2295]	3	149162410	149222055	-1	5660.22	2.19571	6.67e-12	2.09e-10	protein_coding
SLC24A4	solute carrier family 24 member 4 [Source:HGNC Symbol;Acc:HGNC:10978]	14	92322581	92501483	1	348.29	-1.31098	6.79e-12	2.12e-10	protein_coding
ZNF385B	zinc finger protein 385B [Source:HGNC Symbol;Acc:HGNC:26332]	2	179441982	179861505	-1	1699.94	-1.48256	6.79e-12	2.12e-10	protein_coding
SYT8	synaptotagmin 8 [Source:HGNC Symbol;Acc:HGNC:19264]	11	1828307	1837521	1	878.115	2.04617	6.89e-12	2.15e-10	protein_coding
SRSF5	serine and arginine rich splicing factor 5 [Source:HGNC Symbol;Acc:HGNC:10787]	14	69726900	69772005	1	27519.7	-0.596865	6.99e-12	2.18e-10	protein_coding
KCNK17	potassium two pore domain channel subfamily K member 17 [Source:HGNC Symbol;Acc:HGNC:14465]	6	39299001	39314553	-1	320.884	-1.65097	7.04e-12	2.19e-10	protein_coding
CKAP4	cytoskeleton associated protein 4 [Source:HGNC Symbol;Acc:HGNC:16991]	12	106237877	106304279	-1	4741.45	1.04363	7.05e-12	2.19e-10	protein_coding
CXCL3	C-X-C motif chemokine ligand 3 [Source:HGNC Symbol;Acc:HGNC:4604]	4	74036589	74038807	-1	1280.68	-1.91741	7.06e-12	2.19e-10	protein_coding
CYP1A2	cytochrome P450 family 1 subfamily A member 2 [Source:HGNC Symbol;Acc:HGNC:2596]	15	74748844	74756202	1	17.6932	-2.68993	7.12e-12	2.21e-10	protein_coding
CRTAC1	cartilage acidic protein 1 [Source:HGNC Symbol;Acc:HGNC:14882]	10	97865000	98030828	-1	3131.59	-1.73731	7.15e-12	2.22e-10	protein_coding
STT3B	STT3B, catalytic subunit of the oligosaccharyltransferase complex [Source:HGNC Symbol;Acc:HGNC:30611]	3	31532638	31637622	1	14666.7	0.412677	7.45e-12	2.31e-10	protein_coding
ACTBL2	actin, beta like 2 [Source:HGNC Symbol;Acc:HGNC:17780]	5	57480016	57482809	-1	24.465	2.19134	7.58e-12	2.35e-10	protein_coding
AC009090.4		16	57140896	57144586	-1	68.5932	-1.37205	7.66e-12	2.37e-10	TEC
DES	desmin [Source:HGNC Symbol;Acc:HGNC:2770]	2	219418377	219426739	1	12975.7	1.87148	7.74e-12	2.39e-10	protein_coding
ECT2	epithelial cell transforming 2 [Source:HGNC Symbol;Acc:HGNC:3155]	3	172750682	172821474	1	1150.35	0.756886	7.9e-12	2.44e-10	protein_coding
KIAA1211	KIAA1211 [Source:HGNC Symbol;Acc:HGNC:29219]	4	56049073	56328625	1	229.166	1.74721	7.95e-12	2.45e-10	protein_coding
MELTF	melanotransferrin [Source:HGNC Symbol;Acc:HGNC:7037]	3	196988621	197029816	-1	274.979	1.21318	7.96e-12	2.46e-10	protein_coding
RIPPLY3	ripply transcriptional repressor 3 [Source:HGNC Symbol;Acc:HGNC:3047]	21	37006150	37019659	1	51.4312	-2.07749	8.01e-12	2.47e-10	protein_coding
MYO1A	myosin IA [Source:HGNC Symbol;Acc:HGNC:7595]	12	57028517	57051198	-1	49.8937	-1.61517	8.12e-12	2.5e-10	protein_coding
P4HB	prolyl 4-hydroxylase subunit beta [Source:HGNC Symbol;Acc:HGNC:8548]	17	81843159	81860694	-1	22056.6	0.854696	8.13e-12	2.5e-10	protein_coding
TOX3	TOX high mobility group box family member 3 [Source:HGNC Symbol;Acc:HGNC:11972]	16	52438005	52547802	-1	263.581	1.57802	8.19e-12	2.52e-10	protein_coding
FJX1	four jointed box 1 [Source:HGNC Symbol;Acc:HGNC:17166]	11	35618419	35620868	1	339.927	1.57192	8.2e-12	2.52e-10	protein_coding
LINC00922	long intergenic non-protein coding RNA 922 [Source:HGNC Symbol;Acc:HGNC:27545]	16	65284499	65576300	-1	68.8656	-1.60854	8.2e-12	2.52e-10	lincRNA
KIAA0408	KIAA0408 [Source:HGNC Symbol;Acc:HGNC:21636]	6	127440343	127459391	-1	59.5422	-1.86106	8.31e-12	2.55e-10	protein_coding
CLCA4	chloride channel accessory 4 [Source:HGNC Symbol;Acc:HGNC:2018]	1	86547078	86580754	1	55.9198	2.91835	8.36e-12	2.56e-10	protein_coding
EMCN	endomucin [Source:HGNC Symbol;Acc:HGNC:16041]	4	100395341	100880126	-1	5184.07	-1.19673	8.45e-12	2.59e-10	protein_coding
PGAP2	post-GPI attachment to proteins 2 [Source:HGNC Symbol;Acc:HGNC:17893]	11	3797724	3826371	1	1116.78	-0.637182	8.47e-12	2.59e-10	protein_coding
CD5L	CD5 molecule like [Source:HGNC Symbol;Acc:HGNC:1690]	1	157830914	157898256	-1	139.68	-2.10726	8.72e-12	2.67e-10	protein_coding
IDE	insulin degrading enzyme [Source:HGNC Symbol;Acc:HGNC:5381]	10	92451684	92574076	-1	2663.54	0.601121	8.97e-12	2.74e-10	protein_coding
ENAH	ENAH, actin regulator [Source:HGNC Symbol;Acc:HGNC:18271]	1	225486835	225653142	-1	8924.11	0.758156	9.11e-12	2.78e-10	protein_coding
LINC01484	long intergenic non-protein coding RNA 1484 [Source:HGNC Symbol;Acc:HGNC:51136]	5	173707614	173746211	-1	33.9834	1.57234	9.27e-12	2.83e-10	lincRNA
PPIB	peptidylprolyl isomerase B [Source:HGNC Symbol;Acc:HGNC:9255]	15	64155812	64163205	-1	5220.45	0.802651	9.37e-12	2.86e-10	protein_coding
SLC4A3	solute carrier family 4 member 3 [Source:HGNC Symbol;Acc:HGNC:11029]	2	219627327	219641980	1	202.653	1.14777	9.46e-12	2.88e-10	protein_coding
ZNF185	zinc finger protein 185 with LIM domain [Source:HGNC Symbol;Acc:HGNC:12976]	X	152914442	152973480	1	1725.78	-0.651673	9.81e-12	2.98e-10	protein_coding
PPP4R1L	protein phosphatase 4 regulatory subunit 1 like (pseudogene) [Source:HGNC Symbol;Acc:HGNC:15755]	20	58228940	58309439	-1	825.204	-0.793023	9.84e-12	2.99e-10	transcribed_unprocessed_pseudogene
AJ239322.1		2	131964731	131979873	-1	7.02302	-2.89117	9.99e-12	3.03e-10	lincRNA
PHTF1	putative homeodomain transcription factor 1 [Source:HGNC Symbol;Acc:HGNC:8939]	1	113696831	113759489	-1	1646.93	0.538767	1.01e-11	3.05e-10	protein_coding
LGALSL	galectin like [Source:HGNC Symbol;Acc:HGNC:25012]	2	64453969	64461381	1	3085.29	-1.02263	1.03e-11	3.13e-10	protein_coding
NR2C1	nuclear receptor subfamily 2 group C member 1 [Source:HGNC Symbol;Acc:HGNC:7971]	12	95020229	95073703	-1	2971.08	-0.816388	1.05e-11	3.19e-10	protein_coding
ZNF471	zinc finger protein 471 [Source:HGNC Symbol;Acc:HGNC:23226]	19	56507843	56530221	1	738.766	-0.879427	1.06e-11	3.21e-10	protein_coding
ASPHD2	aspartate beta-hydroxylase domain containing 2 [Source:HGNC Symbol;Acc:HGNC:30437]	22	26429273	26445015	1	151.472	0.983428	1.08e-11	3.26e-10	protein_coding
UXS1	UDP-glucuronate decarboxylase 1 [Source:HGNC Symbol;Acc:HGNC:17729]	2	106093303	106194339	-1	3781.94	-0.585683	1.08e-11	3.26e-10	protein_coding
ELOVL2	ELOVL fatty acid elongase 2 [Source:HGNC Symbol;Acc:HGNC:14416]	6	10980759	11044314	-1	169.53	2.3244	1.1e-11	3.32e-10	protein_coding
TMIGD3	transmembrane and immunoglobulin domain containing 3 [Source:HGNC Symbol;Acc:HGNC:51375]	1	111483348	111563962	-1	213.363	1.91247	1.11e-11	3.36e-10	protein_coding
CD58	CD58 molecule [Source:HGNC Symbol;Acc:HGNC:1688]	1	116514535	116571039	-1	1664.4	-0.727335	1.12e-11	3.39e-10	protein_coding
ASB9	ankyrin repeat and SOCS box containing 9 [Source:HGNC Symbol;Acc:HGNC:17184]	X	15235288	15270467	-1	329.085	-0.960317	1.13e-11	3.4e-10	protein_coding
AC073862.4		12	130962175	130963028	1	14.6283	-2.1205	1.13e-11	3.4e-10	TEC
KRT6B	keratin 6B [Source:HGNC Symbol;Acc:HGNC:6444]	12	52446651	52452126	-1	70.1113	3.83804	1.15e-11	3.45e-10	protein_coding
AC011379.2		5	140157319	140173051	1	155.105	-1.38091	1.15e-11	3.46e-10	processed_transcript
B4GAT1	beta-1,4-glucuronyltransferase 1 [Source:HGNC Symbol;Acc:HGNC:15685]	11	66345372	66347692	-1	1802.46	-0.604549	1.17e-11	3.5e-10	protein_coding
AL020997.2		1	27773858	27774041	1	16.4274	-1.70618	1.17e-11	3.51e-10	sense_intronic
LINC02204	long intergenic non-protein coding RNA 2204 [Source:HGNC Symbol;Acc:HGNC:53070]	15	70570958	70586606	-1	8.10227	-2.18686	1.17e-11	3.51e-10	lincRNA
REPIN1	replication initiator 1 [Source:HGNC Symbol;Acc:HGNC:17922]	7	150368189	150374044	1	3858.08	0.46559	1.17e-11	3.52e-10	protein_coding
FENDRR	FOXF1 adjacent non-coding developmental regulatory RNA [Source:HGNC Symbol;Acc:HGNC:43894]	16	86474529	86509099	-1	5123.94	-2.01123	1.22e-11	3.66e-10	lincRNA
CADM2	cell adhesion molecule 2 [Source:HGNC Symbol;Acc:HGNC:29849]	3	84958981	86074429	1	81.0139	-2.19688	1.22e-11	3.66e-10	protein_coding
ZNF274	zinc finger protein 274 [Source:HGNC Symbol;Acc:HGNC:13068]	19	58183029	58213562	1	1925.86	-0.583056	1.25e-11	3.73e-10	protein_coding
PODXL2	podocalyxin like 2 [Source:HGNC Symbol;Acc:HGNC:17936]	3	127629181	127672809	1	302.724	1.08489	1.25e-11	3.74e-10	protein_coding
ANGEL2	angel homolog 2 [Source:HGNC Symbol;Acc:HGNC:30534]	1	212992182	213015826	-1	2215.41	-0.609	1.26e-11	3.76e-10	protein_coding
TMEM176A	transmembrane protein 176A [Source:HGNC Symbol;Acc:HGNC:24930]	7	150800403	150805120	1	2122.9	1.01989	1.27e-11	3.79e-10	protein_coding
CASKIN2	CASK interacting protein 2 [Source:HGNC Symbol;Acc:HGNC:18200]	17	75500261	75515583	-1	4223.8	-1.14499	1.27e-11	3.79e-10	protein_coding
CBLN4	cerebellin 4 precursor [Source:HGNC Symbol;Acc:HGNC:16231]	20	55997440	56005472	-1	243.726	2.40286	1.32e-11	3.93e-10	protein_coding
NAGPA-AS1	NAGPA antisense RNA 1 [Source:HGNC Symbol;Acc:HGNC:44184]	16	5010909	5043999	1	58.3867	-1.06466	1.32e-11	3.93e-10	lincRNA
CHIAP2	chitinase, acidic pseudogene 2 [Source:HGNC Symbol;Acc:HGNC:44463]	1	111280059	111286116	1	747.9	-2.8404	1.33e-11	3.96e-10	transcribed_unprocessed_pseudogene
APEX1	apurinic/apyrimidinic endodeoxyribonuclease 1 [Source:HGNC Symbol;Acc:HGNC:587]	14	20455191	20457772	1	4674.2	0.540194	1.34e-11	3.99e-10	protein_coding
LIM2	lens intrinsic membrane protein 2 [Source:HGNC Symbol;Acc:HGNC:6610]	19	51379909	51387960	-1	5.53937	-3.07804	1.35e-11	4e-10	protein_coding
ATP2B1-AS1	ATP2B1 antisense RNA 1 [Source:HGNC Symbol;Acc:HGNC:27883]	12	89708959	89712590	1	239.072	-0.917039	1.35e-11	4.02e-10	lincRNA
FRMPD1	FERM and PDZ domain containing 1 [Source:HGNC Symbol;Acc:HGNC:29159]	9	37651000	37746904	1	25.0984	-1.93335	1.36e-11	4.02e-10	protein_coding
PLCG1-AS1	PLCG1 antisense RNA 1 [Source:HGNC Symbol;Acc:HGNC:40450]	20	41098329	41138003	-1	35.6266	-1.77991	1.36e-11	4.03e-10	antisense_RNA
CLDN11	claudin 11 [Source:HGNC Symbol;Acc:HGNC:8514]	3	170418865	170860380	1	622.21	-0.961884	1.38e-11	4.09e-10	protein_coding
RNU6-967P	RNA, U6 small nuclear 967, pseudogene [Source:HGNC Symbol;Acc:HGNC:47930]	19	31787148	31787255	-1	4.00329	-3.13997	1.39e-11	4.12e-10	snRNA
IGLV3-25	immunoglobulin lambda variable 3-25 [Source:HGNC Symbol;Acc:HGNC:5908]	22	22686726	22687271	1	4763.38	2.90384	1.4e-11	4.13e-10	IG_V_gene
GGA2	golgi associated, gamma adaptin ear containing, ARF binding protein 2 [Source:HGNC Symbol;Acc:HGNC:16064]	16	23463542	23521995	-1	10378	-0.666505	1.42e-11	4.18e-10	protein_coding
AC012409.5		15	96112628	96116051	-1	21.3291	-2.36502	1.42e-11	4.18e-10	TEC
ARHGAP6	Rho GTPase activating protein 6 [Source:HGNC Symbol;Acc:HGNC:676]	X	11137543	11665701	-1	1516.92	-0.816894	1.45e-11	4.28e-10	protein_coding
ESR2	estrogen receptor 2 [Source:HGNC Symbol;Acc:HGNC:3468]	14	64084232	64338112	-1	265.204	1.50924	1.46e-11	4.29e-10	protein_coding
NOB1	NIN1/PSMD8 binding protein 1 homolog [Source:HGNC Symbol;Acc:HGNC:29540]	16	69741867	69754940	-1	1067.63	0.670658	1.46e-11	4.29e-10	protein_coding
PRF1	perforin 1 [Source:HGNC Symbol;Acc:HGNC:9360]	10	70597348	70602775	-1	1646.75	-1.44442	1.48e-11	4.34e-10	protein_coding
AL133355.1		10	103877374	103879761	-1	473.648	-0.647349	1.48e-11	4.36e-10	sense_overlapping
CPA4	carboxypeptidase A4 [Source:HGNC Symbol;Acc:HGNC:15740]	7	130293134	130324180	1	10.6966	2.72511	1.52e-11	4.47e-10	protein_coding
VAMP4	vesicle associated membrane protein 4 [Source:HGNC Symbol;Acc:HGNC:12645]	1	171700160	171742247	-1	2862.08	-0.579402	1.53e-11	4.5e-10	protein_coding
B4GALT2	beta-1,4-galactosyltransferase 2 [Source:HGNC Symbol;Acc:HGNC:925]	1	43978943	43991170	1	1513.37	0.879808	1.54e-11	4.51e-10	protein_coding
SV2A	synaptic vesicle glycoprotein 2A [Source:HGNC Symbol;Acc:HGNC:20566]	1	149903318	149917882	-1	350.111	1.17591	1.55e-11	4.54e-10	protein_coding
IGHV3OR16-13	immunoglobulin heavy variable 3/OR16-13 (non-functional) [Source:HGNC Symbol;Acc:HGNC:5637]	16	33827214	33827661	1	105.665	2.73859	1.56e-11	4.57e-10	IG_V_gene
SFTA3	surfactant associated 3 [Source:HGNC Symbol;Acc:HGNC:18387]	14	36473288	36513829	-1	10507.1	-1.05547	1.57e-11	4.6e-10	protein_coding
F2RL1	F2R like trypsin receptor 1 [Source:HGNC Symbol;Acc:HGNC:3538]	5	76818933	76835315	1	693.872	0.891715	1.57e-11	4.6e-10	protein_coding
NFATC4	nuclear factor of activated T-cells 4 [Source:HGNC Symbol;Acc:HGNC:7778]	14	24365673	24379604	1	2492.74	0.807641	1.59e-11	4.65e-10	protein_coding
IGKV1D-8	immunoglobulin kappa variable 1D-8 [Source:HGNC Symbol;Acc:HGNC:5759]	2	90220727	90221384	1	39.7688	2.92889	1.6e-11	4.66e-10	IG_V_gene
IGKV1D-8	immunoglobulin kappa variable 1D-8 [Source:HGNC Symbol;Acc:HGNC:5759]	CHR_HSCHR2_2_CTG7	90220727	90221384	1	39.7688	2.92889	1.6e-11	4.66e-10	IG_V_gene
AL035409.1		1	77067920	77078482	1	31.7551	-1.63569	1.6e-11	4.68e-10	antisense_RNA
XPR1	xenotropic and polytropic retrovirus receptor 1 [Source:HGNC Symbol;Acc:HGNC:12827]	1	180632004	180890251	1	3630.44	0.648221	1.61e-11	4.68e-10	protein_coding
CISD1	CDGSH iron sulfur domain 1 [Source:HGNC Symbol;Acc:HGNC:30880]	10	58269058	58289586	1	1187.31	0.599469	1.64e-11	4.77e-10	protein_coding
AP005264.6		18	12199345	12200089	1	21.776	-2.48308	1.64e-11	4.77e-10	TEC
TRPS1	transcriptional repressor GATA binding 1 [Source:HGNC Symbol;Acc:HGNC:12340]	8	115408496	115809673	-1	1706.19	0.844638	1.64e-11	4.77e-10	protein_coding
AC012409.3		15	96139472	96140452	-1	64.805	-1.99482	1.64e-11	4.77e-10	lincRNA
FHL3	four and a half LIM domains 3 [Source:HGNC Symbol;Acc:HGNC:3704]	1	37996770	38005606	-1	808.525	1.1213	1.67e-11	4.84e-10	protein_coding
AP003385.6		11	67749043	67756968	-1	14.9495	-2.33669	1.71e-11	4.95e-10	unprocessed_pseudogene
IGKV1D-33	immunoglobulin kappa variable 1D-33 [Source:HGNC Symbol;Acc:HGNC:5753]	2	89913982	89916052	1	636.909	3.14752	1.74e-11	5.04e-10	IG_V_gene
IGKV1-39	immunoglobulin kappa variable 1-39 (gene/pseudogene) [Source:HGNC Symbol;Acc:HGNC:5740]	2	89319625	89320146	-1	3310.39	2.2547	1.77e-11	5.12e-10	IG_V_gene
IGKV1-39	immunoglobulin kappa variable 1-39 (gene/pseudogene) [Source:HGNC Symbol;Acc:HGNC:5740]	CHR_HG2290_PATCH	89319625	89320146	-1	3310.39	2.2547	1.77e-11	5.12e-10	IG_V_gene
CEMIP	cell migration inducing hyaluronan binding protein [Source:HGNC Symbol;Acc:HGNC:29213]	15	80779343	80951776	1	2173.54	1.8837	1.8e-11	5.21e-10	protein_coding
AC080013.4		3	158693120	158693768	-1	123.909	0.849117	1.8e-11	5.21e-10	lincRNA
DNAJB5	DnaJ heat shock protein family (Hsp40) member B5 [Source:HGNC Symbol;Acc:HGNC:14887]	9	34989641	34998900	1	1100.07	0.941626	1.87e-11	5.39e-10	protein_coding
C14orf37	chromosome 14 open reading frame 37 [Source:HGNC Symbol;Acc:HGNC:19846]	14	57999735	58298139	-1	295.735	1.40708	1.87e-11	5.4e-10	protein_coding
MLIP	muscular LMNA interacting protein [Source:HGNC Symbol;Acc:HGNC:21355]	6	53929982	54266280	1	17.9021	2.16092	1.91e-11	5.5e-10	protein_coding
ADRB1	adrenoceptor beta 1 [Source:HGNC Symbol;Acc:HGNC:285]	10	114044056	114046908	1	1419.24	-1.72275	1.93e-11	5.55e-10	protein_coding
SYNPO2L	synaptopodin 2 like [Source:HGNC Symbol;Acc:HGNC:23532]	10	73644881	73663803	-1	69.943	-1.77656	1.97e-11	5.67e-10	protein_coding
CD24P4	CD24 molecule pseudogene 4 [Source:HGNC Symbol;Acc:HGNC:1649]	Y	18992467	18992709	-1	76.2509	1.65496	1.98e-11	5.69e-10	processed_pseudogene
RASIP1	Ras interacting protein 1 [Source:HGNC Symbol;Acc:HGNC:24716]	19	48720587	48740721	-1	2603.2	-1.07361	2.02e-11	5.82e-10	protein_coding
FGF7	fibroblast growth factor 7 [Source:HGNC Symbol;Acc:HGNC:3685]	15	49423096	49488775	1	4376.66	1.56674	2.07e-11	5.93e-10	protein_coding
C19orf84	chromosome 19 open reading frame 84 [Source:HGNC Symbol;Acc:HGNC:27112]	19	51388289	51390574	-1	13.438	-2.20062	2.07e-11	5.93e-10	protein_coding
TMEM139	transmembrane protein 139 [Source:HGNC Symbol;Acc:HGNC:22058]	7	143279957	143288048	1	377.901	-1.34859	2.07e-11	5.94e-10	protein_coding
FOXE1	forkhead box E1 [Source:HGNC Symbol;Acc:HGNC:3806]	9	97853254	97856715	1	33.0241	2.56862	2.09e-11	5.98e-10	protein_coding
AC092118.1		16	57798186	57816946	1	49.677	-1.05122	2.09e-11	5.98e-10	lincRNA
GJB3	gap junction protein beta 3 [Source:HGNC Symbol;Acc:HGNC:4285]	1	34781189	34786369	1	148.428	1.79097	2.09e-11	5.99e-10	protein_coding
AL109811.3		1	11029659	11030528	1	135.386	-1.18039	2.11e-11	6.04e-10	antisense_RNA
NRG3	neuregulin 3 [Source:HGNC Symbol;Acc:HGNC:7999]	10	81875314	82987179	1	75.6999	-1.82761	2.15e-11	6.14e-10	protein_coding
AC093382.1		2	215939308	215941719	-1	8.84822	-1.9117	2.15e-11	6.15e-10	lincRNA
MRPL3	mitochondrial ribosomal protein L3 [Source:HGNC Symbol;Acc:HGNC:10379]	3	131462212	131502983	-1	3187.03	0.637304	2.19e-11	6.26e-10	protein_coding
GNAL	G protein subunit alpha L [Source:HGNC Symbol;Acc:HGNC:4388]	18	11688956	11885685	1	540.564	0.886749	2.21e-11	6.29e-10	protein_coding
GMPPB	GDP-mannose pyrophosphorylase B [Source:HGNC Symbol;Acc:HGNC:22932]	3	49716844	49723951	-1	1553.12	0.734519	2.23e-11	6.34e-10	protein_coding
SLC24A2	solute carrier family 24 member 2 [Source:HGNC Symbol;Acc:HGNC:10976]	9	19507452	19786928	-1	15.7526	2.10203	2.23e-11	6.34e-10	protein_coding
OR2A42	olfactory receptor family 2 subfamily A member 42 [Source:HGNC Symbol;Acc:HGNC:31230]	7	144228244	144239605	-1	48.1524	-1.5336	2.23e-11	6.34e-10	protein_coding
HCAR1	hydroxycarboxylic acid receptor 1 [Source:HGNC Symbol;Acc:HGNC:4532]	12	122726076	122730843	-1	290.481	2.21481	2.26e-11	6.42e-10	protein_coding
COL6A2	collagen type VI alpha 2 chain [Source:HGNC Symbol;Acc:HGNC:2212]	21	46098097	46132849	1	34423.6	1.14564	2.26e-11	6.42e-10	protein_coding
CARD16	caspase recruitment domain family member 16 [Source:HGNC Symbol;Acc:HGNC:33701]	11	105041326	105101431	-1	1624.42	-1.08016	2.26e-11	6.42e-10	protein_coding
AC116407.1		17	32141226	32143135	-1	261.636	-1.40197	2.27e-11	6.44e-10	antisense_RNA
FAIM2	Fas apoptotic inhibitory molecule 2 [Source:HGNC Symbol;Acc:HGNC:17067]	12	49866896	49904217	-1	280.192	1.66037	2.28e-11	6.47e-10	protein_coding
FAM120A	family with sequence similarity 120A [Source:HGNC Symbol;Acc:HGNC:13247]	9	93451722	93566107	1	11016.5	0.332509	2.31e-11	6.54e-10	protein_coding
IGHV3OR16-9	immunoglobulin heavy variable 3/OR16-9 (non-functional) [Source:HGNC Symbol;Acc:HGNC:5644]	16	32066065	32066358	1	5.68132	3.7676	2.31e-11	6.54e-10	IG_V_gene
TG	thyroglobulin [Source:HGNC Symbol;Acc:HGNC:11764]	8	132866958	133134903	1	82.3252	1.39654	2.32e-11	6.56e-10	protein_coding
TMEM214	transmembrane protein 214 [Source:HGNC Symbol;Acc:HGNC:25983]	2	27032910	27041695	1	4742.98	0.536956	2.34e-11	6.6e-10	protein_coding
ALG3	ALG3, alpha-1,3- mannosyltransferase [Source:HGNC Symbol;Acc:HGNC:23056]	3	184242301	184249548	-1	1003.36	0.743449	2.35e-11	6.63e-10	protein_coding
PLPP2	phospholipid phosphatase 2 [Source:HGNC Symbol;Acc:HGNC:9230]	19	281040	291504	-1	1363.45	1.78157	2.37e-11	6.69e-10	protein_coding
SNX24	sorting nexin 24 [Source:HGNC Symbol;Acc:HGNC:21533]	5	122843439	123029354	1	1156.1	-0.508603	2.38e-11	6.72e-10	protein_coding
TRAF7	TNF receptor associated factor 7 [Source:HGNC Symbol;Acc:HGNC:20456]	16	2155698	2178129	1	2852.95	0.717548	2.4e-11	6.75e-10	protein_coding
ZNF331	zinc finger protein 331 [Source:HGNC Symbol;Acc:HGNC:15489]	19	53520981	53580269	1	3902.34	-1.19796	2.4e-11	6.75e-10	protein_coding
LDLRAD3	low density lipoprotein receptor class A domain containing 3 [Source:HGNC Symbol;Acc:HGNC:27046]	11	35943981	36232136	1	800.819	1.53701	2.43e-11	6.83e-10	protein_coding
AC117395.2		3	149976755	149979355	1	285.144	0.62978	2.49e-11	7.01e-10	lincRNA
TRPC3	transient receptor potential cation channel subfamily C member 3 [Source:HGNC Symbol;Acc:HGNC:12335]	4	121879027	121951754	-1	163.358	-1.45674	2.52e-11	7.06e-10	protein_coding
TSHR	thyroid stimulating hormone receptor [Source:HGNC Symbol;Acc:HGNC:12373]	14	80954989	81146302	1	58.7082	2.04862	2.54e-11	7.12e-10	protein_coding
DUSP6	dual specificity phosphatase 6 [Source:HGNC Symbol;Acc:HGNC:3072]	12	89347232	89353271	-1	12574.5	-1.20563	2.54e-11	7.12e-10	protein_coding
HBA1	hemoglobin subunit alpha 1 [Source:HGNC Symbol;Acc:HGNC:4823]	16	176680	177522	1	468.374	-2.38226	2.57e-11	7.2e-10	protein_coding
GALNT2	polypeptide N-acetylgalactosaminyltransferase 2 [Source:HGNC Symbol;Acc:HGNC:4124]	1	230057990	230282124	1	4626.37	1.10032	2.63e-11	7.37e-10	protein_coding
SFTA1P	surfactant associated 1, pseudogene [Source:HGNC Symbol;Acc:HGNC:18383]	10	10784437	10794980	-1	2919.22	-1.25117	2.65e-11	7.41e-10	lincRNA
ACTG1P22	actin gamma 1 pseudogene 22 [Source:HGNC Symbol;Acc:HGNC:51502]	2	57755428	57766052	1	10.0488	2.86361	2.79e-11	7.79e-10	transcribed_processed_pseudogene
CCDC38	coiled-coil domain containing 38 [Source:HGNC Symbol;Acc:HGNC:26843]	12	95867048	95942974	-1	17.0698	-1.45363	2.86e-11	7.97e-10	protein_coding
IGFBP7	insulin like growth factor binding protein 7 [Source:HGNC Symbol;Acc:HGNC:5476]	4	57030773	57110385	-1	27825.1	1.00522	2.88e-11	8.03e-10	protein_coding
CABYR	calcium binding tyrosine phosphorylation regulated [Source:HGNC Symbol;Acc:HGNC:15569]	18	24138956	24161603	1	64.0895	1.05912	2.91e-11	8.1e-10	protein_coding
CAPN3	calpain 3 [Source:HGNC Symbol;Acc:HGNC:1480]	15	42359500	42412318	1	234.121	-1.16948	2.96e-11	8.25e-10	protein_coding
SDF2L1	stromal cell derived factor 2 like 1 [Source:HGNC Symbol;Acc:HGNC:10676]	22	21642261	21644298	1	1122.53	0.976383	2.97e-11	8.26e-10	protein_coding
PSAPL1	prosaposin like 1 (gene/pseudogene) [Source:HGNC Symbol;Acc:HGNC:33131]	4	7430294	7434973	-1	30.7144	-2.0532	2.98e-11	8.28e-10	protein_coding
SMIM31	small integral membrane protein 31 [Source:HGNC Symbol;Acc:HGNC:49638]	4	164754064	164803795	1	158.916	2.38842	3.08e-11	8.56e-10	protein_coding
ZNF655	zinc finger protein 655 [Source:HGNC Symbol;Acc:HGNC:30899]	7	99558406	99576453	1	5769.86	-0.524137	3.1e-11	8.63e-10	protein_coding
DIO3	iodothyronine deiodinase 3 [Source:HGNC Symbol;Acc:HGNC:2885]	14	101561351	101563452	1	140.001	1.71955	3.11e-11	8.64e-10	protein_coding
SLC16A11	solute carrier family 16 member 11 [Source:HGNC Symbol;Acc:HGNC:23093]	17	7041630	7043923	-1	208.284	-1.09816	3.15e-11	8.74e-10	protein_coding
FAM83F	family with sequence similarity 83 member F [Source:HGNC Symbol;Acc:HGNC:25148]	22	39994949	40043529	1	380.755	2.08484	3.18e-11	8.82e-10	protein_coding
MST1L	macrophage stimulating 1 like [Source:HGNC Symbol;Acc:HGNC:7390]	1	16754910	16770237	-1	489.873	-1.6892	3.19e-11	8.83e-10	transcribed_unprocessed_pseudogene
SLC44A2	solute carrier family 44 member 2 [Source:HGNC Symbol;Acc:HGNC:17292]	19	10602457	10644559	1	12321.1	-0.544045	3.23e-11	8.94e-10	protein_coding
LINC01165	long intergenic non-protein coding RNA 1165 [Source:HGNC Symbol;Acc:HGNC:49534]	10	132520827	132522449	-1	16.5324	-2.50006	3.26e-11	9.02e-10	antisense_RNA
FAM229A	family with sequence similarity 229 member A [Source:HGNC Symbol;Acc:HGNC:44652]	1	32361270	32364278	-1	185.237	-1.11777	3.28e-11	9.06e-10	protein_coding
TXK	TXK tyrosine kinase [Source:HGNC Symbol;Acc:HGNC:12434]	4	48066393	48134256	-1	243.832	-1.12863	3.31e-11	9.14e-10	protein_coding
CT45A1	cancer/testis antigen family 45 member A1 [Source:HGNC Symbol;Acc:HGNC:33267]	X	135713453	135723539	1	23.2994	-3.86024	3.34e-11	9.22e-10	protein_coding
AC010271.1		19	40443436	40444087	1	23.3304	-1.40812	3.37e-11	9.28e-10	antisense_RNA
ZNF704	zinc finger protein 704 [Source:HGNC Symbol;Acc:HGNC:32291]	8	80628451	80874781	-1	3777.92	-0.951478	3.4e-11	9.37e-10	protein_coding
ZNF215	zinc finger protein 215 [Source:HGNC Symbol;Acc:HGNC:13007]	11	6926404	7001004	1	377.523	1.98465	3.49e-11	9.61e-10	protein_coding
NEK3	NIMA related kinase 3 [Source:HGNC Symbol;Acc:HGNC:7746]	13	52132639	52159861	-1	1305.35	-1.2034	3.51e-11	9.66e-10	protein_coding
AC078850.1		4	128567972	128570531	-1	44.1551	2.41477	3.52e-11	9.69e-10	lincRNA
LINC00472	long intergenic non-protein coding RNA 472 [Source:HGNC Symbol;Acc:HGNC:21380]	6	71344344	71420769	-1	303.412	-1.29032	3.54e-11	9.72e-10	lincRNA
SNORD63	small nucleolar RNA, C/D box 63 [Source:HGNC Symbol;Acc:HGNC:10220]	5	138561043	138561110	-1	15.2935	-2.05414	3.55e-11	9.75e-10	snoRNA
SNORD63	Small nucleolar RNA SNORD63 [Source:RFAM;Acc:RF00154]	3	53530322	53530401	-1	15.2935	-2.05414	3.55e-11	9.75e-10	snoRNA
SNORD63	Small nucleolar RNA SNORD63 [Source:RFAM;Acc:RF00154]	17	30246757	30246820	-1	15.2935	-2.05414	3.55e-11	9.75e-10	snoRNA
GALNT1	polypeptide N-acetylgalactosaminyltransferase 1 [Source:HGNC Symbol;Acc:HGNC:4123]	18	35581117	35711834	1	6709.13	0.676386	3.56e-11	9.76e-10	protein_coding
MEP1A	meprin A subunit alpha [Source:HGNC Symbol;Acc:HGNC:7015]	6	46793390	46839782	1	16.4302	1.82546	3.58e-11	9.83e-10	protein_coding
IARS	isoleucyl-tRNA synthetase [Source:HGNC Symbol;Acc:HGNC:5330]	9	92210207	92293756	-1	5644.49	0.566596	3.62e-11	9.92e-10	protein_coding
GDF11	growth differentiation factor 11 [Source:HGNC Symbol;Acc:HGNC:4216]	12	55743280	55757278	1	840.322	0.647576	3.63e-11	9.93e-10	protein_coding
PACRG-AS3	PACRG antisense RNA 3 [Source:HGNC Symbol;Acc:HGNC:52053]	6	163165414	163192002	-1	22.6611	-2.06613	3.67e-11	1e-09	antisense_RNA
CASC8	cancer susceptibility 8 (non-protein coding) [Source:HGNC Symbol;Acc:HGNC:45129]	8	127289817	127482139	-1	15.9301	2.17141	3.7e-11	1.01e-09	antisense_RNA
ZPLD1	zona pellucida like domain containing 1 [Source:HGNC Symbol;Acc:HGNC:27022]	3	102099244	102479841	1	14.6518	3.28661	3.71e-11	1.01e-09	protein_coding
NECTIN4	nectin cell adhesion molecule 4 [Source:HGNC Symbol;Acc:HGNC:19688]	1	161070995	161089599	-1	922.374	1.07724	3.73e-11	1.02e-09	protein_coding
ALDH3B2	aldehyde dehydrogenase 3 family member B2 [Source:HGNC Symbol;Acc:HGNC:411]	11	67662162	67681200	-1	133.426	2.49747	3.74e-11	1.02e-09	protein_coding
PDK1	pyruvate dehydrogenase kinase 1 [Source:HGNC Symbol;Acc:HGNC:8809]	2	172555373	172608669	1	1921.8	1.48118	3.75e-11	1.02e-09	protein_coding
IGKV1D-27	immunoglobulin kappa variable 1D-27 (pseudogene) [Source:HGNC Symbol;Acc:HGNC:5751]	2	89968867	89969335	1	426.328	2.92105	3.82e-11	1.04e-09	IG_V_pseudogene
RUNX2	runt related transcription factor 2 [Source:HGNC Symbol;Acc:HGNC:10472]	6	45328157	45664349	1	897.404	0.868684	3.82e-11	1.04e-09	protein_coding
LINGO1	leucine rich repeat and Ig domain containing 1 [Source:HGNC Symbol;Acc:HGNC:21205]	15	77613027	77820900	-1	68.2935	1.64179	3.84e-11	1.04e-09	protein_coding
FAM162B	family with sequence similarity 162 member B [Source:HGNC Symbol;Acc:HGNC:21549]	6	116752197	116765723	-1	927.435	-1.19704	3.86e-11	1.05e-09	protein_coding
GRASP	general receptor for phosphoinositides 1 associated scaffold protein [Source:HGNC Symbol;Acc:HGNC:18707]	12	52006940	52015889	1	3463.84	-1.33857	3.86e-11	1.05e-09	protein_coding
IGKV3D-7	immunoglobulin kappa variable 3D-7 [Source:HGNC Symbol;Acc:HGNC:5829]	CHR_HSCHR2_2_CTG7	90259509	90260067	1	14.2922	2.5549	3.91e-11	1.06e-09	IG_V_gene
IGKV3D-7	immunoglobulin kappa variable 3D-7 [Source:HGNC Symbol;Acc:HGNC:5829]	2	90234812	90235370	1	14.2922	2.5549	3.91e-11	1.06e-09	IG_V_gene
CNN1	calponin 1 [Source:HGNC Symbol;Acc:HGNC:2155]	19	11538717	11550323	1	3796.89	1.71038	3.94e-11	1.07e-09	protein_coding
SEMA3B-AS1	SEMA3B antisense RNA 1 (head to head) [Source:HGNC Symbol;Acc:HGNC:49096]	3	50266641	50267371	-1	50.9589	-1.55105	3.96e-11	1.07e-09	antisense_RNA
AC080038.1		17	62626437	62627590	-1	162.266	-1.45855	3.97e-11	1.08e-09	antisense_RNA
IGHGP	immunoglobulin heavy constant gamma P (non-functional) [Source:HGNC Symbol;Acc:HGNC:5529]	14	105664633	105669843	-1	7809.41	2.84026	3.99e-11	1.08e-09	IG_C_pseudogene
IGHGP	immunoglobulin heavy constant gamma P (non-functional) [Source:HGNC Symbol;Acc:HGNC:5529]	CHR_HSCHR14_3_CTG1	105665404	105670614	-1	7809.41	2.84026	3.99e-11	1.08e-09	IG_C_pseudogene
AL445933.1		1	41542069	41544310	1	100.568	-1.61812	4.1e-11	1.11e-09	processed_pseudogene
SYT17	synaptotagmin 17 [Source:HGNC Symbol;Acc:HGNC:24119]	16	19167971	19268334	1	741.686	-0.732038	4.13e-11	1.12e-09	protein_coding
AC093151.2		1	41375004	41375669	-1	14.1456	-2.38644	4.17e-11	1.13e-09	antisense_RNA
IGLV3-1	immunoglobulin lambda variable 3-1 [Source:HGNC Symbol;Acc:HGNC:5896]	22	22880706	22881396	1	6361.33	2.77287	4.21e-11	1.14e-09	IG_V_gene
AC010890.1		2	133264968	133284762	1	19.0015	-1.61799	4.27e-11	1.15e-09	antisense_RNA
XAF1	XIAP associated factor 1 [Source:HGNC Symbol;Acc:HGNC:30932]	17	6755447	6775647	1	1453.66	-1.03444	4.27e-11	1.15e-09	protein_coding
TRIM29	tripartite motif containing 29 [Source:HGNC Symbol;Acc:HGNC:17274]	11	120111275	120185529	-1	1484.84	1.93853	4.38e-11	1.18e-09	protein_coding
AP000892.3		11	117204967	117210292	1	699.728	1.6809	4.4e-11	1.18e-09	TEC
CYP3A7	cytochrome P450 family 3 subfamily A member 7 [Source:HGNC Symbol;Acc:HGNC:2640]	7	99705037	99735196	-1	37.8859	-1.73748	4.4e-11	1.18e-09	protein_coding
LDB2	LIM domain binding 2 [Source:HGNC Symbol;Acc:HGNC:6533]	4	16501541	16898809	-1	5437.04	-0.919677	4.42e-11	1.19e-09	protein_coding
AL359643.3		6	5029972	5043449	1	41.0237	1.10489	4.54e-11	1.22e-09	lincRNA
AL137186.2		10	5934270	5945900	-1	196.122	-0.989904	4.6e-11	1.23e-09	antisense_RNA
BPIFA2	BPI fold containing family A member 2 [Source:HGNC Symbol;Acc:HGNC:16203]	20	33161768	33181412	1	11.7221	2.57174	4.62e-11	1.24e-09	protein_coding
LINC01615	long intergenic non-protein coding RNA 1615 [Source:HGNC Symbol;Acc:HGNC:51898]	6	169158092	169162924	-1	13.8441	2.21205	4.63e-11	1.24e-09	lincRNA
KIAA1644	KIAA1644 [Source:HGNC Symbol;Acc:HGNC:29335]	22	44243667	44312851	-1	205.353	2.18046	4.64e-11	1.24e-09	protein_coding
SLC35C1	solute carrier family 35 member C1 [Source:HGNC Symbol;Acc:HGNC:20197]	11	45804072	45813015	1	1901.35	0.873784	4.69e-11	1.25e-09	protein_coding
RBMS2	RNA binding motif single stranded interacting protein 2 [Source:HGNC Symbol;Acc:HGNC:9909]	12	56521929	56596196	1	8964.37	-0.731173	4.76e-11	1.27e-09	protein_coding
MTURN	maturin, neural progenitor differentiation regulator homolog [Source:HGNC Symbol;Acc:HGNC:25457]	7	30134810	30162762	1	4357.56	-0.856093	4.77e-11	1.27e-09	protein_coding
CLEC1A	C-type lectin domain family 1 member A [Source:HGNC Symbol;Acc:HGNC:24355]	12	10069554	10111627	-1	1021.6	-0.953122	4.82e-11	1.29e-09	protein_coding
ITGBL1	integrin subunit beta like 1 [Source:HGNC Symbol;Acc:HGNC:6164]	13	101452593	101720856	1	1350.68	1.8616	4.87e-11	1.3e-09	protein_coding
SLC39A8	solute carrier family 39 member 8 [Source:HGNC Symbol;Acc:HGNC:20862]	4	102251041	102431258	-1	20890.2	-1.36503	4.92e-11	1.31e-09	protein_coding
LHPP	phospholysine phosphohistidine inorganic pyrophosphate phosphatase [Source:HGNC Symbol;Acc:HGNC:30042]	10	124461834	124617888	1	794.139	0.620612	4.93e-11	1.31e-09	protein_coding
COPG1	coatomer protein complex subunit gamma 1 [Source:HGNC Symbol;Acc:HGNC:2236]	3	129249606	129277773	1	7747.84	0.533429	4.95e-11	1.32e-09	protein_coding
AIFM2	apoptosis inducing factor, mitochondria associated 2 [Source:HGNC Symbol;Acc:HGNC:21411]	10	70098223	70132934	-1	1050.09	0.650792	5.1e-11	1.36e-09	protein_coding
LRRN2	leucine rich repeat neuronal 2 [Source:HGNC Symbol;Acc:HGNC:16914]	1	204617170	204685733	-1	298.607	1.27526	5.13e-11	1.36e-09	protein_coding
ARL6IP6	ADP ribosylation factor like GTPase 6 interacting protein 6 [Source:HGNC Symbol;Acc:HGNC:24048]	2	152717893	152761253	1	1252.88	-0.435605	5.14e-11	1.37e-09	protein_coding
AP001094.2		18	8402847	8405161	1	55.3219	-1.09011	5.24e-11	1.39e-09	sense_intronic
RIOX2	ribosomal oxygenase 2 [Source:HGNC Symbol;Acc:HGNC:19441]	3	97941818	97972457	-1	1162.01	0.585066	5.41e-11	1.44e-09	protein_coding
AC073862.3		12	130956384	130958031	-1	37.7126	-2.13794	5.52e-11	1.46e-09	TEC
TIE1	tyrosine kinase with immunoglobulin like and EGF like domains 1 [Source:HGNC Symbol;Acc:HGNC:11809]	1	43300993	43323108	1	4473.07	-0.875389	5.62e-11	1.49e-09	protein_coding
IL15	interleukin 15 [Source:HGNC Symbol;Acc:HGNC:5977]	4	141636599	141733987	1	832.561	-0.788071	5.68e-11	1.51e-09	protein_coding
SNED1	sushi, nidogen and EGF like domains 1 [Source:HGNC Symbol;Acc:HGNC:24696]	2	240998838	241095568	1	2676.67	0.749914	5.92e-11	1.57e-09	protein_coding
WHAMMP3	WAS protein homolog associated with actin, golgi membranes and microtubules pseudogene 3 [Source:HGNC Symbol;Acc:HGNC:27892]	15	22664359	22686213	1	318.578	-0.630449	5.92e-11	1.57e-09	transcribed_unprocessed_pseudogene
MCM4	minichromosome maintenance complex component 4 [Source:HGNC Symbol;Acc:HGNC:6947]	8	47960185	47978160	1	1624.74	0.695178	5.97e-11	1.58e-09	protein_coding
SERINC2	serine incorporator 2 [Source:HGNC Symbol;Acc:HGNC:23231]	1	31409565	31434680	1	2324.16	1.23693	6.02e-11	1.59e-09	protein_coding
ZNF385C	zinc finger protein 385C [Source:HGNC Symbol;Acc:HGNC:33722]	17	42025576	42098479	-1	65.9038	-1.22284	6.03e-11	1.59e-09	protein_coding
TDP1	tyrosyl-DNA phosphodiesterase 1 [Source:HGNC Symbol;Acc:HGNC:18884]	14	89954939	90044768	1	754.603	0.492356	6.04e-11	1.59e-09	protein_coding
SH2D4B	SH2 domain containing 4B [Source:HGNC Symbol;Acc:HGNC:31440]	10	80537902	80646560	1	57.2662	-1.40858	6.15e-11	1.62e-09	protein_coding
STX11	syntaxin 11 [Source:HGNC Symbol;Acc:HGNC:11429]	6	144150526	144188370	1	1418.95	-1.1044	6.27e-11	1.65e-09	protein_coding
MUC13	mucin 13, cell surface associated [Source:HGNC Symbol;Acc:HGNC:7511]	3	124905442	124953819	-1	200.419	3.05231	6.32e-11	1.66e-09	protein_coding
SLIT2	slit guidance ligand 2 [Source:HGNC Symbol;Acc:HGNC:11086]	4	20253260	20620561	1	6474.94	-1.10812	6.36e-11	1.67e-09	protein_coding
CACNA2D3	calcium voltage-gated channel auxiliary subunit alpha2delta 3 [Source:HGNC Symbol;Acc:HGNC:15460]	3	54122547	55074557	1	209.958	-1.12573	6.53e-11	1.72e-09	protein_coding
C4B	complement C4B (Chido blood group) [Source:HGNC Symbol;Acc:HGNC:1324]	CHR_HSCHR6_MHC_SSTO_CTG1	32007416	32028073	1	310.683	1.88676	6.59e-11	1.73e-09	protein_coding
C4B	complement C4B (Chido blood group) [Source:HGNC Symbol;Acc:HGNC:1324]	6	32014762	32035418	1	310.683	1.88676	6.59e-11	1.73e-09	protein_coding
C4B	complement C4B (Chido blood group) [Source:HGNC Symbol;Acc:HGNC:1324]	CHR_HSCHR6_MHC_MCF_CTG1	32058468	32058494	1	310.683	1.88676	6.59e-11	1.73e-09	processed_transcript
C4B	complement C4B (Chido blood group) [Source:HGNC Symbol;Acc:HGNC:1324]	CHR_HSCHR6_MHC_COX_CTG1	31969570	31983859	1	310.683	1.88676	6.59e-11	1.73e-09	protein_coding
C4B	complement C4B (Chido blood group) [Source:HGNC Symbol;Acc:HGNC:1324]	CHR_HSCHR6_MHC_DBB_CTG1	31996944	32011233	1	310.683	1.88676	6.59e-11	1.73e-09	protein_coding
GAB3	GRB2 associated binding protein 3 [Source:HGNC Symbol;Acc:HGNC:17515]	X	154675249	154751583	-1	1346.48	-0.699741	6.61e-11	1.73e-09	protein_coding
SERPINB6	serpin family B member 6 [Source:HGNC Symbol;Acc:HGNC:8950]	6	2948159	2972165	-1	10551.6	-0.770735	6.78e-11	1.78e-09	protein_coding
GPRIN1	G protein regulated inducer of neurite outgrowth 1 [Source:HGNC Symbol;Acc:HGNC:24835]	5	176595802	176610133	-1	96.4836	1.07265	6.96e-11	1.82e-09	protein_coding
LRRFIP1	LRR binding FLII interacting protein 1 [Source:HGNC Symbol;Acc:HGNC:6702]	2	237627576	237813682	1	13715	-0.570745	7.03e-11	1.84e-09	protein_coding
LCAT	lecithin-cholesterol acyltransferase [Source:HGNC Symbol;Acc:HGNC:6522]	16	67939750	67944131	-1	1041.38	-1.2934	7.04e-11	1.84e-09	protein_coding
CTNNAL1	catenin alpha like 1 [Source:HGNC Symbol;Acc:HGNC:2512]	9	108942569	109013529	-1	4867.1	-0.907639	7.1e-11	1.86e-09	protein_coding
NME1	NME/NM23 nucleoside diphosphate kinase 1 [Source:HGNC Symbol;Acc:HGNC:7849]	17	51153536	51162428	1	559.39	1.13891	7.11e-11	1.86e-09	protein_coding
ZDHHC14	zinc finger DHHC-type containing 14 [Source:HGNC Symbol;Acc:HGNC:20341]	6	157381133	157678146	1	949.04	-0.699266	7.35e-11	1.92e-09	protein_coding
AC003991.1		7	88219359	88304367	1	124.035	-1.7423	7.47e-11	1.95e-09	antisense_RNA
CALML3	calmodulin like 3 [Source:HGNC Symbol;Acc:HGNC:1452]	10	5524009	5526771	1	4.16778	3.64181	7.54e-11	1.97e-09	protein_coding
IGKV2D-30	immunoglobulin kappa variable 2D-30 [Source:HGNC Symbol;Acc:HGNC:5801]	2	89936859	89937679	1	292.154	2.39019	7.69e-11	2e-09	IG_V_gene
IGKV1-17	immunoglobulin kappa variable 1-17 [Source:HGNC Symbol;Acc:HGNC:5733]	2	89117342	89117844	-1	2525.09	2.69101	7.9e-11	2.06e-09	IG_V_gene
IGKV1-17	immunoglobulin kappa variable 1-17 [Source:HGNC Symbol;Acc:HGNC:5733]	CHR_HG2290_PATCH	89117342	89117844	-1	2525.09	2.69101	7.9e-11	2.06e-09	IG_V_gene
MYL6B	myosin light chain 6B [Source:HGNC Symbol;Acc:HGNC:29823]	12	56152256	56159647	1	768.449	0.560571	7.98e-11	2.08e-09	protein_coding
RGS6	regulator of G protein signaling 6 [Source:HGNC Symbol;Acc:HGNC:10002]	14	71932439	72566529	1	111.786	-1.403	8.09e-11	2.1e-09	protein_coding
SNX9	sorting nexin 9 [Source:HGNC Symbol;Acc:HGNC:14973]	6	157700387	157945077	1	4069.39	0.855158	8.13e-11	2.11e-09	protein_coding
CRELD2	cysteine rich with EGF like domains 2 [Source:HGNC Symbol;Acc:HGNC:28150]	22	49918167	49927540	1	2017.98	0.759273	8.15e-11	2.12e-09	protein_coding
MTHFD2	methylenetetrahydrofolate dehydrogenase (NADP+ dependent) 2, methenyltetrahydrofolate cyclohydrolase [Source:HGNC Symbol;Acc:HGNC:7434]	2	74198562	74217565	1	2848.32	1.35203	8.17e-11	2.12e-09	protein_coding
RNF182	ring finger protein 182 [Source:HGNC Symbol;Acc:HGNC:28522]	6	13924446	13980302	1	291.403	-1.24082	8.28e-11	2.15e-09	protein_coding
ITGB3	integrin subunit beta 3 [Source:HGNC Symbol;Acc:HGNC:6156]	17	47253846	47311816	1	409.602	1.48213	8.32e-11	2.16e-09	protein_coding
CYB5R2	cytochrome b5 reductase 2 [Source:HGNC Symbol;Acc:HGNC:24376]	11	7665100	7677222	-1	651.377	-0.99982	8.48e-11	2.2e-09	protein_coding
EPN3	epsin 3 [Source:HGNC Symbol;Acc:HGNC:18235]	17	50532543	50543750	1	190.524	2.09486	8.51e-11	2.2e-09	protein_coding
TRAF3	TNF receptor associated factor 3 [Source:HGNC Symbol;Acc:HGNC:12033]	14	102777476	102911500	1	2392.64	0.672276	8.57e-11	2.22e-09	protein_coding
UHRF1	ubiquitin like with PHD and ring finger domains 1 [Source:HGNC Symbol;Acc:HGNC:12556]	19	4903080	4962154	1	250.982	1.17375	8.6e-11	2.22e-09	protein_coding
LAMA2	laminin subunit alpha 2 [Source:HGNC Symbol;Acc:HGNC:6482]	6	128883141	129516569	1	7987.59	1.31642	8.65e-11	2.23e-09	protein_coding
APOL3	apolipoprotein L3 [Source:HGNC Symbol;Acc:HGNC:14868]	22	36140330	36166177	-1	5152.54	-0.950179	8.67e-11	2.24e-09	protein_coding
AL137003.2		6	16764346	16766883	1	467.781	-0.762382	8.72e-11	2.25e-09	lincRNA
STEAP2	STEAP2 metalloreductase [Source:HGNC Symbol;Acc:HGNC:17885]	7	90167590	90238137	1	2988.79	1.4695	8.8e-11	2.27e-09	protein_coding
LINC02018	long intergenic non-protein coding RNA 2018 [Source:HGNC Symbol;Acc:HGNC:52853]	3	75435348	75457486	1	40.104	-1.54745	8.97e-11	2.31e-09	lincRNA
IGHV1-18	immunoglobulin heavy variable 1-18 [Source:HGNC Symbol;Acc:HGNC:5549]	14	106184901	106185394	-1	1508.6	2.98979	9e-11	2.32e-09	IG_V_gene
IGHV1-18	immunoglobulin heavy variable 1-18 [Source:HGNC Symbol;Acc:HGNC:5549]	CHR_HSCHR14_3_CTG1	106185670	106186165	-1	1508.6	2.98979	9e-11	2.32e-09	IG_V_gene
SRGAP2C	SLIT-ROBO Rho GTPase activating protein 2C [Source:HGNC Symbol;Acc:HGNC:30584]	1	121184810	121392822	1	1047.97	-0.747941	9.09e-11	2.34e-09	protein_coding
FBXW4	F-box and WD repeat domain containing 4 [Source:HGNC Symbol;Acc:HGNC:10847]	10	101610664	101695295	-1	3598.36	-0.45933	9.14e-11	2.35e-09	protein_coding
RRBP1	ribosome binding protein 1 [Source:HGNC Symbol;Acc:HGNC:10448]	20	17613678	17682295	-1	20216.7	0.83002	9.51e-11	2.44e-09	protein_coding
SMOC2	SPARC related modular calcium binding 2 [Source:HGNC Symbol;Acc:HGNC:20323]	6	168441151	168673445	1	2054.48	1.37961	9.6e-11	2.46e-09	protein_coding
NGB	neuroglobin [Source:HGNC Symbol;Acc:HGNC:14077]	14	77265483	77271312	-1	3.21193	3.69935	9.67e-11	2.48e-09	protein_coding
AC107952.2		8	56222688	56223173	1	50.009	-1.47254	9.83e-11	2.52e-09	lincRNA
SCARA3	scavenger receptor class A member 3 [Source:HGNC Symbol;Acc:HGNC:19000]	8	27633868	27676776	1	2720.32	1.12777	9.88e-11	2.53e-09	protein_coding
BACE1-AS	BACE1 antisense RNA [Source:HGNC Symbol;Acc:HGNC:37125]	11	117290874	117293571	1	139.647	-0.847537	1e-10	2.57e-09	antisense_RNA
TSPAN11	tetraspanin 11 [Source:HGNC Symbol;Acc:HGNC:30795]	12	30926428	30996599	1	1448.97	1.4177	1.01e-10	2.58e-09	protein_coding
KLHDC1	kelch domain containing 1 [Source:HGNC Symbol;Acc:HGNC:19836]	14	49693105	49753152	1	549.657	-0.880421	1.01e-10	2.59e-09	protein_coding
SLC36A1	solute carrier family 36 member 1 [Source:HGNC Symbol;Acc:HGNC:18761]	5	151437046	151492381	1	1190.23	0.920432	1.02e-10	2.6e-09	protein_coding
PCOLCE	procollagen C-endopeptidase enhancer [Source:HGNC Symbol;Acc:HGNC:8738]	7	100602177	100608175	1	2566.65	1.07859	1.03e-10	2.62e-09	protein_coding
GOT2	glutamic-oxaloacetic transaminase 2 [Source:HGNC Symbol;Acc:HGNC:4433]	16	58707131	58734357	-1	3243.42	0.396059	1.04e-10	2.64e-09	protein_coding
AL109615.3		6	43995723	44074652	-1	25.449	-1.57369	1.04e-10	2.64e-09	antisense_RNA
CCDC3	coiled-coil domain containing 3 [Source:HGNC Symbol;Acc:HGNC:23813]	10	12896625	13099652	-1	2497.76	1.27578	1.04e-10	2.65e-09	protein_coding
BUD13	BUD13 homolog [Source:HGNC Symbol;Acc:HGNC:28199]	11	116748170	116772988	-1	1230.92	-0.304019	1.04e-10	2.65e-09	protein_coding
TEK	TEK receptor tyrosine kinase [Source:HGNC Symbol;Acc:HGNC:11724]	9	27109141	27230175	1	4854.81	-1.17218	1.05e-10	2.67e-09	protein_coding
ENTPD7	ectonucleoside triphosphate diphosphohydrolase 7 [Source:HGNC Symbol;Acc:HGNC:19745]	10	99659506	99706240	1	621.014	1.08267	1.06e-10	2.69e-09	protein_coding
PMM1	phosphomannomutase 1 [Source:HGNC Symbol;Acc:HGNC:9114]	22	41576894	41589890	-1	1983.46	-0.796706	1.1e-10	2.79e-09	protein_coding
ARHGEF2	Rho/Rac guanine nucleotide exchange factor 2 [Source:HGNC Symbol;Acc:HGNC:682]	1	155946851	156007070	-1	9618.95	-0.849023	1.1e-10	2.8e-09	protein_coding
AC007608.4		16	50555355	50558719	1	29.2971	-2.12479	1.11e-10	2.82e-09	TEC
IGKJ5	immunoglobulin kappa joining 5 [Source:HGNC Symbol;Acc:HGNC:5723]	2	88860568	88860605	-1	57.8357	2.4029	1.14e-10	2.9e-09	IG_J_gene
HHAT	hedgehog acyltransferase [Source:HGNC Symbol;Acc:HGNC:18270]	1	210328252	210676296	1	713.098	0.741438	1.15e-10	2.9e-09	protein_coding
HHAT	hedgehog acyltransferase [Source:HGNC Symbol;Acc:HGNC:18270]	CHR_HG1832_PATCH	210328252	210679653	1	713.098	0.741438	1.15e-10	2.9e-09	protein_coding
AC021054.1		12	630891	663706	1	1036.67	-0.844771	1.15e-10	2.92e-09	antisense_RNA
SND1	staphylococcal nuclease and tudor domain containing 1 [Source:HGNC Symbol;Acc:HGNC:30646]	7	127652180	128092609	1	8385.33	0.658502	1.15e-10	2.92e-09	protein_coding
RNF144B	ring finger protein 144B [Source:HGNC Symbol;Acc:HGNC:21578]	6	18387350	18468874	1	5601.18	-0.824033	1.19e-10	3.01e-09	protein_coding
CASZ1	castor zinc finger 1 [Source:HGNC Symbol;Acc:HGNC:26002]	1	10636604	10796650	-1	1876.75	-0.885901	1.19e-10	3.01e-09	protein_coding
GORASP2	golgi reassembly stacking protein 2 [Source:HGNC Symbol;Acc:HGNC:17500]	2	170928464	170967129	1	4853.4	0.640774	1.2e-10	3.04e-09	protein_coding
AC096751.2		4	174536640	174540784	1	27.9847	-2.43225	1.2e-10	3.04e-09	lincRNA
FGD3	FYVE, RhoGEF and PH domain containing 3 [Source:HGNC Symbol;Acc:HGNC:16027]	9	92947451	93036236	1	1558.24	-0.737712	1.21e-10	3.04e-09	protein_coding
RGN	regucalcin [Source:HGNC Symbol;Acc:HGNC:9989]	X	47078355	47093314	1	1014.5	-0.945335	1.21e-10	3.04e-09	protein_coding
COCH	cochlin [Source:HGNC Symbol;Acc:HGNC:2180]	14	30874514	30895065	1	87.6444	1.39065	1.21e-10	3.06e-09	protein_coding
PCSK1N	proprotein convertase subtilisin/kexin type 1 inhibitor [Source:HGNC Symbol;Acc:HGNC:17301]	X	48831094	48835633	-1	210.646	1.5766	1.22e-10	3.07e-09	protein_coding
AC092652.1		2	143640756	143656179	-1	14.7484	-2.161	1.23e-10	3.08e-09	antisense_RNA
DNAAF2	dynein axonemal assembly factor 2 [Source:HGNC Symbol;Acc:HGNC:20188]	14	49625174	49635230	-1	868.685	0.737336	1.24e-10	3.11e-09	protein_coding
AC104984.1		17	30204318	30206468	1	56.3792	-2.82467	1.24e-10	3.12e-09	antisense_RNA
IGLV5-48	immunoglobulin lambda variable 5-48 (non-functional) [Source:HGNC Symbol;Acc:HGNC:5925]	22	22352940	22353433	1	16.1535	2.83122	1.26e-10	3.16e-09	IG_V_gene
IGLC6	immunoglobulin lambda constant 6 (gene/pseudogene) [Source:HGNC Symbol;Acc:HGNC:5860]	22	22919535	22919851	1	49.1208	2.46229	1.27e-10	3.19e-09	IG_C_pseudogene
KRT87P	keratin 87 pseudogene [Source:HGNC Symbol;Acc:HGNC:30198]	12	52250466	52258867	-1	101.711	-1.51996	1.27e-10	3.19e-09	transcribed_unprocessed_pseudogene
ATXN3	ataxin 3 [Source:HGNC Symbol;Acc:HGNC:7106]	14	92038652	92106621	-1	2857.03	-0.563014	1.28e-10	3.19e-09	protein_coding
PSCA	prostate stem cell antigen [Source:HGNC Symbol;Acc:HGNC:9500]	8	142670308	142682724	1	592.844	3.20476	1.28e-10	3.2e-09	protein_coding
FNDC4	fibronectin type III domain containing 4 [Source:HGNC Symbol;Acc:HGNC:20239]	2	27491883	27495245	-1	455.193	1.6713	1.28e-10	3.21e-09	protein_coding
RGL3	ral guanine nucleotide dissociation stimulator like 3 [Source:HGNC Symbol;Acc:HGNC:30282]	19	11384341	11419342	-1	1212.92	-1.25072	1.29e-10	3.21e-09	protein_coding
FAM204A	family with sequence similarity 204 member A [Source:HGNC Symbol;Acc:HGNC:25794]	10	118297930	118342328	-1	2697.85	-0.411691	1.29e-10	3.23e-09	protein_coding
TCF7L2	transcription factor 7 like 2 [Source:HGNC Symbol;Acc:HGNC:11641]	10	112950250	113167678	1	2278.68	-0.686476	1.32e-10	3.28e-09	protein_coding
CGNL1	cingulin like 1 [Source:HGNC Symbol;Acc:HGNC:25931]	15	57375967	57550727	1	5517.73	-0.970312	1.32e-10	3.28e-09	protein_coding
ADCY2	adenylate cyclase 2 [Source:HGNC Symbol;Acc:HGNC:233]	5	7396208	7830081	1	210.812	1.407	1.33e-10	3.3e-09	protein_coding
PEBP4	phosphatidylethanolamine binding protein 4 [Source:HGNC Symbol;Acc:HGNC:28319]	8	22713251	23000000	-1	3023.74	-1.36742	1.34e-10	3.33e-09	protein_coding
TNNT1	troponin T1, slow skeletal type [Source:HGNC Symbol;Acc:HGNC:11948]	19	55132794	55149354	-1	140.73	-2.32991	1.34e-10	3.34e-09	protein_coding
CEACAM19	carcinoembryonic antigen related cell adhesion molecule 19 [Source:HGNC Symbol;Acc:HGNC:31951]	19	44662278	44684359	1	514.79	-1.44199	1.35e-10	3.36e-09	protein_coding
IZUMO1	izumo sperm-egg fusion 1 [Source:HGNC Symbol;Acc:HGNC:28539]	19	48740852	48746909	-1	101.558	-1.83726	1.36e-10	3.37e-09	protein_coding
HDAC2	histone deacetylase 2 [Source:HGNC Symbol;Acc:HGNC:4853]	6	113933028	114011308	-1	5017.93	0.389694	1.38e-10	3.43e-09	protein_coding
CLUHP3	clustered mitochondria homolog pseudogene 3 [Source:HGNC Symbol;Acc:HGNC:28447]	16	31700590	31711986	1	1028.15	-0.681684	1.38e-10	3.43e-09	transcribed_unprocessed_pseudogene
SEPT7P2	septin 7 pseudogene 2 [Source:HGNC Symbol;Acc:HGNC:32339]	7	45723780	45768985	-1	875.752	-0.725408	1.39e-10	3.46e-09	transcribed_unprocessed_pseudogene
TRAM2	translocation associated membrane protein 2 [Source:HGNC Symbol;Acc:HGNC:16855]	6	52497402	52576915	-1	4380.14	0.892316	1.4e-10	3.47e-09	protein_coding
AC067817.2		8	38844866	38846439	-1	38.2324	-1.46444	1.41e-10	3.48e-09	antisense_RNA
ARHGAP1	Rho GTPase activating protein 1 [Source:HGNC Symbol;Acc:HGNC:673]	11	46677080	46700615	-1	5246.6	0.668419	1.41e-10	3.48e-09	protein_coding
MMP16	matrix metallopeptidase 16 [Source:HGNC Symbol;Acc:HGNC:7162]	8	88032009	88328025	-1	242.794	1.87286	1.42e-10	3.5e-09	protein_coding
HTRA1	HtrA serine peptidase 1 [Source:HGNC Symbol;Acc:HGNC:9476]	10	122461525	122514908	1	5363.49	0.941129	1.43e-10	3.52e-09	protein_coding
KRT17P2	keratin 17 pseudogene 2 [Source:HGNC Symbol;Acc:HGNC:6429]	17	18426861	18431848	1	12.8291	2.89572	1.44e-10	3.56e-09	transcribed_unprocessed_pseudogene
KRT17P2	keratin 17 pseudogene 2 [Source:HGNC Symbol;Acc:HGNC:6429]	CHR_HSCHR17_3_CTG1	18436466	18441453	1	12.8291	2.89572	1.44e-10	3.56e-09	transcribed_unprocessed_pseudogene
TKTL1	transketolase like 1 [Source:HGNC Symbol;Acc:HGNC:11835]	X	154295671	154330350	1	62.9894	-2.48807	1.45e-10	3.57e-09	protein_coding
FBXO16	F-box protein 16 [Source:HGNC Symbol;Acc:HGNC:13618]	8	28348287	28490318	-1	110.662	1.39755	1.46e-10	3.59e-09	protein_coding
AC002384.1		7	106824883	106838476	1	61.5602	-1.59881	1.47e-10	3.62e-09	lincRNA
DQX1	DEAQ-box RNA dependent ATPase 1 [Source:HGNC Symbol;Acc:HGNC:20410]	2	74518131	74526336	-1	39.6944	1.82005	1.48e-10	3.64e-09	protein_coding
RPGRIP1	RPGR interacting protein 1 [Source:HGNC Symbol;Acc:HGNC:13436]	14	21287939	21351301	1	89.9014	-1.06641	1.48e-10	3.64e-09	protein_coding
DNAJC10	DnaJ heat shock protein family (Hsp40) member C10 [Source:HGNC Symbol;Acc:HGNC:24637]	2	182716041	182794464	1	9936.6	0.500993	1.49e-10	3.66e-09	protein_coding
AL359881.1		1	7700704	7700970	-1	17.8804	-2.09655	1.49e-10	3.67e-09	lincRNA
VIP	vasoactive intestinal peptide [Source:HGNC Symbol;Acc:HGNC:12693]	6	152750798	152759765	1	249.672	-1.99785	1.5e-10	3.67e-09	protein_coding
TGFB3	transforming growth factor beta 3 [Source:HGNC Symbol;Acc:HGNC:11769]	14	75958099	75982991	-1	1894.26	1.12481	1.5e-10	3.69e-09	protein_coding
IPO13	importin 13 [Source:HGNC Symbol;Acc:HGNC:16853]	1	43946939	43968022	1	1765.69	0.421215	1.51e-10	3.7e-09	protein_coding
FA2H	fatty acid 2-hydroxylase [Source:HGNC Symbol;Acc:HGNC:21197]	16	74712955	74774831	-1	214.233	1.13594	1.51e-10	3.71e-09	protein_coding
FAM102A	family with sequence similarity 102 member A [Source:HGNC Symbol;Acc:HGNC:31419]	9	127940579	127980513	-1	2938.72	0.706892	1.54e-10	3.77e-09	protein_coding
GREB1	growth regulation by estrogen in breast cancer 1 [Source:HGNC Symbol;Acc:HGNC:24885]	2	11482341	11642788	1	216.604	1.5066	1.55e-10	3.8e-09	protein_coding
AL591475.1		6	8784178	8785445	1	30.0693	-1.62567	1.58e-10	3.85e-09	lincRNA
RHOD	ras homolog family member D [Source:HGNC Symbol;Acc:HGNC:670]	11	67056818	67072013	1	558.904	0.847614	1.58e-10	3.87e-09	protein_coding
AC009227.1		2	154435853	154457438	-1	1.58743	-3.18104	1.58e-10	3.87e-09	antisense_RNA
IFI44L	interferon induced protein 44 like [Source:HGNC Symbol;Acc:HGNC:17817]	1	78619922	78646145	1	2087.54	-1.17417	1.6e-10	3.91e-09	protein_coding
TWIST1	twist family bHLH transcription factor 1 [Source:HGNC Symbol;Acc:HGNC:12428]	7	19020991	19117672	-1	88.6695	2.09829	1.6e-10	3.91e-09	protein_coding
MYOF	myoferlin [Source:HGNC Symbol;Acc:HGNC:3656]	10	93306429	93482317	-1	12671.9	0.800007	1.61e-10	3.93e-09	protein_coding
TARID	TCF21 antisense RNA inducing promoter demethylation [Source:HGNC Symbol;Acc:HGNC:50506]	6	133502252	133892802	-1	275.229	-1.52726	1.62e-10	3.96e-09	antisense_RNA
KRT72	keratin 72 [Source:HGNC Symbol;Acc:HGNC:28932]	12	52585589	52601538	-1	20.7783	-2.68967	1.66e-10	4.04e-09	protein_coding
RHBDL3	rhomboid like 3 [Source:HGNC Symbol;Acc:HGNC:16502]	17	32266176	32324661	1	62.3163	1.30092	1.69e-10	4.11e-09	protein_coding
CNKSR2	connector enhancer of kinase suppressor of Ras 2 [Source:HGNC Symbol;Acc:HGNC:19701]	X	21374418	21654695	1	344.954	-1.14679	1.69e-10	4.12e-09	protein_coding
IGKV3D-11	immunoglobulin kappa variable 3D-11 [Source:HGNC Symbol;Acc:HGNC:5823]	2	90172802	90173414	1	330.039	2.85637	1.7e-10	4.12e-09	IG_V_gene
MDK	midkine [Source:HGNC Symbol;Acc:HGNC:6972]	11	46380756	46383837	1	2227.98	1.00889	1.72e-10	4.17e-09	protein_coding
ADHFE1	alcohol dehydrogenase, iron containing 1 [Source:HGNC Symbol;Acc:HGNC:16354]	8	66430185	66471601	1	769.557	-1.0861	1.73e-10	4.19e-09	protein_coding
FOS	Fos proto-oncogene, AP-1 transcription factor subunit [Source:HGNC Symbol;Acc:HGNC:3796]	14	75278774	75282230	1	53795.5	-1.88381	1.73e-10	4.2e-09	protein_coding
EDN3	endothelin 3 [Source:HGNC Symbol;Acc:HGNC:3178]	20	59300427	59325992	1	31.5471	-2.52081	1.73e-10	4.2e-09	protein_coding
UGGT1	UDP-glucose glycoprotein glucosyltransferase 1 [Source:HGNC Symbol;Acc:HGNC:15663]	2	128091200	128195677	1	6289.63	0.530589	1.73e-10	4.2e-09	protein_coding
CPNE4	copine 4 [Source:HGNC Symbol;Acc:HGNC:2317]	3	131533555	132285410	-1	61.1237	1.62845	1.75e-10	4.24e-09	protein_coding
AC055854.1		8	22690150	22798616	1	28.54	-2.41772	1.75e-10	4.24e-09	processed_transcript
AL158071.2		9	91104957	91107304	-1	54.1474	-1.41959	1.77e-10	4.29e-09	lincRNA
COL24A1	collagen type XXIV alpha 1 chain [Source:HGNC Symbol;Acc:HGNC:20821]	1	85729233	86156943	-1	303.134	1.10482	1.78e-10	4.3e-09	protein_coding
IGLV2-34	immunoglobulin lambda variable 2-34 (pseudogene) [Source:HGNC Symbol;Acc:HGNC:5893]	CHR_HSCHR22_1_CTG3	22588947	22589401	1	9.33871	3.01196	1.79e-10	4.31e-09	IG_V_pseudogene
IGLV2-34	immunoglobulin lambda variable 2-34 (pseudogene) [Source:HGNC Symbol;Acc:HGNC:5893]	22	22580014	22580296	1	9.33871	3.01196	1.79e-10	4.31e-09	IG_V_pseudogene
ACSBG2	acyl-CoA synthetase bubblegum family member 2 [Source:HGNC Symbol;Acc:HGNC:24174]	19	6135247	6193094	1	20.782	-1.41207	1.79e-10	4.31e-09	protein_coding
CSRNP1	cysteine and serine rich nuclear protein 1 [Source:HGNC Symbol;Acc:HGNC:14300]	3	39141855	39154562	-1	10169.2	-1.52879	1.81e-10	4.36e-09	protein_coding
ORAI2	ORAI calcium release-activated calcium modulator 2 [Source:HGNC Symbol;Acc:HGNC:21667]	7	102433106	102456821	1	2672.52	0.822612	1.82e-10	4.38e-09	protein_coding
CPSF1P1	cleavage and polyadenylation specific factor 1 pseudogene 1 [Source:HGNC Symbol;Acc:HGNC:19251]	22	32269381	32273110	1	38.5462	-1.38923	1.83e-10	4.41e-09	processed_pseudogene
CLDN14	claudin 14 [Source:HGNC Symbol;Acc:HGNC:2035]	21	36460621	36576569	-1	29.6568	2.17609	1.85e-10	4.44e-09	protein_coding
AC090796.1		8	57492884	57591559	1	21.6031	-2.20848	1.87e-10	4.51e-09	lincRNA
AP000438.1		11	62909546	62918361	1	21.6357	-2.21664	1.88e-10	4.52e-09	antisense_RNA
AC007861.1		16	49442910	49454078	-1	3.17593	-2.94523	1.91e-10	4.59e-09	lincRNA
TMEM125	transmembrane protein 125 [Source:HGNC Symbol;Acc:HGNC:28275]	1	43269994	43274002	1	5163.62	-0.879931	1.97e-10	4.73e-09	protein_coding
AL139082.1		13	52128891	52132723	1	31.4671	-1.80495	1.99e-10	4.76e-09	antisense_RNA
ZNF192P1	zinc finger protein 192 pseudogene 1 [Source:HGNC Symbol;Acc:HGNC:18777]	6	28161781	28169594	1	78.8135	-1.1177	2.02e-10	4.83e-09	transcribed_unprocessed_pseudogene
NALCN-AS1	NALCN antisense RNA 1 [Source:HGNC Symbol;Acc:HGNC:42743]	13	100708325	101059286	1	36.3395	-2.3912	2.02e-10	4.84e-09	antisense_RNA
NALCN-AS1	NALCN antisense RNA 1 [Source:HGNC Symbol;Acc:HGNC:42743]	CHR_HG2249_PATCH	100708325	101059169	1	36.3395	-2.3912	2.02e-10	4.84e-09	antisense_RNA
RAB3B	RAB3B, member RAS oncogene family [Source:HGNC Symbol;Acc:HGNC:9778]	1	51907956	51990764	-1	81.0291	2.05492	2.03e-10	4.85e-09	protein_coding
ITGAV	integrin subunit alpha V [Source:HGNC Symbol;Acc:HGNC:6150]	2	186590065	186680901	1	12228.3	0.874382	2.04e-10	4.89e-09	protein_coding
PWAR6	Prader Willi/Angelman region RNA 6 [Source:HGNC Symbol;Acc:HGNC:49129]	15	25031873	25036490	1	826.94	-1.05909	2.04e-10	4.89e-09	lincRNA
GBP7	guanylate binding protein 7 [Source:HGNC Symbol;Acc:HGNC:29606]	1	89131751	89176040	-1	20.9383	-1.90795	2.05e-10	4.89e-09	protein_coding
MTCYBP21	mitochondrially encoded cytochrome b pseudogene 21 [Source:HGNC Symbol;Acc:HGNC:51977]	21	44469929	44472516	-1	11.3263	-2.13241	2.07e-10	4.94e-09	processed_pseudogene
HBEGF	heparin binding EGF like growth factor [Source:HGNC Symbol;Acc:HGNC:3059]	5	140332843	140346631	-1	4456.58	-1.7393	2.07e-10	4.95e-09	protein_coding
IGKV1-12	immunoglobulin kappa variable 1-12 [Source:HGNC Symbol;Acc:HGNC:5730]	2	89040224	89040745	-1	2322	2.57889	2.08e-10	4.96e-09	IG_V_gene
IGKV1-12	immunoglobulin kappa variable 1-12 [Source:HGNC Symbol;Acc:HGNC:5730]	CHR_HG2290_PATCH	89040224	89040745	-1	2322	2.57889	2.08e-10	4.96e-09	IG_V_gene
AMPD3	adenosine monophosphate deaminase 3 [Source:HGNC Symbol;Acc:HGNC:470]	11	10308313	10507579	1	1289.51	0.777847	2.15e-10	5.13e-09	protein_coding
AC124016.2		4	82344876	82345540	-1	115.14	-1.54532	2.15e-10	5.13e-09	lincRNA
FOXL1	forkhead box L1 [Source:HGNC Symbol;Acc:HGNC:3817]	16	86576368	86582160	1	303.245	1.19498	2.17e-10	5.17e-09	protein_coding
RN7SL69P	RNA, 7SL, cytoplasmic 69, pseudogene [Source:HGNC Symbol;Acc:HGNC:46085]	12	6095699	6095970	-1	3.82895	-2.65062	2.18e-10	5.2e-09	misc_RNA
QDPR	quinoid dihydropteridine reductase [Source:HGNC Symbol;Acc:HGNC:9752]	4	17460261	17512234	-1	1688.99	-0.600471	2.2e-10	5.23e-09	protein_coding
PPME1	protein phosphatase methylesterase 1 [Source:HGNC Symbol;Acc:HGNC:30178]	11	74171099	74254703	1	1623.63	0.491377	2.21e-10	5.25e-09	protein_coding
SCEL	sciellin [Source:HGNC Symbol;Acc:HGNC:10573]	13	77535674	77645263	1	7431.01	-1.50352	2.21e-10	5.26e-09	protein_coding
USP44	ubiquitin specific peptidase 44 [Source:HGNC Symbol;Acc:HGNC:20064]	12	95516560	95551490	-1	590.803	-1.11878	2.21e-10	5.26e-09	protein_coding
HSPA4	heat shock protein family A (Hsp70) member 4 [Source:HGNC Symbol;Acc:HGNC:5237]	5	133051962	133106449	1	5960.28	0.568796	2.22e-10	5.27e-09	protein_coding
AC096921.2		3	30697661	30699576	1	277.599	-0.817389	2.24e-10	5.31e-09	sense_overlapping
PRTG	protogenin [Source:HGNC Symbol;Acc:HGNC:26373]	15	55611546	55743090	-1	558.687	-1.3133	2.25e-10	5.33e-09	protein_coding
U73166.1		3	50260303	50263358	1	95.1381	-1.31832	2.33e-10	5.5e-09	lincRNA
AC084030.1		2	236733382	236754363	1	11.2004	-2.61349	2.32e-10	5.5e-09	lincRNA
AIFM1	apoptosis inducing factor mitochondria associated 1 [Source:HGNC Symbol;Acc:HGNC:8768]	X	130129362	130165887	-1	1602.61	0.444555	2.33e-10	5.51e-09	protein_coding
NETO1	neuropilin and tolloid like 1 [Source:HGNC Symbol;Acc:HGNC:13823]	18	72742314	72868146	-1	14.9613	2.72329	2.39e-10	5.64e-09	protein_coding
EZH1	enhancer of zeste 1 polycomb repressive complex 2 subunit [Source:HGNC Symbol;Acc:HGNC:3526]	17	42700275	42745049	-1	3346.47	-0.462383	2.39e-10	5.65e-09	protein_coding
AC092053.2		3	39152906	39154723	1	37.2617	-1.66084	2.42e-10	5.7e-09	antisense_RNA
CD79A	CD79a molecule [Source:HGNC Symbol;Acc:HGNC:1698]	19	41877120	41881372	1	1637.62	2.33485	2.44e-10	5.74e-09	protein_coding
NEURL1B	neuralized E3 ubiquitin protein ligase 1B [Source:HGNC Symbol;Acc:HGNC:35422]	5	172641266	172691540	1	3272.71	1.02515	2.44e-10	5.74e-09	protein_coding
REPS2	RALBP1 associated Eps domain containing 2 [Source:HGNC Symbol;Acc:HGNC:9963]	X	16946691	17153280	1	1809.67	-0.821623	2.44e-10	5.74e-09	protein_coding
ALDH3A1	aldehyde dehydrogenase 3 family member A1 [Source:HGNC Symbol;Acc:HGNC:405]	17	19737984	19748943	-1	649.11	1.95624	2.5e-10	5.88e-09	protein_coding
THSD7B	thrombospondin type 1 domain containing 7B [Source:HGNC Symbol;Acc:HGNC:29348]	2	136765545	137677717	1	130.49	2.04799	2.53e-10	5.96e-09	protein_coding
HSP90B2P	heat shock protein 90 beta family member 2, pseudogene [Source:HGNC Symbol;Acc:HGNC:12099]	15	99257632	99260015	1	127.991	0.63982	2.56e-10	6.02e-09	processed_pseudogene
MCEMP1	mast cell expressed membrane protein 1 [Source:HGNC Symbol;Acc:HGNC:27291]	19	7676628	7679826	1	3412.68	-1.75125	2.6e-10	6.11e-09	protein_coding
GCNT2	glucosaminyl (N-acetyl) transferase 2, I-branching enzyme (I blood group) [Source:HGNC Symbol;Acc:HGNC:4204]	6	10492223	10629368	1	1519.12	-0.619078	2.6e-10	6.12e-09	protein_coding
TCEA3	transcription elongation factor A3 [Source:HGNC Symbol;Acc:HGNC:11615]	1	23381061	23424740	-1	1560.12	-0.712766	2.63e-10	6.17e-09	protein_coding
TCEA3	transcription elongation factor A3 [Source:HGNC Symbol;Acc:HGNC:11615]	CHR_HSCHR1_4_CTG3	23388525	23432204	-1	1560.12	-0.712766	2.63e-10	6.17e-09	protein_coding
IGKV6-21	immunoglobulin kappa variable 6-21 (non-functional) [Source:HGNC Symbol;Acc:HGNC:5836]	2	89159751	89160366	-1	625.349	3.03829	2.72e-10	6.38e-09	IG_V_gene
IGKV6-21	immunoglobulin kappa variable 6-21 (non-functional) [Source:HGNC Symbol;Acc:HGNC:5836]	CHR_HG2290_PATCH	89159751	89160366	-1	625.349	3.03829	2.72e-10	6.38e-09	IG_V_gene
LINC01331	long intergenic non-protein coding RNA 1331 [Source:HGNC Symbol;Acc:HGNC:50538]	5	74369376	74536976	-1	5.45339	-3.5248	2.74e-10	6.43e-09	lincRNA
KDELR2	KDEL endoplasmic reticulum protein retention receptor 2 [Source:HGNC Symbol;Acc:HGNC:6305]	7	6445953	6484242	-1	12088.3	0.539697	2.81e-10	6.58e-09	protein_coding
KLK13	kallikrein related peptidase 13 [Source:HGNC Symbol;Acc:HGNC:6361]	19	51056206	51065114	-1	119.485	1.95243	2.82e-10	6.59e-09	protein_coding
GABRE	gamma-aminobutyric acid type A receptor epsilon subunit [Source:HGNC Symbol;Acc:HGNC:4085]	X	151953124	151974680	-1	1576.13	-1.21309	2.83e-10	6.62e-09	protein_coding
AC010719.1		7	25948657	25949403	-1	94.1853	1.76355	2.87e-10	6.71e-09	lincRNA
TRPC2	transient receptor potential cation channel subfamily C member 2, pseudogene [Source:HGNC Symbol;Acc:HGNC:12334]	11	3609901	3637559	1	69.7917	-1.56119	2.87e-10	6.71e-09	transcribed_unprocessed_pseudogene
PRKD1	protein kinase D1 [Source:HGNC Symbol;Acc:HGNC:9407]	14	29576479	30191898	-1	1163.87	-0.670337	2.91e-10	6.8e-09	protein_coding
SLC25A48	solute carrier family 25 member 48 [Source:HGNC Symbol;Acc:HGNC:30451]	5	135834649	135888637	1	2.80824	3.05432	2.93e-10	6.85e-09	protein_coding
AC009065.4		16	2268155	2273418	1	77.44	-1.26817	2.94e-10	6.86e-09	lincRNA
SYNPO2	synaptopodin 2 [Source:HGNC Symbol;Acc:HGNC:17732]	4	118850688	119061247	1	8239.88	1.37178	3e-10	6.98e-09	protein_coding
APCDD1	APC down-regulated 1 [Source:HGNC Symbol;Acc:HGNC:15718]	18	10454628	10489948	1	2534.56	1.05716	3.01e-10	7.01e-09	protein_coding
C5orf38	chromosome 5 open reading frame 38 [Source:HGNC Symbol;Acc:HGNC:24226]	5	2752131	2755397	1	505.074	-0.953688	3.01e-10	7.01e-09	protein_coding
EMILIN3	elastin microfibril interfacer 3 [Source:HGNC Symbol;Acc:HGNC:16123]	20	41359966	41366827	-1	35.1283	-1.58744	3.03e-10	7.04e-09	protein_coding
SLITRK2	SLIT and NTRK like family member 2 [Source:HGNC Symbol;Acc:HGNC:13449]	X	145817832	145825842	1	146.331	-1.91109	3.05e-10	7.1e-09	protein_coding
AC068587.6		8	12467693	12665588	-1	219.485	-1.44979	3.06e-10	7.11e-09	processed_transcript
BBOX1	gamma-butyrobetaine hydroxylase 1 [Source:HGNC Symbol;Acc:HGNC:964]	11	27040725	27127809	1	112.556	2.10602	3.08e-10	7.14e-09	protein_coding
LRP3	LDL receptor related protein 3 [Source:HGNC Symbol;Acc:HGNC:6695]	19	33177603	33208867	1	1158.98	0.955627	3.08e-10	7.14e-09	protein_coding
LINC01169	long intergenic non-protein coding RNA 1169 [Source:HGNC Symbol;Acc:HGNC:49541]	15	66582190	66685794	1	24.2243	-2.33906	3.11e-10	7.21e-09	lincRNA
AL033384.1		6	53930022	53997667	1	17.0151	2.04927	3.13e-10	7.26e-09	lincRNA
SLC27A2	solute carrier family 27 member 2 [Source:HGNC Symbol;Acc:HGNC:10996]	15	50182196	50236395	1	804.515	1.83663	3.14e-10	7.27e-09	protein_coding
TXNDC15	thioredoxin domain containing 15 [Source:HGNC Symbol;Acc:HGNC:20652]	5	134873803	134901525	1	4951.44	0.446653	3.15e-10	7.29e-09	protein_coding
PRRX2	paired related homeobox 2 [Source:HGNC Symbol;Acc:HGNC:21338]	9	129665641	129722674	1	149.181	1.3862	3.16e-10	7.32e-09	protein_coding
GNB5	G protein subunit beta 5 [Source:HGNC Symbol;Acc:HGNC:4401]	15	52115105	52191369	-1	1012.44	0.547811	3.17e-10	7.33e-09	protein_coding
ALPPL2	alkaline phosphatase, placental like 2 [Source:HGNC Symbol;Acc:HGNC:441]	2	232406843	232410714	1	23.5164	-2.16078	3.18e-10	7.34e-09	protein_coding
ROBO3	roundabout guidance receptor 3 [Source:HGNC Symbol;Acc:HGNC:13433]	11	124865386	124881470	1	746.936	-1.01141	3.21e-10	7.41e-09	protein_coding
POGZ	pogo transposable element derived with ZNF domain [Source:HGNC Symbol;Acc:HGNC:18801]	1	151402724	151459465	-1	5604.9	-0.652321	3.21e-10	7.41e-09	protein_coding
WBP1L	WW domain binding protein 1 like [Source:HGNC Symbol;Acc:HGNC:23510]	10	102743970	102816267	1	6395.75	0.643856	3.24e-10	7.47e-09	protein_coding
RANBP17	RAN binding protein 17 [Source:HGNC Symbol;Acc:HGNC:14428]	5	170861870	171300015	1	621.225	-0.904559	3.24e-10	7.47e-09	protein_coding
N4BP2L2	NEDD4 binding protein 2 like 2 [Source:HGNC Symbol;Acc:HGNC:26916]	13	32432417	32538885	-1	9942.35	-0.666194	3.27e-10	7.52e-09	protein_coding
ATP5S	ATP synthase, H+ transporting, mitochondrial Fo complex subunit s (factor B) [Source:HGNC Symbol;Acc:HGNC:18799]	14	50312326	50335558	1	2017.38	-0.370335	3.27e-10	7.54e-09	protein_coding
VIPR1	vasoactive intestinal peptide receptor 1 [Source:HGNC Symbol;Acc:HGNC:12694]	3	42489299	42537573	1	7362.51	-2.1	3.31e-10	7.61e-09	protein_coding
IGKV1OR2-108	immunoglobulin kappa variable 1/OR2-108 (non-functional) [Source:HGNC Symbol;Acc:HGNC:5767]	2	113406396	113406872	1	21.0124	2.77889	3.36e-10	7.72e-09	IG_V_gene
HSPG2	heparan sulfate proteoglycan 2 [Source:HGNC Symbol;Acc:HGNC:5273]	1	21822245	21937297	-1	16833.5	1.10961	3.36e-10	7.72e-09	protein_coding
FZD5	frizzled class receptor 5 [Source:HGNC Symbol;Acc:HGNC:4043]	2	207762586	207769563	-1	2206.39	-0.927418	3.36e-10	7.72e-09	protein_coding
LINC00941	long intergenic non-protein coding RNA 941 [Source:HGNC Symbol;Acc:HGNC:48635]	12	30795681	30802711	1	21.5739	1.69558	3.37e-10	7.73e-09	lincRNA
LTF	lactotransferrin [Source:HGNC Symbol;Acc:HGNC:6720]	3	46435645	46485234	-1	5616.88	2.65866	3.38e-10	7.75e-09	protein_coding
AC108062.1		4	128292751	128519394	1	339.575	-1.52713	3.5e-10	8.01e-09	lincRNA
OASL	2'-5'-oligoadenylate synthetase like [Source:HGNC Symbol;Acc:HGNC:8090]	12	121019111	121039242	-1	1095.23	-1.53224	3.51e-10	8.04e-09	protein_coding
ARF4	ADP ribosylation factor 4 [Source:HGNC Symbol;Acc:HGNC:655]	3	57571363	57598220	-1	12262.1	0.553777	3.52e-10	8.06e-09	protein_coding
C1orf74	chromosome 1 open reading frame 74 [Source:HGNC Symbol;Acc:HGNC:26319]	1	209779208	209784559	-1	172.516	0.545231	3.52e-10	8.06e-09	protein_coding
ZNF662	zinc finger protein 662 [Source:HGNC Symbol;Acc:HGNC:31930]	3	42905731	42917641	1	790.398	-0.992478	3.55e-10	8.13e-09	protein_coding
AP002358.1		11	59268876	59284033	-1	70.2756	2.43601	3.57e-10	8.17e-09	lincRNA
PAPSS2	3'-phosphoadenosine 5'-phosphosulfate synthase 2 [Source:HGNC Symbol;Acc:HGNC:8604]	10	87659613	87747705	1	9696.26	-0.963453	3.6e-10	8.23e-09	protein_coding
CUX2	cut like homeobox 2 [Source:HGNC Symbol;Acc:HGNC:19347]	12	111034024	111350554	1	26.0424	1.58983	3.64e-10	8.3e-09	protein_coding
MND1	meiotic nuclear divisions 1 [Source:HGNC Symbol;Acc:HGNC:24839]	4	153344649	153415118	1	61.193	1.2976	3.64e-10	8.3e-09	protein_coding
ACVR1	activin A receptor type 1 [Source:HGNC Symbol;Acc:HGNC:171]	2	157736444	157875862	-1	2664.14	0.600107	3.73e-10	8.5e-09	protein_coding
AC104237.3		11	7699562	7699988	-1	15.0384	-2.11275	3.73e-10	8.5e-09	sense_intronic
TMEM178A	transmembrane protein 178A [Source:HGNC Symbol;Acc:HGNC:28517]	2	39664982	39717963	1	591.43	-1.34384	3.75e-10	8.53e-09	protein_coding
AC021594.1		18	79787121	79791432	1	3.36755	3.66106	3.79e-10	8.62e-09	lincRNA
IFI27L2	interferon alpha inducible protein 27 like 2 [Source:HGNC Symbol;Acc:HGNC:19753]	14	94127779	94130253	-1	97.9032	2.63339	3.79e-10	8.62e-09	protein_coding
IFI27L2	interferon alpha inducible protein 27 like 2 [Source:HGNC Symbol;Acc:HGNC:19753]	CHR_HSCHR14_7_CTG1	94127779	94130253	-1	97.9032	2.63339	3.79e-10	8.62e-09	protein_coding
PDIA6	protein disulfide isomerase family A member 6 [Source:HGNC Symbol;Acc:HGNC:30168]	2	10783391	10837977	-1	6693.79	0.982287	3.79e-10	8.62e-09	protein_coding
AL512303.1		6	109826522	109828785	1	16.7704	-1.6345	3.8e-10	8.63e-09	lincRNA
NKTR	natural killer cell triggering receptor [Source:HGNC Symbol;Acc:HGNC:7833]	3	42600614	42648741	1	9220.21	-0.948043	3.82e-10	8.67e-09	protein_coding
ACKR2	atypical chemokine receptor 2 [Source:HGNC Symbol;Acc:HGNC:1565]	3	42804752	42887974	1	164.092	0.883358	3.84e-10	8.72e-09	protein_coding
FRMD3	FERM domain containing 3 [Source:HGNC Symbol;Acc:HGNC:24125]	9	83242990	83538546	-1	697.938	-1.07635	3.85e-10	8.74e-09	protein_coding
EPHA3	EPH receptor A3 [Source:HGNC Symbol;Acc:HGNC:3387]	3	89107524	89482134	1	1085.87	1.51662	3.89e-10	8.82e-09	protein_coding
DTX2	deltex E3 ubiquitin ligase 2 [Source:HGNC Symbol;Acc:HGNC:15973]	CHR_HSCHR7_2_CTG4_4	76501267	76505995	1	870.215	1.01843	3.92e-10	8.89e-09	protein_coding
DTX2	deltex E3 ubiquitin ligase 2 [Source:HGNC Symbol;Acc:HGNC:15973]	7	76461676	76505995	1	870.215	1.01843	3.92e-10	8.89e-09	protein_coding
SLC44A3-AS1	SLC44A3 antisense RNA 1 [Source:HGNC Symbol;Acc:HGNC:49057]	1	94613814	94855426	-1	223.097	0.920515	3.93e-10	8.89e-09	transcribed_processed_pseudogene
TMEM178B	transmembrane protein 178B [Source:HGNC Symbol;Acc:HGNC:44112]	7	141074232	141480380	1	182.237	1.32327	3.94e-10	8.91e-09	protein_coding
COL13A1	collagen type XIII alpha 1 chain [Source:HGNC Symbol;Acc:HGNC:2190]	10	69801931	69964275	1	1098.99	-0.79319	3.95e-10	8.92e-09	protein_coding
FOXI2	forkhead box I2 [Source:HGNC Symbol;Acc:HGNC:32448]	10	127737235	127741186	1	30.5564	1.57579	4e-10	9.04e-09	protein_coding
SUV39H2	suppressor of variegation 3-9 homolog 2 [Source:HGNC Symbol;Acc:HGNC:17287]	10	14878820	14904315	1	341.171	0.493584	4.03e-10	9.1e-09	protein_coding
AC099066.2		1	225700604	225752243	1	15.9367	2.07438	4.06e-10	9.15e-09	antisense_RNA
CDKN2B	cyclin dependent kinase inhibitor 2B [Source:HGNC Symbol;Acc:HGNC:1788]	9	22002903	22009363	-1	2000.97	-1.10459	4.11e-10	9.26e-09	protein_coding
ADGRF4	adhesion G protein-coupled receptor F4 [Source:HGNC Symbol;Acc:HGNC:19011]	6	47685864	47722021	1	75.3255	1.9136	4.11e-10	9.26e-09	protein_coding
CELA2B	chymotrypsin like elastase family member 2B [Source:HGNC Symbol;Acc:HGNC:29995]	1	15465909	15491400	1	27.733	-1.87023	4.14e-10	9.34e-09	protein_coding
PNMA1	PNMA family member 1 [Source:HGNC Symbol;Acc:HGNC:9158]	14	73711783	73714372	-1	2375.93	0.543325	4.16e-10	9.36e-09	protein_coding
HS3ST1	heparan sulfate-glucosamine 3-sulfotransferase 1 [Source:HGNC Symbol;Acc:HGNC:5194]	4	11393150	11429765	-1	638.959	1.20719	4.17e-10	9.37e-09	protein_coding
KDM5B	lysine demethylase 5B [Source:HGNC Symbol;Acc:HGNC:18039]	1	202724491	202809470	-1	3467.82	0.497618	4.21e-10	9.47e-09	protein_coding
OR6N1	olfactory receptor family 6 subfamily N member 1 [Source:HGNC Symbol;Acc:HGNC:15034]	1	158747814	158772195	-1	16.933	-2.42842	4.22e-10	9.48e-09	protein_coding
AC009806.1		11	12538083	12540967	-1	20.905	-1.69547	4.23e-10	9.49e-09	lincRNA
MIXL1	Mix paired-like homeobox [Source:HGNC Symbol;Acc:HGNC:13363]	1	226223618	226227054	1	52.6485	2.19197	4.37e-10	9.81e-09	protein_coding
KCNG1	potassium voltage-gated channel modifier subfamily G member 1 [Source:HGNC Symbol;Acc:HGNC:6248]	20	51003656	51023129	-1	17.2615	1.38542	4.37e-10	9.81e-09	protein_coding
MYO1D	myosin ID [Source:HGNC Symbol;Acc:HGNC:7598]	17	32492522	32877177	-1	6778.48	0.856962	4.5e-10	1.01e-08	protein_coding
PCDH9	protocadherin 9 [Source:HGNC Symbol;Acc:HGNC:8661]	13	66302834	67230445	-1	808.404	-1.63233	4.5e-10	1.01e-08	protein_coding
LIMCH1	LIM and calponin homology domains 1 [Source:HGNC Symbol;Acc:HGNC:29191]	4	41359607	41700044	1	18887.1	-0.930179	4.53e-10	1.01e-08	protein_coding
SOWAHC	sosondowah ankyrin repeat domain family member C [Source:HGNC Symbol;Acc:HGNC:26149]	2	109614334	109618990	1	1677.73	-0.694994	4.56e-10	1.02e-08	protein_coding
TSPAN32	tetraspanin 32 [Source:HGNC Symbol;Acc:HGNC:13410]	11	2301997	2318200	1	370.137	-1.26668	4.56e-10	1.02e-08	protein_coding
IGHV1-69	immunoglobulin heavy variable 1-69 [Source:HGNC Symbol;Acc:HGNC:5558]	14	106714684	106715181	-1	67.3797	3.05004	4.58e-10	1.02e-08	IG_V_gene
IGHV1-69	immunoglobulin heavy variable 1-69 [Source:HGNC Symbol;Acc:HGNC:5558]	CHR_HSCHR14_3_CTG1	106739363	106739862	-1	67.3797	3.05004	4.58e-10	1.02e-08	IG_V_gene
GATA6	GATA binding protein 6 [Source:HGNC Symbol;Acc:HGNC:4174]	18	22169443	22202528	1	2086.04	-0.800962	4.59e-10	1.03e-08	protein_coding
COL4A6	collagen type IV alpha 6 chain [Source:HGNC Symbol;Acc:HGNC:2208]	X	108155607	108439497	-1	572.576	1.16227	4.66e-10	1.04e-08	protein_coding
SESTD1	SEC14 and spectrin domain containing 1 [Source:HGNC Symbol;Acc:HGNC:18379]	2	179101692	179264790	-1	4857.34	-0.63342	4.7e-10	1.05e-08	protein_coding
AL590644.1		1	17189783	17197617	1	4.55636	3.71064	4.77e-10	1.06e-08	lincRNA
KCTD16	potassium channel tetramerization domain containing 16 [Source:HGNC Symbol;Acc:HGNC:29244]	5	144170832	144485686	1	243.807	-1.52809	4.83e-10	1.08e-08	protein_coding
NRK	Nik related kinase [Source:HGNC Symbol;Acc:HGNC:25391]	X	105822543	105958610	1	189.496	1.89563	5.01e-10	1.12e-08	protein_coding
ZNF37BP	zinc finger protein 37B, pseudogene [Source:HGNC Symbol;Acc:HGNC:13103]	10	42513510	42552822	-1	2045.19	-0.980591	5.04e-10	1.12e-08	transcribed_processed_pseudogene
AC078925.3		12	131025561	131028060	-1	22.7207	-2.03119	5.06e-10	1.12e-08	TEC
ABCA9	ATP binding cassette subfamily A member 9 [Source:HGNC Symbol;Acc:HGNC:39]	17	68974488	69061064	-1	1181.82	-1.10599	5.08e-10	1.13e-08	protein_coding
VWA5A	von Willebrand factor A domain containing 5A [Source:HGNC Symbol;Acc:HGNC:6658]	11	124115362	124147721	1	4296.61	0.65784	5.09e-10	1.13e-08	protein_coding
MST1P2	macrophage stimulating 1 pseudogene 2 [Source:HGNC Symbol;Acc:HGNC:7383]	1	16645622	16650289	1	377.03	-1.11156	5.11e-10	1.13e-08	unprocessed_pseudogene
AC112722.1		4	185370725	185390928	1	49.9703	-1.44394	5.12e-10	1.14e-08	antisense_RNA
UCHL1	ubiquitin C-terminal hydrolase L1 [Source:HGNC Symbol;Acc:HGNC:12513]	4	41256413	41268455	1	467.9	1.63229	5.13e-10	1.14e-08	protein_coding
RTN1	reticulon 1 [Source:HGNC Symbol;Acc:HGNC:10467]	14	59595976	59870966	-1	1027.36	-1.03456	5.13e-10	1.14e-08	protein_coding
GAL3ST4	galactose-3-O-sulfotransferase 4 [Source:HGNC Symbol;Acc:HGNC:24145]	7	100159244	100168750	-1	494.851	0.95006	5.16e-10	1.14e-08	protein_coding
GAREM2	GRB2 associated regulator of MAPK1 subtype 2 [Source:HGNC Symbol;Acc:HGNC:27172]	2	26173091	26189663	1	164.489	0.86757	5.17e-10	1.14e-08	protein_coding
MFSD8	major facilitator superfamily domain containing 8 [Source:HGNC Symbol;Acc:HGNC:28486]	4	127917732	127966034	-1	1651.7	-0.503811	5.18e-10	1.15e-08	protein_coding
PTPRM	protein tyrosine phosphatase, receptor type M [Source:HGNC Symbol;Acc:HGNC:9675]	18	7566782	8406861	1	7772.51	-0.595187	5.24e-10	1.16e-08	protein_coding
BRSK1	BR serine/threonine kinase 1 [Source:HGNC Symbol;Acc:HGNC:18994]	19	55282072	55312533	1	148.092	0.927764	5.28e-10	1.17e-08	protein_coding
PPP1R15A	protein phosphatase 1 regulatory subunit 15A [Source:HGNC Symbol;Acc:HGNC:14375]	19	48872392	48876057	1	11001	-1.10364	5.31e-10	1.17e-08	protein_coding
FOXA2	forkhead box A2 [Source:HGNC Symbol;Acc:HGNC:5022]	20	22581005	22585455	-1	1120.77	-0.95779	5.36e-10	1.18e-08	protein_coding
DPEP1	dipeptidase 1 [Source:HGNC Symbol;Acc:HGNC:3002]	16	89613308	89638456	1	276.697	2.69283	5.37e-10	1.18e-08	protein_coding
MGAT5B	mannosyl (alpha-1,6-)-glycoprotein beta-1,6-N-acetyl-glucosaminyltransferase, isozyme B [Source:HGNC Symbol;Acc:HGNC:24140]	17	76868456	76950393	1	86.5499	-1.49125	5.43e-10	1.2e-08	protein_coding
ATIC	5-aminoimidazole-4-carboxamide ribonucleotide formyltransferase/IMP cyclohydrolase [Source:HGNC Symbol;Acc:HGNC:794]	2	215311817	215349773	1	2513.69	0.547977	5.45e-10	1.2e-08	protein_coding
KCNA4	potassium voltage-gated channel subfamily A member 4 [Source:HGNC Symbol;Acc:HGNC:6222]	11	30009741	30017023	-1	118.335	-1.80174	5.51e-10	1.21e-08	protein_coding
CCNL1	cyclin L1 [Source:HGNC Symbol;Acc:HGNC:20569]	3	157146508	157160760	-1	19276	-0.942811	5.52e-10	1.21e-08	protein_coding
CACNA1S	calcium voltage-gated channel subunit alpha1 S [Source:HGNC Symbol;Acc:HGNC:1397]	1	201039512	201112566	-1	35.6719	-2.34503	5.53e-10	1.21e-08	protein_coding
TMED3	transmembrane p24 trafficking protein 3 [Source:HGNC Symbol;Acc:HGNC:28889]	15	79311062	79427432	1	3443.68	0.712488	5.53e-10	1.22e-08	protein_coding
CD1A	CD1a molecule [Source:HGNC Symbol;Acc:HGNC:1634]	1	158254137	158258269	1	152.726	1.68625	5.57e-10	1.22e-08	protein_coding
ZNF577	zinc finger protein 577 [Source:HGNC Symbol;Acc:HGNC:28673]	19	51804816	51890950	-1	907.275	-0.824534	5.62e-10	1.23e-08	protein_coding
SPRY4-IT1	SPRY4 intronic transcript 1 [Source:NCBI gene;Acc:100642175]	5	142317620	142318322	-1	22.9499	-1.72841	5.63e-10	1.23e-08	lincRNA
CDT1	chromatin licensing and DNA replication factor 1 [Source:HGNC Symbol;Acc:HGNC:24576]	16	88803213	88809258	1	146.605	0.991317	5.65e-10	1.24e-08	protein_coding
IGKV1D-39	immunoglobulin kappa variable 1D-39 [Source:HGNC Symbol;Acc:HGNC:5756]	2	89862482	89862981	1	1356.44	2.7924	5.67e-10	1.24e-08	IG_V_gene
SLC19A1	solute carrier family 19 member 1 [Source:HGNC Symbol;Acc:HGNC:10937]	21	45493572	45544411	-1	1792.47	-0.843025	5.67e-10	1.24e-08	protein_coding
LINC00092	long intergenic non-protein coding RNA 92 [Source:HGNC Symbol;Acc:HGNC:31408]	9	96019732	96027965	-1	94.2148	-0.99751	5.7e-10	1.25e-08	lincRNA
FAM111A	family with sequence similarity 111 member A [Source:HGNC Symbol;Acc:HGNC:24725]	11	59142748	59155039	1	5101.16	-0.867516	5.79e-10	1.26e-08	protein_coding
PKN2	protein kinase N2 [Source:HGNC Symbol;Acc:HGNC:9406]	1	88684222	88836255	1	5338.17	-0.584203	5.81e-10	1.27e-08	protein_coding
TMEM41B	transmembrane protein 41B [Source:HGNC Symbol;Acc:HGNC:28948]	11	9280654	9314780	-1	4012.69	-0.623697	5.81e-10	1.27e-08	protein_coding
GRIA3	glutamate ionotropic receptor AMPA type subunit 3 [Source:HGNC Symbol;Acc:HGNC:4573]	X	123184153	123490915	1	82.2534	1.59004	5.89e-10	1.28e-08	protein_coding
IGKV1-6	immunoglobulin kappa variable 1-6 [Source:HGNC Symbol;Acc:HGNC:5742]	2	88966262	88966767	-1	640.705	2.27762	5.94e-10	1.3e-08	IG_V_gene
IGKV1-6	immunoglobulin kappa variable 1-6 [Source:HGNC Symbol;Acc:HGNC:5742]	CHR_HG2290_PATCH	88966262	88966767	-1	640.705	2.27762	5.94e-10	1.3e-08	IG_V_gene
RNU6-375P	RNA, U6 small nuclear 375, pseudogene [Source:HGNC Symbol;Acc:HGNC:47338]	22	41168217	41168316	1	4.92104	-2.16989	5.95e-10	1.3e-08	snRNA
SHTN1	shootin 1 [Source:HGNC Symbol;Acc:HGNC:29319]	10	116881482	117126586	-1	3458.67	-0.599057	5.97e-10	1.3e-08	protein_coding
HES2	hes family bHLH transcription factor 2 [Source:HGNC Symbol;Acc:HGNC:16005]	1	6412418	6424670	-1	376.133	1.41467	6.02e-10	1.31e-08	protein_coding
PRPS2	phosphoribosyl pyrophosphate synthetase 2 [Source:HGNC Symbol;Acc:HGNC:9465]	X	12791355	12824222	1	1888.45	0.441944	6.06e-10	1.32e-08	protein_coding
PHACTR1	phosphatase and actin regulator 1 [Source:HGNC Symbol;Acc:HGNC:20990]	6	12716805	13290484	1	1842.91	-0.937555	6.09e-10	1.32e-08	protein_coding
PHACTR1	phosphatase and actin regulator 1 [Source:HGNC Symbol;Acc:HGNC:20990]	CHR_HSCHR6_1_CTG10	12716805	13295335	1	1842.91	-0.937555	6.09e-10	1.32e-08	protein_coding
ETNK2	ethanolamine kinase 2 [Source:HGNC Symbol;Acc:HGNC:25575]	1	204131062	204152003	-1	202.881	0.782674	6.09e-10	1.32e-08	protein_coding
WDR3	WD repeat domain 3 [Source:HGNC Symbol;Acc:HGNC:12755]	1	117929720	117966542	1	1823.05	0.642463	6.11e-10	1.33e-08	protein_coding
FBXO7	F-box protein 7 [Source:HGNC Symbol;Acc:HGNC:13586]	22	32474676	32498829	1	6622.57	-0.345693	6.11e-10	1.33e-08	protein_coding
SPINK1	serine peptidase inhibitor, Kazal type 1 [Source:HGNC Symbol;Acc:HGNC:11244]	5	147824568	147831786	-1	134.962	2.21219	6.19e-10	1.34e-08	protein_coding
TBX2	T-box 2 [Source:HGNC Symbol;Acc:HGNC:11597]	17	61399896	61409466	1	8295.78	-0.831069	6.22e-10	1.35e-08	protein_coding
LINC01578	long intergenic non-protein coding RNA 1578 [Source:HGNC Symbol;Acc:HGNC:48626]	15	92882707	92899701	1	4645.43	-0.826479	6.22e-10	1.35e-08	processed_transcript
SGMS1	sphingomyelin synthase 1 [Source:HGNC Symbol;Acc:HGNC:29799]	10	50305586	50625163	-1	3433.99	-0.588067	6.25e-10	1.35e-08	protein_coding
AC007193.2		19	46320197	46340004	-1	21.8173	-2.21102	6.27e-10	1.36e-08	antisense_RNA
AC025259.3		12	52058459	52059503	-1	219.362	-2.65519	6.29e-10	1.36e-08	lincRNA
SIAH2	siah E3 ubiquitin protein ligase 2 [Source:HGNC Symbol;Acc:HGNC:10858]	3	150741127	150763477	-1	1473.97	0.46156	6.41e-10	1.39e-08	protein_coding
SERPINH1	serpin family H member 1 [Source:HGNC Symbol;Acc:HGNC:1546]	11	75562056	75572783	1	9108.95	1.12222	6.41e-10	1.39e-08	protein_coding
SLC39A6	solute carrier family 39 member 6 [Source:HGNC Symbol;Acc:HGNC:18607]	18	36108532	36129385	-1	3671.86	0.577796	6.45e-10	1.39e-08	protein_coding
PPP3CB-AS1	PPP3CB antisense RNA 1 (head to head) [Source:HGNC Symbol;Acc:HGNC:50750]	10	73495525	73520070	1	428.71	-0.725631	6.48e-10	1.4e-08	processed_transcript
OCIAD2	OCIA domain containing 2 [Source:HGNC Symbol;Acc:HGNC:28685]	4	48885019	48906937	-1	1549.27	0.598761	6.55e-10	1.41e-08	protein_coding
EGR2	early growth response 2 [Source:HGNC Symbol;Acc:HGNC:3239]	10	62811996	62919900	-1	1704.41	-1.57918	6.58e-10	1.42e-08	protein_coding
RAB3IL1	RAB3A interacting protein like 1 [Source:HGNC Symbol;Acc:HGNC:9780]	11	61897301	61920269	-1	569.814	1.18511	6.62e-10	1.43e-08	protein_coding
AL390036.1		1	108040263	108076020	1	116.731	-1.63116	6.62e-10	1.43e-08	lincRNA
CRAT	carnitine O-acetyltransferase [Source:HGNC Symbol;Acc:HGNC:2342]	9	129094810	129111189	-1	1293.15	0.612931	6.66e-10	1.43e-08	protein_coding
DAP	death associated protein [Source:HGNC Symbol;Acc:HGNC:2672]	5	10679230	10761272	-1	6232.4	0.680167	6.71e-10	1.44e-08	protein_coding
GTF2E2	general transcription factor IIE subunit 2 [Source:HGNC Symbol;Acc:HGNC:4651]	8	30578318	30658251	-1	1600.2	0.467023	6.73e-10	1.45e-08	protein_coding
SLC35E4	solute carrier family 35 member E4 [Source:HGNC Symbol;Acc:HGNC:17058]	22	30635652	30669016	1	212.474	0.995508	6.76e-10	1.45e-08	protein_coding
RNU5B-4P	RNA, U5B small nuclear 4, pseudogene [Source:HGNC Symbol;Acc:HGNC:34184]	5	139447907	139448017	1	12.7543	-1.65362	6.78e-10	1.46e-08	snRNA
IGLV2-8	immunoglobulin lambda variable 2-8 [Source:HGNC Symbol;Acc:HGNC:5895]	22	22822658	22823289	1	1799.71	2.31785	6.79e-10	1.46e-08	IG_V_gene
PKIB	cAMP-dependent protein kinase inhibitor beta [Source:HGNC Symbol;Acc:HGNC:9018]	6	122471917	122726373	1	436.85	1.50839	6.81e-10	1.46e-08	protein_coding
GABRP	gamma-aminobutyric acid type A receptor pi subunit [Source:HGNC Symbol;Acc:HGNC:4089]	5	170763350	170814047	1	435.826	2.26498	6.86e-10	1.47e-08	protein_coding
IGKC	immunoglobulin kappa constant [Source:HGNC Symbol;Acc:HGNC:5716]	2	88857161	88857683	-1	425600	2.71586	6.95e-10	1.49e-08	IG_C_gene
AGO4	argonaute 4, RISC catalytic component [Source:HGNC Symbol;Acc:HGNC:18424]	1	35808172	35857890	1	3258.76	-0.581375	7.09e-10	1.52e-08	protein_coding
IGHJ6	immunoglobulin heavy joining 6 [Source:HGNC Symbol;Acc:HGNC:5540]	14	105863198	105863258	-1	8.62876	2.88386	7.12e-10	1.52e-08	IG_J_gene
IGHJ6	immunoglobulin heavy joining 6 [Source:HGNC Symbol;Acc:HGNC:5540]	CHR_HSCHR14_3_CTG1	105863969	105864031	-1	8.62876	2.88386	7.12e-10	1.52e-08	IG_J_gene
PCBP3	poly(rC) binding protein 3 [Source:HGNC Symbol;Acc:HGNC:8651]	21	45643694	45942454	1	175.462	1.30826	7.13e-10	1.52e-08	protein_coding
PRMT6	protein arginine methyltransferase 6 [Source:HGNC Symbol;Acc:HGNC:18241]	1	107056679	107059294	1	891.629	0.580069	7.13e-10	1.52e-08	protein_coding
CCDC84	coiled-coil domain containing 84 [Source:HGNC Symbol;Acc:HGNC:30460]	11	118998142	119015791	1	2438.53	-1.28848	7.15e-10	1.53e-08	protein_coding
CCDC84	coiled-coil domain containing 84 [Source:HGNC Symbol;Acc:HGNC:30460]	CHR_HG2217_PATCH	118998142	119015791	1	2438.53	-1.28848	7.15e-10	1.53e-08	protein_coding
AC104248.1		8	108895029	109063417	-1	11.9061	2.1657	7.17e-10	1.53e-08	antisense_RNA
MBD4	methyl-CpG binding domain 4, DNA glycosylase [Source:HGNC Symbol;Acc:HGNC:6919]	3	129430944	129440179	-1	3196.93	0.36317	7.22e-10	1.54e-08	protein_coding
AL157786.1		10	112395813	112425589	-1	114.394	-0.864068	7.42e-10	1.58e-08	antisense_RNA
IGLV7-46	immunoglobulin lambda variable 7-46 (gene/pseudogene) [Source:HGNC Symbol;Acc:HGNC:5930]	22	22369614	22370087	1	908.713	2.51157	7.45e-10	1.59e-08	IG_V_gene
CACNA1F	calcium voltage-gated channel subunit alpha1 F [Source:HGNC Symbol;Acc:HGNC:1393]	X	49205063	49233371	-1	99.4438	-1.25511	7.46e-10	1.59e-08	protein_coding
TMC5	transmembrane channel like 5 [Source:HGNC Symbol;Acc:HGNC:22999]	16	19410496	19499113	1	5117.46	1.15376	7.52e-10	1.6e-08	protein_coding
SNHG16	small nucleolar RNA host gene 16 [Source:HGNC Symbol;Acc:HGNC:44352]	17	76557766	76565348	1	1820.74	0.611927	7.53e-10	1.6e-08	processed_transcript
MMP3	matrix metallopeptidase 3 [Source:HGNC Symbol;Acc:HGNC:7173]	11	102835801	102843803	-1	49.412	2.89297	7.65e-10	1.63e-08	protein_coding
CRYBB1	crystallin beta B1 [Source:HGNC Symbol;Acc:HGNC:2397]	22	26599278	26618088	-1	36.4788	1.12272	7.67e-10	1.63e-08	protein_coding
GJB6	gap junction protein beta 6 [Source:HGNC Symbol;Acc:HGNC:4288]	13	20221971	20232395	-1	15.9896	2.69789	7.69e-10	1.63e-08	protein_coding
OAT	ornithine aminotransferase [Source:HGNC Symbol;Acc:HGNC:8091]	10	124397303	124418976	-1	5727.52	0.580828	7.74e-10	1.64e-08	protein_coding
AL390728.4		1	247189851	247210856	-1	2181.42	-0.733918	7.77e-10	1.65e-08	transcribed_unprocessed_pseudogene
AC022144.1		19	38738284	38739863	1	25.8421	-1.52704	7.92e-10	1.68e-08	antisense_RNA
AC087257.1		12	27547050	27552773	-1	12.4864	-1.57439	8.02e-10	1.7e-08	lincRNA
AL031775.2		6	24706747	24707151	1	43.0331	-0.979761	8.03e-10	1.7e-08	antisense_RNA
LFNG	LFNG O-fucosylpeptide 3-beta-N-acetylglucosaminyltransferase [Source:HGNC Symbol;Acc:HGNC:6560]	7	2512529	2529177	1	1739.12	-0.709177	8.14e-10	1.72e-08	protein_coding
NSMCE4A	NSE4 homolog A, SMC5-SMC6 complex component [Source:HGNC Symbol;Acc:HGNC:25935]	10	121957088	121975217	-1	2782.42	-0.607104	8.18e-10	1.73e-08	protein_coding
KDELC1	KDEL motif containing 1 [Source:HGNC Symbol;Acc:HGNC:19350]	13	102784281	102799007	-1	440.141	0.970659	8.22e-10	1.74e-08	protein_coding
NIPAL4	NIPA like domain containing 4 [Source:HGNC Symbol;Acc:HGNC:28018]	5	157460019	157474717	1	41.7542	1.71171	8.36e-10	1.77e-08	protein_coding
AC073130.1		7	116275606	116286734	-1	7.67727	-1.94335	8.4e-10	1.78e-08	processed_transcript
MIR126	microRNA 126 [Source:HGNC Symbol;Acc:HGNC:31508]	9	136670602	136670686	1	63.2421	-1.84767	8.46e-10	1.79e-08	miRNA
LINC00582	long intergenic non-protein coding RNA 582 [Source:HGNC Symbol;Acc:HGNC:43842]	1	231591292	231612090	-1	32.2815	2.22341	8.61e-10	1.82e-08	antisense_RNA
GDPD3	glycerophosphodiester phosphodiesterase domain containing 3 [Source:HGNC Symbol;Acc:HGNC:28638]	16	30104810	30113856	-1	328.573	-1.55435	8.7e-10	1.83e-08	protein_coding
PRDM16	PR/SET domain 16 [Source:HGNC Symbol;Acc:HGNC:14000]	1	3069168	3438621	1	864.938	-0.691194	8.76e-10	1.85e-08	protein_coding
AC138649.1		15	22757857	22778741	1	103.914	-1.62928	8.81e-10	1.86e-08	sense_overlapping
BFSP2	beaded filament structural protein 2 [Source:HGNC Symbol;Acc:HGNC:1041]	3	133399995	133475222	1	17.5273	2.24839	8.83e-10	1.86e-08	protein_coding
SFTPD-AS1	SFTPD antisense RNA 1 [Source:HGNC Symbol;Acc:HGNC:51589]	10	79968213	79973213	1	21.4638	-1.6388	8.9e-10	1.87e-08	antisense_RNA
AC004012.1		7	95471835	95473998	1	12.145	-2.08693	9.04e-10	1.9e-08	lincRNA
ALDH4A1	aldehyde dehydrogenase 4 family member A1 [Source:HGNC Symbol;Acc:HGNC:406]	1	18871430	18902781	-1	646.584	0.72741	9.06e-10	1.9e-08	protein_coding
TMEM128	transmembrane protein 128 [Source:HGNC Symbol;Acc:HGNC:28201]	4	4235542	4248212	-1	1642.85	-0.376854	9.21e-10	1.94e-08	protein_coding
AC025165.1		12	57612118	57619638	-1	67.6828	-1.15356	9.22e-10	1.94e-08	antisense_RNA
FAM114A1	family with sequence similarity 114 member A1 [Source:HGNC Symbol;Acc:HGNC:25087]	4	38867677	38945739	1	3133.77	0.515637	9.4e-10	1.97e-08	protein_coding
AL359881.3		1	7693124	7694844	-1	8.13977	-2.48319	9.41e-10	1.97e-08	lincRNA
DDX60L	DExD/H-box 60 like [Source:HGNC Symbol;Acc:HGNC:26429]	4	168356735	168537786	-1	3925.4	-0.945064	9.43e-10	1.98e-08	protein_coding
STOML2	stomatin like 2 [Source:HGNC Symbol;Acc:HGNC:14559]	9	35099776	35103195	-1	2811.02	0.45779	9.6e-10	2.01e-08	protein_coding
COX16	COX16, cytochrome c oxidase assembly homolog [Source:HGNC Symbol;Acc:HGNC:20213]	14	70325081	70359731	-1	265.935	-0.529283	9.67e-10	2.02e-08	protein_coding
OLA1	Obg like ATPase 1 [Source:HGNC Symbol;Acc:HGNC:28833]	2	174072447	174248698	-1	2752.56	0.379629	9.73e-10	2.04e-08	protein_coding
GRB14	growth factor receptor bound protein 14 [Source:HGNC Symbol;Acc:HGNC:4565]	2	164492812	164621848	-1	387.69	-1.43447	9.76e-10	2.04e-08	protein_coding
AL109918.1		6	52665148	52669155	1	487.755	1.09221	9.77e-10	2.04e-08	transcribed_unprocessed_pseudogene
MERTK	MER proto-oncogene, tyrosine kinase [Source:HGNC Symbol;Acc:HGNC:7027]	2	111898479	112029561	1	1962.24	0.912767	9.91e-10	2.07e-08	protein_coding
AL008733.1		1	3132927	3133709	-1	11.7328	-1.53571	9.97e-10	2.08e-08	antisense_RNA
SLC7A1	solute carrier family 7 member 1 [Source:HGNC Symbol;Acc:HGNC:11057]	13	29509410	29595688	-1	1994.8	1.11959	1e-09	2.09e-08	protein_coding
IGKV3OR2-268	immunoglobulin kappa variable 3/OR2-268 (non-functional) [Source:HGNC Symbol;Acc:HGNC:5830]	2	87338511	87339035	1	100.975	3.06025	1e-09	2.1e-08	IG_V_gene
CELSR2	cadherin EGF LAG seven-pass G-type receptor 2 [Source:HGNC Symbol;Acc:HGNC:3231]	1	109250019	109275750	1	1014.43	1.04317	1.02e-09	2.13e-08	protein_coding
LINC01945	long intergenic non-protein coding RNA 1945 [Source:HGNC Symbol;Acc:HGNC:52769]	2	131983937	131994161	-1	8.13955	-2.52355	1.03e-09	2.14e-08	lincRNA
LRRC75A	leucine rich repeat containing 75A [Source:HGNC Symbol;Acc:HGNC:32403]	17	16441577	16492153	-1	269.221	-0.806688	1.03e-09	2.14e-08	protein_coding
IRAK1	interleukin 1 receptor associated kinase 1 [Source:HGNC Symbol;Acc:HGNC:6112]	X	154010500	154019980	-1	5204.87	0.731698	1.03e-09	2.15e-08	protein_coding
CYP51A1P3	cytochrome P450 family 51 subfamily A member 1 pseudogene 3 [Source:HGNC Symbol;Acc:HGNC:41991]	6	148478693	148480763	1	11.488	-2.08435	1.03e-09	2.15e-08	processed_pseudogene
GPR17	G protein-coupled receptor 17 [Source:HGNC Symbol;Acc:HGNC:4471]	2	127645864	127652639	1	464.3	-1.86119	1.04e-09	2.16e-08	protein_coding
PDE7B	phosphodiesterase 7B [Source:HGNC Symbol;Acc:HGNC:8792]	6	135851696	136195574	1	555.542	1.0647	1.04e-09	2.17e-08	protein_coding
RASD2	RASD family member 2 [Source:HGNC Symbol;Acc:HGNC:18229]	22	35540868	35554001	1	316.542	1.37237	1.05e-09	2.17e-08	protein_coding
STK32A	serine/threonine kinase 32A [Source:HGNC Symbol;Acc:HGNC:28317]	5	147234963	147387852	1	470.794	0.997074	1.04e-09	2.17e-08	protein_coding
SHOX2	short stature homeobox 2 [Source:HGNC Symbol;Acc:HGNC:10854]	3	158095954	158106503	-1	59.4877	2.14929	1.05e-09	2.18e-08	protein_coding
HELLS	helicase, lymphoid specific [Source:HGNC Symbol;Acc:HGNC:4861]	10	94501434	94613905	1	380.336	0.665496	1.05e-09	2.18e-08	protein_coding
TPSAB1	tryptase alpha/beta 1 [Source:HGNC Symbol;Acc:HGNC:12019]	16	1240696	1242554	1	3580.41	1.14057	1.05e-09	2.18e-08	protein_coding
TUBG1	tubulin gamma 1 [Source:HGNC Symbol;Acc:HGNC:12417]	17	42609676	42615234	1	673.398	0.516484	1.06e-09	2.18e-08	protein_coding
SH2D1B	SH2 domain containing 1B [Source:HGNC Symbol;Acc:HGNC:30416]	1	162395266	162412138	-1	165.542	-1.80109	1.06e-09	2.2e-08	protein_coding
ENC1	ectodermal-neural cortex 1 [Source:HGNC Symbol;Acc:HGNC:3345]	5	74627406	74641424	-1	3966.93	0.897654	1.07e-09	2.2e-08	protein_coding
SPN	sialophorin [Source:HGNC Symbol;Acc:HGNC:11249]	16	29662979	29670876	1	5876.39	-1.0956	1.07e-09	2.22e-08	protein_coding
RHBDL2	rhomboid like 2 [Source:HGNC Symbol;Acc:HGNC:16083]	1	38885807	38941799	-1	155.347	1.15879	1.07e-09	2.22e-08	protein_coding
BIK	BCL2 interacting killer [Source:HGNC Symbol;Acc:HGNC:1051]	22	43110748	43129712	1	156.295	1.14304	1.08e-09	2.22e-08	protein_coding
FICD	FIC domain containing [Source:HGNC Symbol;Acc:HGNC:18416]	12	108515185	108525837	1	722.375	0.649978	1.08e-09	2.22e-08	protein_coding
WSCD2	WSC domain containing 2 [Source:HGNC Symbol;Acc:HGNC:29117]	12	108129471	108250537	1	112.95	1.54002	1.08e-09	2.22e-08	protein_coding
PLPP4	phospholipid phosphatase 4 [Source:HGNC Symbol;Acc:HGNC:23531]	10	120456954	120589855	1	23.662	2.30285	1.08e-09	2.23e-08	protein_coding
AC079148.1		2	18547386	18548204	-1	39.9915	-1.19108	1.08e-09	2.23e-08	lincRNA
AC011444.4		19	6072823	6073527	1	19.3683	-2.06254	1.08e-09	2.23e-08	processed_pseudogene
CACNA2D2	calcium voltage-gated channel auxiliary subunit alpha2delta 2 [Source:HGNC Symbol;Acc:HGNC:1400]	3	50362799	50504244	-1	6584.1	-1.19688	1.09e-09	2.25e-08	protein_coding
LRP2BP	LRP2 binding protein [Source:HGNC Symbol;Acc:HGNC:25434]	4	185363879	185395899	-1	1236.71	-1.06525	1.11e-09	2.28e-08	protein_coding
TWF1	twinfilin actin binding protein 1 [Source:HGNC Symbol;Acc:HGNC:9620]	12	43793723	43806375	-1	5316.55	0.524436	1.12e-09	2.29e-08	protein_coding
TIMELESS	timeless circadian regulator [Source:HGNC Symbol;Acc:HGNC:11813]	12	56416373	56449403	-1	1044.7	0.503724	1.12e-09	2.3e-08	protein_coding
STX16-NPEPL1	STX16-NPEPL1 readthrough (NMD candidate) [Source:HGNC Symbol;Acc:HGNC:41993]	20	58651434	58715410	1	96.872	-1.00282	1.12e-09	2.3e-08	protein_coding
INMT	indolethylamine N-methyltransferase [Source:HGNC Symbol;Acc:HGNC:6069]	7	30697985	30757602	1	14716.8	-1.16689	1.13e-09	2.31e-08	protein_coding
AL132989.1		14	58264662	58269681	1	80.3883	-0.682432	1.14e-09	2.34e-08	sense_overlapping
AC005753.1		5	141825708	141826325	-1	21.7675	-1.39193	1.15e-09	2.35e-08	lincRNA
AL136164.3		6	71386852	71390829	-1	118.411	-1.61761	1.15e-09	2.36e-08	TEC
MAP7D3	MAP7 domain containing 3 [Source:HGNC Symbol;Acc:HGNC:25742]	X	136213220	136256482	-1	1305.59	0.610107	1.16e-09	2.38e-08	protein_coding
AMH	anti-Mullerian hormone [Source:HGNC Symbol;Acc:HGNC:464]	19	2249309	2252073	1	41.4829	-1.67377	1.18e-09	2.41e-08	protein_coding
PLIN3	perilipin 3 [Source:HGNC Symbol;Acc:HGNC:16893]	19	4838341	4867768	-1	2083.22	0.916796	1.18e-09	2.42e-08	protein_coding
DDIT4	DNA damage inducible transcript 4 [Source:HGNC Symbol;Acc:HGNC:24944]	10	72273920	72276036	1	3972.93	1.60316	1.19e-09	2.44e-08	protein_coding
PRKCQ	protein kinase C theta [Source:HGNC Symbol;Acc:HGNC:9410]	10	6427143	6580301	-1	639.657	-0.845599	1.2e-09	2.46e-08	protein_coding
AP001107.9		11	66347950	66364804	1	235.445	-1.26872	1.2e-09	2.46e-08	antisense_RNA
ATP8B4	ATPase phospholipid transporting 8B4 (putative) [Source:HGNC Symbol;Acc:HGNC:13536]	15	49858238	50182817	-1	649.533	0.84705	1.21e-09	2.48e-08	protein_coding
PGLYRP4	peptidoglycan recognition protein 4 [Source:HGNC Symbol;Acc:HGNC:30015]	1	153330120	153348840	-1	23.6471	2.50467	1.22e-09	2.48e-08	protein_coding
SNORA48	Small nucleolar RNA SNORA48 [Source:RFAM;Acc:RF00554]	CHR_HSCHR6_MHC_MCF_CTG1	30211301	30211463	-1	9.12361	-1.32942	1.22e-09	2.49e-08	snoRNA
SNORA48	Small nucleolar RNA SNORA48 [Source:RFAM;Acc:RF00554]	7	102194076	102194164	-1	9.12361	-1.32942	1.22e-09	2.49e-08	snoRNA
SNORA48	Small nucleolar RNA SNORA48 [Source:RFAM;Acc:RF00554]	16	68189287	68189421	1	9.12361	-1.32942	1.22e-09	2.49e-08	snoRNA
SNORA48	small nucleolar RNA, H/ACA box 48 [Source:HGNC Symbol;Acc:HGNC:32641]	17	7574713	7574847	1	9.12361	-1.32942	1.22e-09	2.49e-08	snoRNA
SNORA48	Small nucleolar RNA SNORA48 [Source:RFAM;Acc:RF00554]	CHR_HSCHR6_MHC_QBL_CTG1	30122351	30122511	-1	9.12361	-1.32942	1.22e-09	2.49e-08	snoRNA
SNORA48	Small nucleolar RNA SNORA48 [Source:RFAM;Acc:RF00554]	15	64342539	64342698	1	9.12361	-1.32942	1.22e-09	2.49e-08	snoRNA
SNORA48	Small nucleolar RNA SNORA48 [Source:RFAM;Acc:RF00554]	4	1118884	1119013	1	9.12361	-1.32942	1.22e-09	2.49e-08	snoRNA
SNORA48	Small nucleolar RNA SNORA48 [Source:RFAM;Acc:RF00554]	18	7301020	7301153	-1	9.12361	-1.32942	1.22e-09	2.49e-08	snoRNA
SNORA48	Small nucleolar RNA SNORA48 [Source:RFAM;Acc:RF00554]	2	226968989	226969122	-1	9.12361	-1.32942	1.22e-09	2.49e-08	snoRNA
SNORA48	Small nucleolar RNA SNORA48 [Source:RFAM;Acc:RF00554]	CHR_HSCHR6_MHC_DBB_CTG1	30123125	30123286	-1	9.12361	-1.32942	1.22e-09	2.49e-08	snoRNA
SNORA48	Small nucleolar RNA SNORA48 [Source:RFAM;Acc:RF00554]	CHR_HSCHR6_MHC_APD_CTG1	30125305	30125466	-1	9.12361	-1.32942	1.22e-09	2.49e-08	snoRNA
SNORA48	Small nucleolar RNA SNORA48 [Source:RFAM;Acc:RF00554]	CHR_HSCHR6_MHC_COX_CTG1	30122730	30122889	-1	9.12361	-1.32942	1.22e-09	2.49e-08	snoRNA
SNORA48	Small nucleolar RNA SNORA48 [Source:RFAM;Acc:RF00554]	15	26008940	26009074	-1	9.12361	-1.32942	1.22e-09	2.49e-08	snoRNA
SNORA48	Small nucleolar RNA SNORA48 [Source:RFAM;Acc:RF00554]	12	56861375	56861508	1	9.12361	-1.32942	1.22e-09	2.49e-08	snoRNA
SNORA48	Small nucleolar RNA SNORA48 [Source:RFAM;Acc:RF00554]	6	30132805	30132966	-1	9.12361	-1.32942	1.22e-09	2.49e-08	snoRNA
SNORA48	Small nucleolar RNA SNORA48 [Source:RFAM;Acc:RF00554]	2	148260574	148260708	-1	9.12361	-1.32942	1.22e-09	2.49e-08	snoRNA
SNORA48	Small nucleolar RNA SNORA48 [Source:RFAM;Acc:RF00554]	CHR_HSCHR6_MHC_SSTO_CTG1	30123209	30123371	-1	9.12361	-1.32942	1.22e-09	2.49e-08	snoRNA
SNORA48	Small nucleolar RNA SNORA48 [Source:RFAM;Acc:RF00554]	CHR_HSCHR6_MHC_MANN_CTG1	30177929	30178090	-1	9.12361	-1.32942	1.22e-09	2.49e-08	snoRNA
SNORA48	Small nucleolar RNA SNORA48 [Source:RFAM;Acc:RF00554]	16	11274113	11274236	-1	9.12361	-1.32942	1.22e-09	2.49e-08	snoRNA
ELN	elastin [Source:HGNC Symbol;Acc:HGNC:3327]	7	74027789	74069907	1	19369.4	1.36166	1.23e-09	2.5e-08	protein_coding
CD247	CD247 molecule [Source:HGNC Symbol;Acc:HGNC:1677]	1	167430640	167518610	-1	985.359	-0.983221	1.24e-09	2.53e-08	protein_coding
LINC02489	long intergenic non-protein coding RNA 2489 [Source:HGNC Symbol;Acc:HGNC:53470]	11	46256355	46274547	-1	68.198	-1.47813	1.25e-09	2.54e-08	antisense_RNA
PRPF3	pre-mRNA processing factor 3 [Source:HGNC Symbol;Acc:HGNC:17348]	1	150321476	150353195	1	3051.63	-0.640208	1.25e-09	2.55e-08	protein_coding
SHISA3	shisa family member 3 [Source:HGNC Symbol;Acc:HGNC:25159]	4	42397839	42402487	1	298.696	-1.46983	1.25e-09	2.55e-08	protein_coding
CCDC183	coiled-coil domain containing 183 [Source:HGNC Symbol;Acc:HGNC:28236]	9	136796350	136807741	1	61.8867	-1.00355	1.27e-09	2.57e-08	protein_coding
ITM2A	integral membrane protein 2A [Source:HGNC Symbol;Acc:HGNC:6173]	X	79360384	79367667	-1	3910.42	-0.924628	1.27e-09	2.58e-08	protein_coding
TMEM91	transmembrane protein 91 [Source:HGNC Symbol;Acc:HGNC:32393]	19	41350911	41384083	1	507.803	-1.07753	1.28e-09	2.61e-08	protein_coding
RABGAP1L	RAB GTPase activating protein 1 like [Source:HGNC Symbol;Acc:HGNC:24663]	1	174159410	174995308	1	4823.94	-0.654781	1.3e-09	2.64e-08	protein_coding
CCDC115	coiled-coil domain containing 115 [Source:HGNC Symbol;Acc:HGNC:28178]	2	130338241	130342349	-1	2622.48	-0.358733	1.31e-09	2.65e-08	protein_coding
PDIA3P1	protein disulfide isomerase family A member 3 pseudogene 1 [Source:HGNC Symbol;Acc:HGNC:4607]	1	147178113	147179622	1	1789.9	0.594187	1.32e-09	2.67e-08	processed_pseudogene
COX4I2	cytochrome c oxidase subunit 4I2 [Source:HGNC Symbol;Acc:HGNC:16232]	20	31637888	31645006	1	935.522	-1.02375	1.33e-09	2.69e-08	protein_coding
PPP1R14B	protein phosphatase 1 regulatory inhibitor subunit 14B [Source:HGNC Symbol;Acc:HGNC:9057]	11	64244480	64246941	-1	1442.61	0.863506	1.33e-09	2.7e-08	protein_coding
ASB11	ankyrin repeat and SOCS box containing 11 [Source:HGNC Symbol;Acc:HGNC:17186]	X	15281697	15315656	-1	8.81761	-1.58438	1.33e-09	2.7e-08	protein_coding
SRRM4	serine/arginine repetitive matrix 4 [Source:HGNC Symbol;Acc:HGNC:29389]	12	118981495	119163051	1	16.2176	-2.01333	1.34e-09	2.71e-08	protein_coding
NRSN2	neurensin 2 [Source:HGNC Symbol;Acc:HGNC:16229]	20	346782	359660	1	1278.72	0.586971	1.35e-09	2.74e-08	protein_coding
PEAR1	platelet endothelial aggregation receptor 1 [Source:HGNC Symbol;Acc:HGNC:33631]	1	156893698	156916434	1	1984.12	-0.739555	1.36e-09	2.74e-08	protein_coding
AC006159.1		7	116542718	116551969	-1	11.6118	-1.90485	1.36e-09	2.74e-08	antisense_RNA
DSC3	desmocollin 3 [Source:HGNC Symbol;Acc:HGNC:3037]	18	30990008	31042815	-1	730.587	2.87476	1.37e-09	2.75e-08	protein_coding
TIMP1	TIMP metallopeptidase inhibitor 1 [Source:HGNC Symbol;Acc:HGNC:11820]	X	47582313	47586789	1	18864.2	1.76347	1.37e-09	2.75e-08	protein_coding
AC067817.1		8	38799643	38802296	1	12.2515	-1.84158	1.37e-09	2.76e-08	sense_intronic
RASGRP2	RAS guanyl releasing protein 2 [Source:HGNC Symbol;Acc:HGNC:9879]	11	64726911	64745456	-1	1867.9	-0.772987	1.37e-09	2.77e-08	protein_coding
AC134312.5		16	88177298	88178941	-1	14.2508	2.51096	1.38e-09	2.77e-08	lincRNA
C6orf222	chromosome 6 open reading frame 222 [Source:HGNC Symbol;Acc:HGNC:33769]	6	36315757	36336885	-1	9.99638	2.36697	1.39e-09	2.79e-08	protein_coding
NABP2	nucleic acid binding protein 2 [Source:HGNC Symbol;Acc:HGNC:28412]	12	56222015	56229854	1	992.955	0.442231	1.39e-09	2.8e-08	protein_coding
AC096564.1		4	107863479	107978799	-1	41.6583	-1.67816	1.4e-09	2.82e-08	antisense_RNA
GLT8D2	glycosyltransferase 8 domain containing 2 [Source:HGNC Symbol;Acc:HGNC:24890]	12	103988984	104064183	-1	1266.06	0.828962	1.41e-09	2.84e-08	protein_coding
PGF	placental growth factor [Source:HGNC Symbol;Acc:HGNC:8893]	14	74941834	74955784	-1	426.979	1.39558	1.43e-09	2.88e-08	protein_coding
LINC01559	long intergenic non-protein coding RNA 1559 [Source:HGNC Symbol;Acc:HGNC:26598]	12	13371089	13387167	-1	9.81711	2.82892	1.46e-09	2.93e-08	lincRNA
POLR1A	RNA polymerase I subunit A [Source:HGNC Symbol;Acc:HGNC:17264]	2	86020216	86106155	-1	2991.62	0.662097	1.47e-09	2.94e-08	protein_coding
SSFA2	sperm specific antigen 2 [Source:HGNC Symbol;Acc:HGNC:11319]	2	181891833	181930738	1	12617.1	-0.623798	1.48e-09	2.97e-08	protein_coding
HEATR5B	HEAT repeat containing 5B [Source:HGNC Symbol;Acc:HGNC:29273]	2	36968383	37084342	-1	4673.4	-0.558591	1.48e-09	2.98e-08	protein_coding
LARP1	La ribonucleoprotein domain family member 1 [Source:HGNC Symbol;Acc:HGNC:29531]	5	154712902	154817607	1	9703	0.544999	1.49e-09	2.98e-08	protein_coding
TLN2	talin 2 [Source:HGNC Symbol;Acc:HGNC:15447]	15	62390526	62844631	1	851.153	0.829876	1.49e-09	2.99e-08	protein_coding
SLC5A5	solute carrier family 5 member 5 [Source:HGNC Symbol;Acc:HGNC:11040]	19	17871973	17895174	1	174.759	2.57381	1.5e-09	3e-08	protein_coding
ZNF750	zinc finger protein 750 [Source:HGNC Symbol;Acc:HGNC:25843]	17	82829435	82840578	-1	331.505	1.07383	1.5e-09	3e-08	protein_coding
TXNDC5	thioredoxin domain containing 5 [Source:HGNC Symbol;Acc:HGNC:21073]	6	7881517	7910814	-1	209.159	1.51834	1.52e-09	3.04e-08	protein_coding
CCK	cholecystokinin [Source:HGNC Symbol;Acc:HGNC:1569]	3	42257825	42266207	-1	42.515	-2.5231	1.53e-09	3.05e-08	protein_coding
STARD13	StAR related lipid transfer domain containing 13 [Source:HGNC Symbol;Acc:HGNC:19164]	13	33103135	33350630	-1	3237.22	-0.729769	1.53e-09	3.06e-08	protein_coding
AMPH	amphiphysin [Source:HGNC Symbol;Acc:HGNC:471]	7	38383704	38631567	-1	124.776	1.24174	1.54e-09	3.08e-08	protein_coding
MAP2	microtubule associated protein 2 [Source:HGNC Symbol;Acc:HGNC:6839]	2	209424058	209734118	1	2335.11	-1.03005	1.56e-09	3.11e-08	protein_coding
B3GNT9	UDP-GlcNAc:betaGal beta-1,3-N-acetylglucosaminyltransferase 9 [Source:HGNC Symbol;Acc:HGNC:28714]	16	67148105	67151214	-1	795.698	1.08792	1.57e-09	3.12e-08	protein_coding
TCF3	transcription factor 3 [Source:HGNC Symbol;Acc:HGNC:11633]	19	1609290	1652605	-1	2597.49	0.546841	1.57e-09	3.12e-08	protein_coding
TMEM5	transmembrane protein 5 [Source:HGNC Symbol;Acc:HGNC:13530]	12	63779803	63809558	1	842.435	0.303083	1.57e-09	3.13e-08	protein_coding
DMRTA2	DMRT like family A2 [Source:HGNC Symbol;Acc:HGNC:13908]	1	50417550	50423500	-1	8.49406	2.34925	1.58e-09	3.14e-08	protein_coding
BLM	Bloom syndrome RecQ like helicase [Source:HGNC Symbol;Acc:HGNC:1058]	15	90717327	90816165	1	277.532	0.887446	1.59e-09	3.16e-08	protein_coding
POPDC3	popeye domain containing 3 [Source:HGNC Symbol;Acc:HGNC:17649]	6	105158280	105179995	-1	37.3039	-1.78093	1.6e-09	3.18e-08	protein_coding
PRSS57	protease, serine 57 [Source:HGNC Symbol;Acc:HGNC:31397]	19	685546	695498	-1	9.41059	-2.13901	1.6e-09	3.18e-08	protein_coding
LINC00310	long intergenic non-protein coding RNA 310 [Source:HGNC Symbol;Acc:HGNC:16414]	21	34157724	34190244	1	40.1951	-1.20137	1.61e-09	3.2e-08	lincRNA
CALCR	calcitonin receptor [Source:HGNC Symbol;Acc:HGNC:1440]	7	93424487	93574730	-1	26.6336	-1.44975	1.63e-09	3.24e-08	protein_coding
AC096992.2		3	136837338	136839021	-1	111.038	-0.898714	1.64e-09	3.26e-08	antisense_RNA
CAPN12	calpain 12 [Source:HGNC Symbol;Acc:HGNC:13249]	19	38730187	38769904	-1	184.178	-1.22336	1.66e-09	3.29e-08	protein_coding
LINC01426	long intergenic non-protein coding RNA 1426 [Source:HGNC Symbol;Acc:HGNC:50734]	21	34745757	34784886	1	72.4572	1.29915	1.68e-09	3.32e-08	antisense_RNA
NONO	non-POU domain containing octamer binding [Source:HGNC Symbol;Acc:HGNC:7871]	X	71283192	71301168	1	12924	0.269435	1.68e-09	3.32e-08	protein_coding
AL355916.1		14	61556313	61570653	-1	44.0256	1.5002	1.68e-09	3.33e-08	lincRNA
SLC35A1	solute carrier family 35 member A1 [Source:HGNC Symbol;Acc:HGNC:11021]	6	87470623	87512336	1	1413.97	-0.772489	1.68e-09	3.33e-08	protein_coding
DNM1	dynamin 1 [Source:HGNC Symbol;Acc:HGNC:2972]	9	128191655	128255248	1	661.582	1.09151	1.68e-09	3.33e-08	protein_coding
EEF1A1	eukaryotic translation elongation factor 1 alpha 1 [Source:HGNC Symbol;Acc:HGNC:3189]	6	73515750	73523797	-1	462077	0.494882	1.7e-09	3.36e-08	protein_coding
IGHV1OR16-3	immunoglobulin heavy variable 1/OR16-3 (pseudogene) [Source:HGNC Symbol;Acc:HGNC:5572]	16	32059084	32059372	1	6.38294	3.14809	1.71e-09	3.37e-08	IG_V_pseudogene
TNNT2	troponin T2, cardiac type [Source:HGNC Symbol;Acc:HGNC:11949]	1	201359008	201377762	-1	345.992	-1.51151	1.71e-09	3.38e-08	protein_coding
FGF11	fibroblast growth factor 11 [Source:HGNC Symbol;Acc:HGNC:3667]	17	7438273	7444937	1	11.9469	1.86404	1.72e-09	3.39e-08	protein_coding
FGF11	fibroblast growth factor 11 [Source:HGNC Symbol;Acc:HGNC:3667]	CHR_HG2046_PATCH	7438273	7444937	1	11.9469	1.86404	1.72e-09	3.39e-08	protein_coding
[truncated: 59,660 more rows]
